# Supplementary material for: MolPhase, an advanced prediction algorithm for protein phase separation
Source: EMBO J. 2024 Apr 2;43(9):10. doi: 10.1038/s44318-024-00090-9 (PMC11065880; doi:10.1038/s44318-024-00090-9)
Supplement: Supplementary file 5 — Source data Fig. 1 [file 44318_2024_90_MOESM5_ESM.zip]

Archive with 29 entries (14 files):
- Figure 1-Source Data Files/
- Figure 1-Source Data Files/1A/
- Figure 1-Source Data Files/1A/Figure 1A-Sequence length comparison.xlsx
- Figure 1-Source Data Files/1B/
- Figure 1-Source Data Files/1B/Figure 1B-Comparison of IDR percentage.xlsx
- Figure 1-Source Data Files/1C/
- Figure 1-Source Data Files/1C/Figure 1C-Comparison of LCR percentage.xlsx
- Figure 1-Source Data Files/1D/
- Figure 1-Source Data Files/1D/Figure 1D-Comparison of Shannon entropy.xlsx
- Figure 1-Source Data Files/1E/
- Figure 1-Source Data Files/1E/Figure 1E-Comparison of Prion-like domain log likelihood.xlsx
- Figure 1-Source Data Files/1F/
- Figure 1-Source Data Files/1F/Figure 1F-Comparison of type II polyproline helices propensity.xlsx
- Figure 1-Source Data Files/1G/
- Figure 1-Source Data Files/1G/Figure 1G-Comparison of pi interaction.xlsx
- Figure 1-Source Data Files/1H/
- Figure 1-Source Data Files/1H/Figure 1H-Comparison of FCR.xlsx
- Figure 1-Source Data Files/1I/
- Figure 1-Source Data Files/1I/Figure 1I-Comparison of NCPR.xlsx
- Figure 1-Source Data Files/1J/
- Figure 1-Source Data Files/1J/Figure 1J-Comparison of kappa.xlsx
- Figure 1-Source Data Files/1K/
- Figure 1-Source Data Files/1K/Figure 1K-Comparison of omega.xlsx
- Figure 1-Source Data Files/1L/
- Figure 1-Source Data Files/1L/Figure 1L-Comparison of hydrophobicity.xlsx
- Figure 1-Source Data Files/1M/
- Figure 1-Source Data Files/1M/Figure 1M-Different groups of amino acid comparison.xlsx
- Figure 1-Source Data Files/1N/
- Figure 1-Source Data Files/1N/Figure 1N-Comparison of single amion acid percentage.xlsx
