# Supplementary material for: MolPhase, an advanced prediction algorithm for protein phase separation
Source: EMBO J. 2024 Apr 2;43(9):10. doi: 10.1038/s44318-024-00090-9 (PMC11065880; doi:10.1038/s44318-024-00090-9)
Supplement: Supplementary file 6 — Source data Fig. 2 [file 44318_2024_90_MOESM6_ESM.zip]

Archive with 11 entries (5 files):
- Figure 2-Source Data Files/
- Figure 2-Source Data Files/2A/
- Figure 2-Source Data Files/2A/Figure 2A-UMAP dedimension.xlsx
- Figure 2-Source Data Files/2B/
- Figure 2-Source Data Files/2B/Figure 2B-Receiver operating characteristic curve.xlsx
- Figure 2-Source Data Files/2D/
- Figure 2-Source Data Files/2D/Figure 2D-Top 10 features contribution.xlsx
- Figure 2-Source Data Files/2E/
- Figure 2-Source Data Files/2E/Figure 2E-Density plot comparison for positive dataset.xlsx
- Figure 2-Source Data Files/2F/
- Figure 2-Source Data Files/2F/Figure 2F-Density plot comparison for negative dataset.xlsx
