# Supplementary material for: MolPhase, an advanced prediction algorithm for protein phase separation
Source: EMBO J. 2024 Apr 2;43(9):10. doi: 10.1038/s44318-024-00090-9 (PMC11065880; doi:10.1038/s44318-024-00090-9)
Supplement: Supplementary file 6 — Source data Fig. 2 [file 44318_2024_90_MOESM6_ESM.zip › Figure 2-Source Data Files/2B/Figure 2B-Receiver operating characteristic curve.xlsx]

## Sheet: Figure 2B
Fold1 false positive rate	Fold1 true positive rate	Fold2 false positive rate	Fold2 true positive rate	Fold3 false positive rate	Fold3 true positive rate	Fold4 false positive rate	Fold4 true positive rate	Fold5 false positive rate	Fold5 true positive rate	Fold6 false positive rate	Fold6 true positive rate	Fold7 false positive rate	Fold7 true positive rate	Fold8 false positive rate	Fold8 true positive rate	Fold9 false positive rate	Fold9 true positive rate	Fold10 false positive rate	Fold10 true positive rate	Mean false positive rate	Mean true positive rate
0	0	0	0	0	0	0	0	0	0	0	0	0	0	0	0	0	0	0	0	0	0
0	0.0163934	0	0.0163934	0	0.0163934	0	0.0163934	0	0.0163934	0	0.0163934	0	0.0166667	0	0.0166667	0	0.0166667	0	0.0166667	0	0.00165017
0	0.934426	0	0.901639	0	0.622951	0	0.934426	0	0.885246	0	0.672131	0	0.116667	0	0.85	0	0.783333	0	0.266667	0	0.0165017
0.0131579	0.934426	0.0394737	0.901639	0.0131579	0.622951	0.0263158	0.934426	0.0263158	0.885246	0	0.704918	0	0.15	0.0263158	0.85	0.0131579	0.783333	0	0.3	0	0.019802
0.0131579	0.983607	0.0394737	0.934426	0.0131579	0.803279	0.0263158	0.983607	0.0263158	0.901639	0	0.836066	0	0.483333	0.0263158	0.866667	0.0131579	0.8	0	0.866667	0	0.039604
0.223684	0.983607	0.0657895	0.934426	0.0263158	0.803279	0.144737	0.983607	0.0921053	0.901639	0.0131579	0.836066	0.0131579	0.483333	0.144737	0.866667	0.0263158	0.8	0.0131579	0.866667	0	0.0429043
0.223684	1	0.0657895	0.95082	0.0263158	0.836066	0.144737	1	0.0921053	0.918033	0.0131579	0.934426	0.0131579	0.833333	0.144737	0.883333	0.0263158	0.816667	0.0131579	0.883333	0	0.0841584
1	1	0.289474	0.95082	0.0789474	0.836066	1	1	0.223684	0.918033	0.0394737	0.934426	0.0263158	0.833333	0.171053	0.883333	0.0394737	0.816667	0.0263158	0.883333	0	0.0874587
		0.289474	0.967213	0.0789474	0.852459			0.223684	0.934426	0.0394737	0.95082	0.0263158	0.85	0.171053	0.916667	0.0394737	0.866667	0.0263158	0.916667	0	0.0940594
		0.473684	0.967213	0.0921053	0.852459			0.236842	0.934426	0.210526	0.95082	0.0657895	0.85	0.184211	0.916667	0.0526316	0.866667	0.0394737	0.916667	0	0.0973597
		0.473684	0.983607	0.0921053	0.901639			0.236842	0.95082	0.210526	0.967213	0.0657895	0.866667	0.184211	0.933333	0.0526316	0.883333	0.0394737	0.95	0	0.0990099
		0.631579	0.983607	0.289474	0.901639			0.276316	0.95082	0.263158	0.967213	0.0921053	0.866667	0.236842	0.933333	0.0789474	0.883333	0.0526316	0.95	0	0.105611
		0.631579	1	0.289474	0.918033			0.276316	0.983607	0.263158	0.983607	0.0921053	0.883333	0.236842	0.95	0.0789474	0.9	0.0526316	0.966667	0	0.112211
		1	1	0.447368	0.918033			0.394737	0.983607	1	0.983607	0.118421	0.883333	0.302632	0.95	0.105263	0.9	0.184211	0.966667	0	0.115512
				0.447368	0.934426			0.394737	1	1	1	0.118421	0.9	0.302632	0.966667	0.105263	0.933333	0.184211	0.983333	0	0.120462
				0.460526	0.934426			1	1			0.131579	0.9	0.763158	0.966667	0.118421	0.933333	0.381579	0.983333	0	0.125413
				0.460526	0.95082							0.131579	0.916667	0.763158	0.983333	0.118421	0.95	0.381579	1	0	0.128713
				0.486842	0.95082							0.144737	0.916667	0.842105	0.983333	0.197368	0.95	1	1	0	0.130363
				0.486842	0.967213							0.144737	0.933333	0.842105	1	0.197368	0.966667			0	0.133663
				0.552632	0.967213							0.25	0.933333	1	1	0.25	0.966667			0	0.138614
				0.552632	0.983607							0.25	0.95			0.25	1			0	0.145215
				0.986842	0.983607							0.592105	0.95			1	1			0	0.171617
				0.986842	1							0.592105	0.966667							0	0.174917
				1	1							0.631579	0.966667							0	0.217822
												0.631579	0.983333							0	0.221122
												0.815789	0.983333							0	0.229373
												0.815789	1							0	0.232673
												1	1							0	0.240924
																				0	0.244224
																				0	0.288779
																				0	0.292079
																				0	0.293729
																				0	0.29703
																				0	0.371287
																				0	0.377888
																				0	0.409241
																				0	0.412541
																				0	0.59571
																				0	0.59901
																				0	0.620462
																				0.00131579	0.620462
																				0.00131579	0.69967
																				0.00263158	0.69967
																				0.00263158	0.80033
																				0.00394737	0.80033
																				0.00394737	0.80198
																				0.00526316	0.80198
																				0.00526316	0.826733
																				0.00657895	0.826733
																				0.00657895	0.844884
																				0.00789474	0.844884
																				0.00789474	0.856436
																				0.00921053	0.856436
																				0.00921053	0.864686
																				0.0105263	0.864686
																				0.0105263	0.877888
																				0.0131579	0.877888
																				0.0131579	0.879538
																				0.0210526	0.879538
																				0.0210526	0.886139
																				0.0223684	0.886139
																				0.0223684	0.889439
																				0.025	0.889439
																				0.025	0.892739
																				0.0315789	0.892739
																				0.0315789	0.894389
																				0.0328947	0.894389
																				0.0328947	0.90099
																				0.0342105	0.90099
																				0.0342105	0.90264
																				0.0355263	0.90264
																				0.0355263	0.90429
																				0.0368421	0.90429
																				0.0368421	0.907591
																				0.0381579	0.907591
																				0.0381579	0.909241
																				0.0394737	0.909241
																				0.0394737	0.910891
																				0.0421053	0.910891
																				0.0421053	0.914191
																				0.0460526	0.914191
																				0.0460526	0.915842
																				0.0473684	0.915842
																				0.0473684	0.917492
																				0.0539474	0.917492
																				0.0539474	0.919142
																				0.0605263	0.919142
																				0.0605263	0.920792
																				0.0697368	0.920792
																				0.0697368	0.922442
																				0.0723684	0.922442
																				0.0723684	0.924092
																				0.0736842	0.924092
																				0.0736842	0.925743
																				0.0828947	0.925743
																				0.0828947	0.927393
																				0.0947368	0.927393
																				0.0947368	0.930693
																				0.0986842	0.930693
																				0.0986842	0.932343
																				0.107895	0.932343
																				0.107895	0.933993
																				0.109211	0.933993
																				0.109211	0.937294
																				0.111842	0.937294
																				0.111842	0.938944
																				0.126316	0.938944
																				0.126316	0.940594
																				0.134211	0.940594
																				0.134211	0.942244
																				0.138158	0.942244
																				0.138158	0.943894
																				0.139474	0.943894
																				0.139474	0.945545
																				0.142105	0.945545
																				0.142105	0.947195
																				0.169737	0.947195
																				0.169737	0.948845
																				0.209211	0.948845
																				0.209211	0.952145
																				0.222368	0.952145
																				0.222368	0.953795
																				0.235526	0.953795
																				0.235526	0.955446
																				0.248684	0.955446
																				0.248684	0.958746
																				0.255263	0.958746
																				0.255263	0.960396
																				0.261842	0.960396
																				0.261842	0.962046
																				0.264474	0.962046
																				0.264474	0.963696
																				0.275	0.963696
																				0.275	0.965347
																				0.285526	0.965347
																				0.285526	0.966997
																				0.309211	0.966997
																				0.309211	0.968647
																				0.313158	0.968647
																				0.313158	0.970297
																				0.318421	0.970297
																				0.321053	0.970297
																				0.361842	0.970297
																				0.361842	0.971947
																				0.363158	0.971947
																				0.363158	0.973597
																				0.396053	0.973597
																				0.396053	0.975248
																				0.401316	0.975248
																				0.401316	0.976898
																				0.463158	0.976898
																				0.463158	0.978548
																				0.471053	0.978548
																				0.471053	0.980198
																				0.476316	0.980198
																				0.476316	0.981848
																				0.497368	0.981848
																				0.497368	0.983498
																				0.513158	0.983498
																				0.513158	0.985149
																				0.551316	0.985149
																				0.551316	0.986799
																				0.559211	0.986799
																				0.559211	0.988449
																				0.601316	0.988449
																				0.601316	0.990099
																				0.652632	0.990099
																				0.652632	0.991749
																				0.701316	0.991749
																				0.701316	0.993399
																				0.789474	0.993399
																				0.789474	0.99505
																				0.830263	0.99505
																				0.830263	0.9967
																				0.975	0.9967
																				0.975	0.99835
																				0.992105	0.99835
																				0.992105	1
																				1	1
