# Supplementary material for: MolPhase, an advanced prediction algorithm for protein phase separation
Source: EMBO J. 2024 Apr 2;43(9):10. doi: 10.1038/s44318-024-00090-9 (PMC11065880; doi:10.1038/s44318-024-00090-9)
Supplement: Supplementary file 6 — Source data Fig. 2 [file 44318_2024_90_MOESM6_ESM.zip › Figure 2-Source Data Files/2D/Figure 2D-Top 10 features contribution.xlsx]

## Sheet: Figure 2D
Feature	Importance
Pi Interaction	0.328011
IDR Percentage	0.212664
Glycine Ratio	0.0378367
Length	0.0316844
PLD Likelihood	0.0268252
LCR Percentage	0.0249122
Hydrophobicity	0.024611
Aspartic Acid Ratio	0.0198161
Cystine Ratio	0.0190525
NCPR	0.0179489
