# Supplementary material for: MolPhase, an advanced prediction algorithm for protein phase separation
Source: EMBO J. 2024 Apr 2;43(9):10. doi: 10.1038/s44318-024-00090-9 (PMC11065880; doi:10.1038/s44318-024-00090-9)
Supplement: Supplementary file 6 — Source data Fig. 2 [file 44318_2024_90_MOESM6_ESM.zip › Figure 2-Source Data Files/2E/Figure 2E-Density plot comparison for positive dataset.xlsx]

## Sheet: Figure 2E
MolPhase-X	MolPhase-Y		DeePhase-X	DeePhase-Y		PSPredictor-X	PSPredictor-Y		FuzDrop-X	FuzDrop-Y		PSPer-X	PSPer-Y
-0.0452966	0.000684593		0.0981204	0.00058601		-0.362163	0.00206106		-0.14569	0.000694412		-0.153858	0.000459016
-0.0394339	0.0010463		0.103164	0.000802504		-0.353466	0.00255909		-0.138575	0.000890039		-0.147131	0.000633394
-0.0335713	0.0015659		0.108208	0.00108658		-0.34477	0.0031622		-0.13146	0.00113403		-0.140404	0.00086375
-0.0277087	0.00229485		0.113252	0.00145462		-0.336073	0.00388871		-0.124345	0.00143638		-0.133677	0.00116407
-0.021846	0.00329325		0.118297	0.00192539		-0.327376	0.00475928		-0.11723	0.00180861		-0.12695	0.00155047
-0.0159834	0.00462783		0.123341	0.00251982		-0.31868	0.00579695		-0.110115	0.0022639		-0.120222	0.00204104
-0.0101208	0.00636813		0.128385	0.00326067		-0.309983	0.00702729		-0.103	0.00281717		-0.113495	0.00265561
-0.00425812	0.00858082		0.133429	0.00417196		-0.301287	0.00847835		-0.0958855	0.0034851		-0.106768	0.00341529
0.00160452	0.0113221		0.138473	0.00527807		-0.29259	0.0101807		-0.0887705	0.00428619		-0.100041	0.00434179
0.00746715	0.0146288		0.143517	0.00660273		-0.283893	0.0121672		-0.0816556	0.00524067		-0.0933135	0.00545663
0.0133298	0.0185084		0.148561	0.00816762		-0.275197	0.014473		-0.0745406	0.00637042		-0.0865863	0.00678016
0.0191924	0.0229305		0.153605	0.00999097		-0.2665	0.0171353		-0.0674256	0.00769881		-0.0798591	0.0083305
0.0250551	0.0278189		0.158649	0.0120859		-0.257804	0.0201929		-0.0603106	0.0092504		-0.0731318	0.0101225
0.0309177	0.0330482		0.163693	0.0144587		-0.249107	0.0236857		-0.0531956	0.0110507		-0.0664046	0.0121667
0.0367803	0.0384448		0.168737	0.0171076		-0.24041	0.0276544		-0.0460807	0.0131255		-0.0596774	0.0144687
0.042643	0.0437935		0.173781	0.0200213		-0.231714	0.03214		-0.0389657	0.0155009		-0.0529502	0.0170292
0.0485056	0.0488498		0.178825	0.0231785		-0.223017	0.0371825		-0.0318507	0.0182019		-0.046223	0.0198437
0.0543682	0.0533578		0.183869	0.0265471		-0.21432	0.042821		-0.0247357	0.0212527		-0.0394957	0.0229039
0.0602309	0.057071		0.188913	0.0300854		-0.205624	0.0490923		-0.0176208	0.0246752		-0.0327685	0.0261996
0.0660935	0.0597743		0.193957	0.0337428		-0.196927	0.0560301		-0.0105058	0.0284886		-0.0260413	0.029721
0.0719561	0.061305		0.199001	0.0374623		-0.188231	0.0636643		-0.0033908	0.0327087		-0.0193141	0.033463
0.0778188	0.0615685		0.204045	0.041183		-0.179534	0.07202		0.00372418	0.0373472		-0.0125868	0.0374287
0.0836814	0.0605486		0.209089	0.0448435		-0.170837	0.0811166		0.0108392	0.0424105		-0.00585963	0.0416355
0.0895441	0.0583083		0.214133	0.0483865		-0.162141	0.0909669		0.0179541	0.0478998		0.000867595	0.0461199
0.0954067	0.0549844		0.219177	0.0517621		-0.153444	0.101577		0.0250691	0.0538103		0.00759482	0.0509437
0.101269	0.0507726		0.224221	0.0549325		-0.144748	0.112944		0.0321841	0.0601307		0.014322	0.0561993
0.107132	0.0459095		0.229265	0.0578754		-0.136051	0.125058		0.0392991	0.0668433		0.0210493	0.0620157
0.112995	0.0406496		0.234309	0.0605871		-0.127354	0.137899		0.0464141	0.0739239		0.0277765	0.0685623
0.118857	0.0352446		0.239353	0.0630842		-0.118658	0.15144		0.053529	0.0813422		0.0345037	0.076053
0.12472	0.0299234		0.244397	0.0654046		-0.109961	0.165644		0.060644	0.0890623		0.0412309	0.0847489
0.130583	0.0248777		0.249441	0.0676066		-0.101265	0.180465		0.067759	0.0970433		0.0479581	0.0949595
0.136445	0.0202532		0.254485	0.0697671		-0.0925679	0.195849		0.074874	0.10524		0.0546854	0.107043
0.142308	0.0161457		0.259529	0.0719781		-0.0838713	0.211736		0.0819889	0.113606		0.0614126	0.121403
0.14817	0.0126038		0.264573	0.0743422		-0.0751747	0.228057		0.0891039	0.122091		0.0681398	0.138493
0.154033	0.00963451		0.269617	0.0769673		-0.0664781	0.244739		0.0962189	0.130647		0.074867	0.158801
0.159896	0.00721172		0.274661	0.0799607		-0.0577814	0.261704		0.103334	0.139225		0.0815942	0.182857
0.165758	0.00528604		0.279705	0.0834231		-0.0490848	0.278871		0.110449	0.147783		0.0883215	0.211219
0.171621	0.00379406		0.284749	0.0874425		-0.0403882	0.296156		0.117564	0.156279		0.0950487	0.244466
0.177484	0.00266661		0.289793	0.0920891		-0.0316916	0.313474		0.124679	0.16468		0.101776	0.283191
0.183346	0.00183526		0.294837	0.0974109		-0.022995	0.330743		0.131794	0.17296		0.108503	0.327985
0.189209	0.00123686		0.299881	0.10343		-0.0142984	0.347878		0.138909	0.181097		0.11523	0.379426
0.195071	0.00081627		0.304925	0.110142		-0.00560178	0.364802		0.146024	0.189083		0.121958	0.438058
0.200934	0.000527546		0.309969	0.117514		0.00309483	0.381438		0.153139	0.196915		0.128685	0.504373
0.206797	0.000333943		0.315013	0.125484		0.0117914	0.397716		0.160254	0.204599		0.135412	0.578784
0.212659	0.000207163		0.320057	0.133966		0.0204881	0.413568		0.167369	0.212151		0.142139	0.661603
0.218522	0.000126184		0.325101	0.142852		0.0291847	0.428935		0.174484	0.219594		0.148866	0.753008
0.224385	7.59393e-05		0.330145	0.152016		0.0378813	0.443762		0.181599	0.226955		0.155594	0.85302
0.230247	4.6075e-05		0.335189	0.161316		0.0465779	0.458		0.188714	0.23427		0.162321	0.961474
0.23611	2.98838e-05		0.340233	0.170606		0.0552745	0.471605		0.195829	0.241576		0.169048	1.078
0.241973	2.35079e-05		0.345277	0.179736		0.0639711	0.48454		0.202944	0.248911		0.175775	1.20198
0.247835	2.54413e-05		0.350321	0.188558		0.0726677	0.49677		0.210059	0.256316		0.182503	1.3326
0.253698	3.63573e-05		0.355365	0.196935		0.0813643	0.508268		0.217174	0.263828		0.18923	1.46875
0.25956	5.92796e-05		0.360409	0.204744		0.0900609	0.519007		0.224289	0.271482		0.195957	1.60915
0.265423	0.000100123		0.365453	0.211879		0.0987576	0.528965		0.231403	0.279307		0.202684	1.75225
0.271286	0.000168633		0.370497	0.218256		0.107454	0.538124		0.238518	0.287327		0.209411	1.89637
0.277148	0.000279745		0.375541	0.223814		0.116151	0.546467		0.245633	0.295557		0.216139	2.03967
0.283011	0.000455365		0.380585	0.228521		0.124847	0.553977		0.252748	0.304008		0.222866	2.18022
0.288874	0.000726533		0.385629	0.232366		0.133544	0.560643		0.259863	0.312678		0.229593	2.3161
0.294736	0.00113582		0.390673	0.235366		0.142241	0.566452		0.266978	0.32156		0.23632	2.44538
0.300599	0.00173973		0.395717	0.23756		0.150937	0.571394		0.274093	0.330637		0.243048	2.56626
0.306462	0.0026108		0.400761	0.239007		0.159634	0.575463		0.281208	0.339885		0.249775	2.67712
0.312324	0.00383868		0.405805	0.239786		0.16833	0.578654		0.288323	0.349274		0.256502	2.77651
0.318187	0.00552988		0.410849	0.239987		0.177027	0.580964		0.295438	0.358765		0.263229	2.86328
0.324049	0.00780514		0.415893	0.239713		0.185724	0.582396		0.302553	0.368318		0.269956	2.93656
0.329912	0.0107941		0.420937	0.239074		0.19442	0.582957		0.309668	0.377886		0.276684	2.99579
0.335775	0.0146265		0.425981	0.238183		0.203117	0.582659		0.316783	0.387421		0.283411	3.04076
0.341637	0.0194203		0.431025	0.237157		0.211814	0.58152		0.323898	0.396875		0.290138	3.07154
0.3475	0.0252664		0.436069	0.23611		0.22051	0.579564		0.331013	0.406197		0.296865	3.0885
0.353363	0.032212		0.441114	0.235157		0.229207	0.576823		0.338128	0.415339		0.303593	3.09226
0.359225	0.0402439		0.446158	0.234407		0.237903	0.573335		0.345243	0.424253		0.31032	3.08366
0.365088	0.0492735		0.451202	0.233969		0.2466	0.569149		0.352358	0.432897		0.317047	3.0637
0.370951	0.0591276		0.456246	0.233948		0.255297	0.564317		0.359473	0.441228		0.323774	3.03346
0.376813	0.0695458		0.46129	0.234446		0.263993	0.558901		0.366588	0.449209		0.330501	2.99411
0.382676	0.0801885		0.466334	0.235568		0.27269	0.55297		0.373703	0.456808		0.337229	2.94678
0.388538	0.090654		0.471378	0.237418		0.281386	0.546598		0.380818	0.463996		0.343956	2.89259
0.394401	0.100507		0.476422	0.240104		0.290083	0.539864		0.387933	0.470746		0.350683	2.83257
0.400264	0.109313		0.481466	0.243736		0.29878	0.532853		0.395048	0.47704		0.35741	2.76763
0.406126	0.116679		0.48651	0.248435		0.307476	0.525649		0.402163	0.48286		0.364138	2.69858
0.411989	0.122291		0.491554	0.254322		0.316173	0.518342		0.409278	0.488195		0.370865	2.62609
0.417852	0.12595		0.496598	0.261528		0.324869	0.511018		0.416393	0.493034		0.377592	2.55072
0.423714	0.127589		0.501642	0.270188		0.333566	0.503762		0.423508	0.497373		0.384319	2.47291
0.429577	0.127286		0.506686	0.280436		0.342263	0.496657		0.430623	0.501209		0.391046	2.39303
0.43544	0.125249		0.51173	0.292403		0.350959	0.489781		0.437738	0.504544		0.397774	2.3114
0.441302	0.121797		0.516774	0.30621		0.359656	0.483205		0.444853	0.50738		0.404501	2.22828
0.447165	0.117319		0.521818	0.321962		0.368353	0.476993		0.451968	0.509726		0.411228	2.14394
0.453027	0.112233		0.526862	0.339737		0.377049	0.471202		0.459083	0.511588		0.417955	2.05867
0.45889	0.106934		0.531906	0.35958		0.385746	0.465877		0.466198	0.51298		0.424683	1.97277
0.464753	0.101758		0.53695	0.381496		0.394442	0.461058		0.473313	0.513917		0.43141	1.8866
0.470615	0.0969476		0.541994	0.405442		0.403139	0.456771		0.480428	0.514414		0.438137	1.80057
0.476478	0.0926358		0.547038	0.431325		0.411836	0.453035		0.487543	0.514493		0.444864	1.71513
0.482341	0.0888467		0.552082	0.459002		0.420532	0.449857		0.494658	0.514176		0.451591	1.63076
0.488203	0.0855099		0.557126	0.48828		0.429229	0.447238		0.501773	0.513488		0.458319	1.54799
0.494066	0.0824868		0.56217	0.51893		0.437925	0.445169		0.508888	0.512459		0.465046	1.46736
0.499929	0.0796068		0.567214	0.550692		0.446622	0.443636		0.516003	0.511119		0.471773	1.38937
0.505791	0.076703		0.572258	0.583293		0.455319	0.442616		0.523118	0.509503		0.4785	1.31455
0.511654	0.0736467		0.577302	0.616466		0.464015	0.442086		0.530233	0.507647		0.485228	1.24335
0.517516	0.070372		0.582346	0.649965		0.472712	0.442017		0.537348	0.50559		0.491955	1.17616
0.523379	0.0668901		0.58739	0.683587		0.481408	0.442382		0.544463	0.503373		0.498682	1.11333
0.529242	0.0632907		0.592434	0.717186		0.490105	0.443152		0.551578	0.501038		0.505409	1.05507
0.535104	0.0597305		0.597478	0.750691		0.498802	0.444303		0.558693	0.498627		0.512136	1.00155
0.540967	0.056413		0.602522	0.784107		0.507498	0.445815		0.565807	0.496185		0.518864	0.952774
0.54683	0.0535604		0.607566	0.817526		0.516195	0.447674		0.572922	0.493755		0.525591	0.908684
0.552692	0.0513837		0.61261	0.851114		0.524892	0.449874		0.580037	0.491379		0.532318	0.869096
0.558555	0.0500543		0.617654	0.885107		0.533588	0.452418		0.587152	0.4891		0.539045	0.833729
0.564418	0.0496806		0.622698	0.919793		0.542285	0.455321		0.594267	0.486958		0.545772	0.802214
0.57028	0.0502933		0.627742	0.955486		0.550981	0.458608		0.601382	0.484993		0.5525	0.774105
0.576143	0.0518399		0.632786	0.992507		0.559678	0.462319		0.608497	0.483242		0.559227	0.7489
0.582005	0.0541905		0.63783	1.03115		0.568375	0.466507		0.615612	0.481743		0.565954	0.726063
0.587868	0.0571521		0.642874	1.07168		0.577071	0.471237		0.622727	0.480533		0.572681	0.705046
0.593731	0.060491		0.647918	1.11428		0.585768	0.476591		0.629842	0.479649		0.579409	0.685314
0.599593	0.0639595		0.652962	1.15905		0.594464	0.482663		0.636957	0.47913		0.586136	0.666369
0.605456	0.0673237		0.658006	1.20602		0.603161	0.489561		0.644072	0.479019		0.592863	0.647773
0.611319	0.0703876		0.66305	1.25512		0.611858	0.497406		0.651187	0.479365		0.59959	0.629162
0.617181	0.0730118		0.668094	1.30622		0.620554	0.506329		0.658302	0.480222		0.606317	0.610266
0.623044	0.0751224		0.673138	1.35911		0.629251	0.516473		0.665417	0.481655		0.613045	0.590912
0.628907	0.0767102		0.678182	1.41356		0.637947	0.527985		0.672532	0.483741		0.619772	0.571027
0.634769	0.0778199		0.683226	1.46932		0.646644	0.541022		0.679647	0.486568		0.626499	0.550639
0.640632	0.0785316		0.68827	1.52618		0.655341	0.555741		0.686762	0.490246		0.633226	0.52986
0.646494	0.0789373		0.693314	1.58395		0.664037	0.572299		0.693877	0.494898		0.639954	0.508881
0.652357	0.0791174		0.698358	1.64256		0.672734	0.59085		0.700992	0.500671		0.646681	0.487947
0.65822	0.0791207		0.703402	1.70199		0.681431	0.611541		0.708107	0.507734		0.653408	0.467341
0.664082	0.0789513		0.708446	1.76236		0.690127	0.634508		0.715222	0.516278		0.660135	0.447359
0.669945	0.0785648		0.71349	1.82387		0.698824	0.65987		0.722337	0.526521		0.666862	0.428296
0.675808	0.0778751		0.718534	1.88684		0.70752	0.687729		0.729452	0.538704		0.67359	0.41042
0.68167	0.0767692		0.723578	1.95166		0.716217	0.718162		0.736567	0.553094		0.680317	0.393954
0.687533	0.0751278		0.728622	2.01878		0.724914	0.751219		0.743682	0.56998		0.687044	0.379071
0.693396	0.0728487		0.733666	2.08869		0.73361	0.786917		0.750797	0.589672		0.693771	0.365874
0.699258	0.0698685		0.73871	2.16187		0.742307	0.825236		0.757912	0.612499		0.700499	0.354394
0.705121	0.0661786		0.743754	2.23873		0.751003	0.866119		0.765027	0.638806		0.707226	0.344592
0.710983	0.0618351		0.748798	2.31965		0.7597	0.909462		0.772142	0.668943		0.713953	0.336355
0.716846	0.0569595		0.753842	2.40486		0.768397	0.955117		0.779257	0.703266		0.72068	0.329509
0.722709	0.0517325		0.758886	2.4945		0.777093	1.00289		0.786372	0.742125		0.727407	0.323822
0.728571	0.0463819		0.763931	2.58854		0.78579	1.05253		0.793487	0.785853		0.734135	0.319022
0.734434	0.0411674		0.768975	2.68678		0.794486	1.10375		0.800602	0.834762		0.740862	0.31481
0.740297	0.0363645		0.774019	2.78887		0.803183	1.1562		0.807717	0.889125		0.747589	0.310875
0.746159	0.0322504		0.779063	2.89428		0.81188	1.2095		0.814832	0.949165		0.754316	0.30691
0.752022	0.0290924		0.784107	3.00231		0.820576	1.26319		0.821947	1.01504		0.761044	0.302628
0.757885	0.0271398		0.789151	3.11211		0.829273	1.31682		0.829062	1.08685		0.767771	0.297778
0.763747	0.0266193		0.794195	3.22269		0.83797	1.36986		0.836177	1.16456		0.774498	0.292155
0.76961	0.0277316		0.799239	3.33289		0.846666	1.42177		0.843292	1.24807		0.781225	0.285606
0.775472	0.0306487		0.804283	3.44145		0.855363	1.472		0.850407	1.33715		0.787952	0.278045
0.781335	0.0355116		0.809327	3.54699		0.864059	1.51995		0.857522	1.43142		0.79468	0.269447
0.787198	0.0424258		0.814371	3.64802		0.872756	1.56506		0.864637	1.53039		0.801407	0.259851
0.79306	0.051458		0.819415	3.74296		0.881453	1.60675		0.871752	1.63339		0.808134	0.249352
0.798923	0.0626319		0.824459	3.83017		0.890149	1.64445		0.878867	1.73963		0.814861	0.238101
0.804786	0.0759282		0.829503	3.90795		0.898846	1.67763		0.885982	1.84814		0.821589	0.226288
0.810648	0.091288		0.834547	3.9746		0.907542	1.70579		0.893097	1.95784		0.828316	0.214134
0.816511	0.108624		0.839591	4.02842		0.916239	1.72849		0.900211	2.0675		0.835043	0.20188
0.822374	0.12784		0.844635	4.06777		0.924936	1.74533		0.907326	2.17577		0.84177	0.189772
0.828236	0.148859		0.849679	4.09112		0.933632	1.75598		0.914441	2.28121		0.848497	0.178052
0.834099	0.17167		0.854723	4.09711		0.942329	1.76019		0.921556	2.38233		0.855225	0.166948
0.839961	0.196373		0.859767	4.08456		0.951025	1.75778		0.928671	2.47758		0.861952	0.156662
0.845824	0.223253		0.864811	4.05261		0.959722	1.74865		0.935786	2.56543		0.868679	0.147364
0.851687	0.252863		0.869855	4.00069		0.968419	1.73281		0.942901	2.64437		0.875406	0.139188
0.857549	0.286131		0.874899	3.92861		0.977115	1.71034		0.950016	2.71297		0.882134	0.132226
0.863412	0.32448		0.879943	3.83658		0.985812	1.68141		0.957131	2.76993		0.888861	0.126526
0.869275	0.369983		0.884987	3.72524		0.994509	1.64626		0.964246	2.81409		0.895588	0.122093
0.875137	0.425526		0.890031	3.59567		1.00321	1.60525		0.971361	2.84447		0.902315	0.118889
0.881	0.494976		0.895075	3.44935		1.0119	1.55877		0.978476	2.86032		0.909042	0.116835
0.886863	0.583331		0.900119	3.28815		1.0206	1.50731		0.985591	2.86113		0.91577	0.115815
0.892725	0.69681		0.905163	3.11425		1.0293	1.45139		0.992706	2.84664		0.922497	0.115681
0.898588	0.842841		0.910207	2.93012		1.03799	1.39159		0.999821	2.81688		0.929224	0.116257
0.90445	1.02988		0.915251	2.7384		1.04669	1.32853		1.00694	2.77214		0.935951	0.117347
0.910313	1.26704		0.920295	2.54183		1.05538	1.26284		1.01405	2.71297		0.942679	0.118743
0.916176	1.5634		0.925339	2.34316		1.06408	1.19517		1.02117	2.64018		0.949406	0.120231
0.922038	1.92715		0.930383	2.14504		1.07278	1.12616		1.02828	2.55481		0.956133	0.1216
0.927901	2.3644		0.935427	1.94999		1.08147	1.05645		1.0354	2.45811		0.96286	0.12265
0.933764	2.87789		0.940471	1.76029		1.09017	0.986664		1.04251	2.3515		0.969587	0.123203
0.939626	3.46566		0.945515	1.57793		1.09887	0.917372		1.04963	2.23651		0.976315	0.123104
0.945489	4.11993		0.950559	1.40457		1.10756	0.84912		1.05674	2.11477		0.983042	0.122231
0.951351	4.82629		0.955603	1.24154		1.11626	0.782404		1.06386	1.98798		0.989769	0.120501
0.957214	5.56353		0.960647	1.08981		1.12496	0.717664		1.07097	1.85782		0.996496	0.117867
0.963077	6.30419		0.965691	0.950011		1.13365	0.655287		1.07809	1.72594		1.00322	0.114325
0.968939	7.01596		0.970735	0.822448		1.14235	0.595599		1.0852	1.59394		1.00995	0.109908
0.974802	7.66377		0.975779	0.707139		1.15105	0.538866		1.09232	1.46328		1.01668	0.104686
0.980665	8.21256		0.980823	0.603854		1.15974	0.485294		1.09943	1.33533		1.02341	0.0987585
0.986527	8.63038		0.985867	0.512154		1.16844	0.435029		1.10655	1.21128		1.03013	0.0922516
0.99239	8.89132		0.990911	0.431435		1.17714	0.388164		1.11366	1.09217		1.03686	0.0853072
0.998253	8.97818		0.995955	0.360976		1.18583	0.344737		1.12078	0.97886		1.04359	0.0780776
1.00412	8.88419		1.001	0.299975		1.19453	0.304742		1.12789	0.87202		1.05031	0.0707171
1.00998	8.61379		1.00604	0.247582		1.20323	0.268128		1.13501	0.772155		1.05704	0.063375
1.01584	8.18218		1.01109	0.202939		1.21192	0.234807		1.14212	0.679593		1.06377	0.0561893
1.0217	7.61386		1.01613	0.165193		1.22062	0.204661		1.14924	0.594506		1.0705	0.0492816
1.02757	6.94019		1.02118	0.133525		1.22932	0.177545		1.15635	0.516917		1.07722	0.0427532
1.03343	6.19648		1.02622	0.10716		1.23801	0.153294		1.16347	0.446725		1.08395	0.0366835
1.03929	5.41885		1.03126	0.0853792		1.24671	0.13173		1.17058	0.383716		1.09068	0.0311283
1.04515	4.64132		1.03631	0.0675249		1.25541	0.112662		1.1777	0.327587		1.0974	0.0261213
1.05102	3.89346		1.04135	0.0530033		1.2641	0.095897		1.18481	0.277964		1.10413	0.0216751
1.05688	3.19874		1.0464	0.0412858		1.2728	0.0812381		1.19193	0.234419		1.11086	0.017784
1.06274	2.57374		1.05144	0.0319071		1.2815	0.0684918		1.19904	0.196487		1.11759	0.0144271
1.0686	2.02807		1.05648	0.0244616		1.29019	0.0574696		1.20616	0.163687		1.12431	0.0115715
1.07447	1.56506		1.06153	0.0186003		1.29889	0.0479905		1.21327	0.135527		1.13104	0.00917573
1.08033	1.18278		1.06657	0.0140253		1.30759	0.0398829		1.22039	0.111525		1.13777	0.0071931
1.08619	0.875376		1.07162	0.0104855		1.31628	0.032986		1.2275	0.0912112		1.1445	0.00557443
1.09205	0.634457		1.07666	0.00777095		1.32498	0.0271507		1.23462	0.07414		1.15122	0.00427049
1.09792	0.450322		1.0817	0.00570811		1.33368	0.0222401		1.24173	0.0598941		1.15795	0.00323398
1.10378	0.313008		1.08675	0.00415502		1.34237	0.01813		1.24885	0.0480885		1.16468	0.00242083
1.10964	0.213057		1.09179	0.00299673		1.35107	0.0147081		1.25596	0.0383726		1.1714	0.00179121
1.11551	0.142018		1.09684	0.00214117		1.35977	0.0118745		1.26308	0.0304316		1.17813	0.00131002
1.12137	0.0927038		1.10188	0.00151538		1.36846	0.00954045		1.27019	0.0239855		1.18486	0.000946985
