# Supplementary material for: MolPhase, an advanced prediction algorithm for protein phase separation
Source: EMBO J. 2024 Apr 2;43(9):10. doi: 10.1038/s44318-024-00090-9 (PMC11065880; doi:10.1038/s44318-024-00090-9)
Supplement: Supplementary file 6 — Source data Fig. 2 [file 44318_2024_90_MOESM6_ESM.zip › Figure 2-Source Data Files/2F/Figure 2F-Density plot comparison for negative dataset.xlsx]

## Sheet: Figure 2F
MolPhase-X	MolPhase-Y		DeePhase-X	DeePhase-Y		PSPredictor-X	PSPredictor-Y		FuzDrop-X	FuzDrop-Y		PSPer-X	PSPer-Y
-0.135792	0.0697459		-0.0558215	0.0086987		-0.11049	0.0466146		-0.0428849	0.0108227		0.0603063	0.0060978
-0.129554	0.105117		-0.0520444	0.0120514		-0.105005	0.0731599		-0.0375519	0.0157788		0.0621575	0.00814347
-0.123317	0.155468		-0.0482673	0.0165512		-0.0995211	0.11245		-0.0322189	0.0227253		0.0640087	0.0107874
-0.11708	0.225648		-0.0444902	0.0225341		-0.0940368	0.169275		-0.0268859	0.032334		0.0658599	0.0141747
-0.110842	0.321399		-0.0407131	0.0304145		-0.0885525	0.249569		-0.0215529	0.0454506		0.0677111	0.0184762
-0.104605	0.449247		-0.036936	0.0406969		-0.0830682	0.360385		-0.0162199	0.0631202		0.0695623	0.0238907
-0.0983675	0.616252		-0.0331589	0.053987		-0.0775838	0.509728		-0.0108869	0.0866093		0.0714134	0.0306467
-0.0921301	0.8296		-0.0293818	0.0710029		-0.0720995	0.706198		-0.00555384	0.117421		0.0732646	0.039003
-0.0858927	1.09603		-0.0256047	0.0925831		-0.0666152	0.958408		-0.000220829	0.157303		0.0751158	0.0492483
-0.0796554	1.4211		-0.0218276	0.119692		-0.0611309	1.27419		0.00511219	0.208237		0.076967	0.0617005
-0.073418	1.80836		-0.0180505	0.153423		-0.0556466	1.6596		0.0104452	0.272415		0.0788182	0.0767038
-0.0671806	2.25844		-0.0142734	0.194993		-0.0501622	2.11781		0.0157782	0.352193		0.0806694	0.0946248
-0.0609432	2.76827		-0.0104963	0.245729		-0.0446779	2.64799		0.0211112	0.450019		0.0825206	0.115847
-0.0547059	3.33037		-0.00671923	0.307059		-0.0391936	3.24435		0.0264442	0.568343		0.0843718	0.140763
-0.0484685	3.93254		-0.00294212	0.380472		-0.0337093	3.89549		0.0317773	0.709488		0.086223	0.169768
-0.0422311	4.55792		0.000834977	0.467492		-0.028225	4.58421		0.0371103	0.875519		0.0880742	0.203249
-0.0359938	5.18548		0.00461208	0.569625		-0.0227406	5.28795		0.0424433	1.06808		0.0899254	0.241574
-0.0297564	5.7911		0.00838918	0.688306		-0.0172563	5.97985		0.0477763	1.28821		0.0917766	0.285085
-0.023519	6.34902		0.0121663	0.824835		-0.011772	6.63044		0.0531093	1.53623		0.0936278	0.334081
-0.0172816	6.83368		0.0159434	0.980305		-0.00628769	7.20979		0.0584423	1.81152		0.095479	0.388815
-0.0110443	7.22169		0.0197205	1.15553		-0.000803369	7.68996		0.0637753	2.11245		0.0973302	0.449483
-0.0048069	7.4938		0.0234976	1.35096		0.00468095	8.04739		0.0691084	2.43627		0.0991813	0.516218
0.00143047	7.63652		0.0272747	1.56663		0.0101653	8.26503		0.0744414	2.77909		0.101033	0.589085
0.00766784	7.64333		0.0310518	1.80207		0.0156496	8.33381		0.0797744	3.1359		0.102884	0.668085
0.0139052	7.51523		0.0348289	2.05628		0.0211339	8.25342		0.0851074	3.50067		0.104735	0.753154
0.0201426	7.26059		0.038606	2.32766		0.0266182	8.03218		0.0904404	3.86649		0.106586	0.844167
0.02638	6.89438		0.0423831	2.61402		0.0321025	7.68604		0.0957734	4.22585		0.108437	0.940955
0.0326173	6.43676		0.0461602	2.91259		0.0375869	7.23701		0.101106	4.57085		0.110289	1.04331
0.0388547	5.91134		0.0499373	3.22003		0.0430712	6.71096		0.106439	4.89355		0.11214	1.15099
0.0450921	5.34318		0.0537144	3.5325		0.0485555	6.1354		0.111772	5.18632		0.113991	1.26377
0.0513294	4.75694		0.0574915	3.84577		0.0540398	5.53723		0.117105	5.44213		0.115842	1.38141
0.0575668	4.17516		0.0612686	4.15527		0.0595241	4.94086		0.122439	5.6549		0.117693	1.5037
0.0638042	3.61697		0.0650457	4.4563		0.0650085	4.36683		0.127772	5.81977		0.119544	1.63046
0.0700416	3.0973		0.0688228	4.7441		0.0704928	3.83094		0.133105	5.93328		0.121396	1.76154
0.0762789	2.6265		0.0725999	5.01404		0.0759771	3.34403		0.138438	5.99353		0.123247	1.89687
0.0825163	2.21051		0.076377	5.26175		0.0814614	2.91211		0.143771	6.00024		0.125098	2.03639
0.0887537	1.85124		0.0801541	5.48329		0.0869457	2.537		0.149104	5.9547		0.126949	2.18009
0.094991	1.54734		0.0839312	5.67526		0.0924301	2.2171		0.154437	5.85968		0.1288	2.32801
0.101228	1.295		0.0877083	5.83492		0.0979144	1.94829		0.15977	5.71924		0.130652	2.48018
0.107466	1.08876		0.0914854	5.96025		0.103399	1.72482		0.165103	5.53851		0.132503	2.63664
0.113703	0.922317		0.0952625	6.05005		0.108883	1.54011		0.170436	5.3234		0.134354	2.79741
0.119941	0.78916		0.0990396	6.1039		0.114367	1.38738		0.175769	5.08033		0.136205	2.96247
0.126178	0.683033		0.102817	6.12218		0.119852	1.26019		0.181102	4.81592		0.138056	3.13171
0.132415	0.598282		0.106594	6.10603		0.125336	1.1527		0.186435	4.53669		0.139908	3.30496
0.138653	0.530031		0.110371	6.05726		0.13082	1.05995		0.191768	4.24889		0.141759	3.48196
0.14489	0.474256		0.114148	5.97825		0.136305	0.977923		0.197101	3.9582		0.14361	3.6623
0.151127	0.427771		0.117925	5.87188		0.141789	0.903532		0.202434	3.66964		0.145461	3.8455
0.157365	0.388151		0.121702	5.74135		0.147273	0.8346		0.207767	3.38747		0.147312	4.03095
0.163602	0.353638		0.125479	5.5901		0.152758	0.769737		0.2131	3.11512		0.149164	4.21793
0.169839	0.323027		0.129256	5.42166		0.158242	0.708221		0.218433	2.85519		0.151015	4.40566
0.176077	0.295558		0.133034	5.23955		0.163726	0.649845		0.223766	2.60953		0.152866	4.59328
0.182314	0.270817		0.136811	5.04719		0.169211	0.59477		0.229099	2.37927		0.154717	4.7799
0.188552	0.248647		0.140588	4.8478		0.174695	0.54337		0.234432	2.16496		0.156568	4.96462
0.194789	0.229069		0.144365	4.64434		0.180179	0.496101		0.239765	1.96665		0.15842	5.14658
0.201026	0.212217		0.148142	4.43948		0.185663	0.45338		0.245098	1.78402		0.160271	5.32496
0.207264	0.198276		0.151919	4.23555		0.191148	0.415505		0.250431	1.6165		0.162122	5.49903
0.213501	0.187434		0.155696	4.03454		0.196632	0.382588		0.255764	1.46332		0.163973	5.66819
0.219738	0.179834		0.159473	3.83812		0.202116	0.354538		0.261097	1.32363		0.165824	5.83193
0.225976	0.175538		0.16325	3.64765		0.207601	0.331058		0.26643	1.19657		0.167675	5.9899
0.232213	0.174497		0.167027	3.46417		0.213085	0.311682		0.271763	1.08128		0.169527	6.14189
0.238451	0.176537		0.170805	3.28849		0.218569	0.29581		0.277096	0.976932		0.171378	6.28783
0.244688	0.181344		0.174582	3.12116		0.224054	0.28277		0.282429	0.882782		0.173229	6.42775
0.250925	0.188473		0.178359	2.96256		0.229538	0.271866		0.287762	0.798122		0.17508	6.56179
0.257163	0.197358		0.182136	2.81286		0.235022	0.262432		0.293095	0.722301		0.176931	6.69016
0.2634	0.207333		0.185913	2.67212		0.240507	0.253872		0.298428	0.654705		0.178783	6.81311
0.269637	0.217672		0.18969	2.54027		0.245991	0.245688		0.303761	0.594745		0.180634	6.93086
0.275875	0.227615		0.193467	2.41712		0.251475	0.237502		0.309094	0.541848		0.182485	7.04362
0.282112	0.236419		0.197244	2.30241		0.25696	0.229066		0.314427	0.495447		0.184336	7.15151
0.28835	0.243393		0.201021	2.1958		0.262444	0.220266		0.31976	0.454977		0.186187	7.25455
0.294587	0.247944		0.204798	2.09688		0.267928	0.211119		0.325093	0.419879		0.188039	7.35262
0.300824	0.249609		0.208576	2.00521		0.273413	0.201768		0.330426	0.389599		0.18989	7.44542
0.307062	0.248083		0.212353	1.92027		0.278897	0.192468		0.335759	0.363601		0.191741	7.53252
0.313299	0.24324		0.21613	1.84153		0.284381	0.183564		0.341092	0.341376		0.193592	7.61331
0.319536	0.235138		0.219907	1.76842		0.289866	0.175463		0.346425	0.322454		0.195443	7.68702
0.325774	0.224014		0.223684	1.70037		0.29535	0.168598		0.351758	0.30641		0.197295	7.75275
0.332011	0.210264		0.227461	1.63679		0.300834	0.163381		0.357091	0.29288		0.199146	7.8095
0.338249	0.194419		0.231238	1.57709		0.306319	0.160155		0.362424	0.281558		0.200997	7.8562
0.344486	0.177105		0.235015	1.52071		0.311803	0.159147		0.367757	0.272202		0.202848	7.89176
0.350723	0.159002		0.238792	1.46712		0.317287	0.160419		0.37309	0.264627		0.204699	7.91511
0.356961	0.140805		0.242569	1.41579		0.322771	0.163846		0.378423	0.258702		0.206551	7.92528
0.363198	0.123181		0.246347	1.36626		0.328256	0.169101		0.383756	0.254339		0.208402	7.92139
0.369435	0.106734		0.250124	1.31812		0.33374	0.175663		0.389089	0.251477		0.210253	7.90273
0.375673	0.0919826		0.253901	1.271		0.339224	0.182855		0.394422	0.250069		0.212104	7.86878
0.38191	0.07934		0.257678	1.22461		0.344709	0.189897		0.399755	0.250073		0.213955	7.81925
0.388147	0.0691036		0.261455	1.17868		0.350193	0.195972		0.405088	0.251431		0.215807	7.75406
0.394385	0.0614529		0.265232	1.13303		0.355677	0.200304		0.410421	0.254063		0.217658	7.67335
0.400622	0.0564528		0.269009	1.08753		0.361162	0.202231		0.415754	0.257859		0.219509	7.5775
0.40686	0.0540585		0.272786	1.04211		0.366646	0.201269		0.421087	0.262674		0.22136	7.46709
0.413097	0.0541243		0.276563	0.996734		0.37213	0.197153		0.42642	0.268328		0.223211	7.34284
0.419334	0.0564122		0.28034	0.95143		0.377615	0.189859		0.431753	0.274607		0.225062	7.20566
0.425572	0.060602		0.284118	0.906258		0.383099	0.179597		0.437086	0.281272		0.226914	7.05653
0.431809	0.0663022		0.287895	0.861316		0.388583	0.166779		0.442419	0.288067		0.228765	6.8965
0.438046	0.073064		0.291672	0.81673		0.394068	0.151976		0.447752	0.294724		0.230616	6.72668
0.444284	0.0803982		0.295449	0.772649		0.399552	0.135851		0.453085	0.30098		0.232467	6.54816
0.450521	0.0877959		0.299226	0.72924		0.405036	0.119099		0.458418	0.30658		0.234318	6.36205
0.456759	0.0947528		0.303003	0.68668		0.410521	0.102387		0.463751	0.311293		0.23617	6.16942
0.462996	0.100796		0.30678	0.645151		0.416005	0.0863031		0.469084	0.31491		0.238021	5.97129
0.469233	0.105513		0.310557	0.604838		0.421489	0.071322		0.474417	0.317261		0.239872	5.76868
0.475471	0.108573		0.314334	0.565919		0.426974	0.0577867		0.47975	0.318207		0.241723	5.56256
0.481708	0.109755		0.318111	0.528569		0.432458	0.045905		0.485083	0.31765		0.243574	5.35391
0.487945	0.108953		0.321889	0.492948		0.437942	0.0357601		0.490417	0.315528		0.245426	5.14369
0.494183	0.106185		0.325666	0.459207		0.443426	0.0273305		0.49575	0.311818		0.247277	4.93291
0.50042	0.101586		0.329443	0.427481		0.448911	0.0205155		0.501083	0.306532		0.249128	4.72256
0.506658	0.0953924		0.33322	0.39789		0.454395	0.015163		0.506416	0.299716		0.250979	4.51372
0.512895	0.0879186		0.336997	0.370538		0.459879	0.0110951		0.511749	0.291447		0.25283	4.30747
0.519132	0.0795279		0.340774	0.345512		0.465364	0.0081313		0.517082	0.281833		0.254682	4.10494
0.52537	0.0706028		0.344551	0.322884		0.470848	0.00610609		0.522415	0.27101		0.256533	3.9073
0.531607	0.0615151		0.348328	0.30271		0.476332	0.00488119		0.527748	0.259141		0.258384	3.71571
0.537844	0.0526013		0.352105	0.285026		0.481817	0.00435289		0.533081	0.246414		0.260235	3.53132
0.544082	0.0441432		0.355882	0.269857		0.487301	0.00445433		0.538414	0.233038		0.262086	3.35522
0.550319	0.0363564		0.35966	0.257208		0.492785	0.00515355		0.543747	0.219245		0.263938	3.18846
0.556556	0.0293866		0.363437	0.247067		0.49827	0.00644785		0.54908	0.205278		0.265789	3.03194
0.562794	0.0233112		0.367214	0.239403		0.503754	0.00835505		0.554413	0.191395		0.26764	2.88646
0.569031	0.018148		0.370991	0.234165		0.509238	0.0109022		0.559746	0.177853		0.269491	2.75263
0.575269	0.0138657		0.374768	0.23128		0.514723	0.0141123		0.565079	0.164907		0.271342	2.63089
0.581506	0.0103969		0.378545	0.23065		0.520207	0.0179909		0.570412	0.152797		0.273193	2.52145
0.587743	0.00765085		0.382322	0.232155		0.525691	0.0225117		0.575745	0.141741		0.275045	2.42435
0.593981	0.00552545		0.386099	0.235647		0.531176	0.0276059		0.581078	0.131924		0.276896	2.33937
0.600218	0.00391637		0.389876	0.24095		0.53666	0.0331539		0.586411	0.12349		0.278747	2.26611
0.606455	0.00272446		0.393653	0.247865		0.542144	0.0389824		0.591744	0.116533		0.280598	2.20397
0.612693	0.00186046		0.397431	0.256169		0.547629	0.0448689		0.597077	0.111093		0.282449	2.15217
0.61893	0.00124764		0.401208	0.265615		0.553113	0.0505519		0.60241	0.107149		0.284301	2.10979
0.625168	0.000822604		0.404985	0.275942		0.558597	0.0557483		0.607743	0.104622		0.286152	2.07577
0.631405	0.000534991		0.408762	0.286878		0.564081	0.060176		0.613076	0.103375		0.288003	2.04898
0.637642	0.000346282		0.412539	0.298145		0.569566	0.0635785		0.618409	0.103221		0.289854	2.02821
0.64388	0.000228309		0.416316	0.309466		0.57505	0.0657492		0.623742	0.103927		0.291705	2.01223
0.650117	0.000161705		0.420093	0.320576		0.580534	0.0665525		0.629075	0.10523		0.293557	1.99979
0.656354	0.000134536		0.42387	0.331224		0.586019	0.0659372		0.634408	0.10685		0.295408	1.98971
0.662592	0.000141271		0.427647	0.341185		0.591503	0.0639426		0.639741	0.108501		0.297259	1.9808
0.668829	0.00018214		0.431424	0.35026		0.596987	0.0606936		0.645074	0.109909		0.29911	1.97199
0.675067	0.000262899		0.435202	0.358284		0.602472	0.0563881		0.650407	0.110827		0.300961	1.96228
0.681304	0.000394952		0.438979	0.365128		0.607956	0.0512774		0.65574	0.111043		0.302813	1.95077
0.687541	0.000595729		0.442756	0.370699		0.61344	0.0456411		0.661073	0.110398		0.304664	1.93668
0.693779	0.000889191		0.446533	0.374941		0.618925	0.0397631		0.666406	0.108784		0.306515	1.91933
0.700016	0.00130626		0.45031	0.37783		0.624409	0.0339076		0.671739	0.106155		0.308366	1.8982
0.706253	0.00188495		0.454087	0.379374		0.629893	0.0283013		0.677072	0.102523		0.310217	1.87286
0.712491	0.00266993		0.457864	0.379608		0.635378	0.0231211		0.682405	0.0979552		0.312069	1.84305
0.718728	0.00371127		0.461641	0.378584		0.640862	0.0184885		0.687738	0.0925685		0.31392	1.80858
0.724965	0.00506205		0.465418	0.376375		0.646346	0.0144707		0.693071	0.0865185		0.315771	1.76943
0.731203	0.00677484		0.469195	0.373064		0.651831	0.0110859		0.698404	0.0799908		0.317622	1.72566
0.73744	0.00889683		0.472973	0.368741		0.657315	0.00831274		0.703737	0.0731884		0.319473	1.67746
0.743678	0.0114639		0.47675	0.3635		0.662799	0.00610114		0.70907	0.0663216		0.321325	1.6251
0.749915	0.0144942		0.480527	0.35744		0.668284	0.00438301		0.714403	0.059597		0.323176	1.56894
0.756152	0.0179812		0.484304	0.350657		0.673768	0.003082		0.719736	0.053209		0.325027	1.50942
0.76239	0.0218881		0.488081	0.34325		0.679252	0.00212131		0.725069	0.0473329		0.326878	1.44704
0.768627	0.0261434		0.491858	0.335316		0.684737	0.0014293		0.730402	0.0421197		0.328729	1.38235
0.774864	0.0306399		0.495635	0.326953		0.690221	0.00094298		0.735735	0.0376933		0.33058	1.31593
0.781102	0.0352362		0.499412	0.318259		0.695705	0.00060967		0.741068	0.0341488		0.332432	1.24839
0.787339	0.0397624		0.503189	0.309332		0.701189	0.000387229		0.746401	0.0315527		0.334283	1.18034
0.793577	0.0440305		0.506966	0.30027		0.706674	0.000243416		0.751734	0.0299438		0.336134	1.11238
0.799814	0.0478467		0.510744	0.291169		0.712158	0.000154742		0.757067	0.0293348		0.337985	1.04509
0.806051	0.0510269		0.514521	0.282122		0.717642	0.000105197		0.7624	0.0297139		0.339836	0.979026
0.812289	0.0534126		0.518298	0.273216		0.723127	8.51342e-05		0.767733	0.0310469		0.341688	0.914676
0.818526	0.0548861		0.522075	0.264527		0.728611	9.04641e-05		0.773066	0.0332788		0.343539	0.852488
0.824763	0.0553826		0.525852	0.256121		0.734095	0.000122285		0.778399	0.0363351		0.34539	0.792839
0.831001	0.0548983		0.529629	0.248048		0.73958	0.000186983		0.783732	0.0401239		0.347241	0.736036
0.837238	0.0534935		0.533406	0.240336		0.745064	0.000296797		0.789065	0.0445365		0.349092	0.682311
0.843476	0.0512896		0.537183	0.232998		0.750548	0.000470775		0.794398	0.04945		0.350944	0.631817
0.849713	0.0484615		0.54096	0.226021		0.756033	0.000735981		0.799731	0.0547287		0.352795	0.584633
0.85595	0.0452247		0.544738	0.219373		0.761517	0.00112876		0.805064	0.0602271		0.354646	0.540765
0.862188	0.04182		0.548515	0.213		0.767001	0.00169569		0.810397	0.0657927		0.356497	0.500152
0.868425	0.0384963		0.552292	0.206832		0.772486	0.00249398		0.81573	0.0712697		0.358348	0.462675
0.874662	0.0354927		0.556069	0.200785		0.77797	0.00359058		0.821063	0.0765032		0.3602	0.428166
0.8809	0.0330227		0.559846	0.194768		0.783454	0.00505987		0.826396	0.0813435		0.362051	0.396418
0.887137	0.0312601		0.563623	0.188687		0.788939	0.0069793		0.831729	0.0856503		0.363902	0.367196
0.893375	0.0303279		0.5674	0.182451		0.794423	0.00942275		0.837062	0.0892979		0.365753	0.340251
0.899612	0.0302908		0.571177	0.175978		0.799907	0.0124519		0.842395	0.0921783		0.367604	0.31533
0.905849	0.0311515		0.574954	0.169201		0.805392	0.0161061		0.847728	0.0942057		0.369456	0.292185
0.912087	0.0328501		0.578731	0.162072		0.810876	0.0203908		0.853061	0.0953188		0.371307	0.270586
0.918324	0.0352682		0.582509	0.154565		0.81636	0.0252681		0.858395	0.095483		0.373158	0.250322
0.924561	0.0382358		0.586286	0.146678		0.821844	0.030648		0.863728	0.0946913		0.375009	0.231213
0.930799	0.041542		0.590063	0.138432		0.827329	0.0363853		0.869061	0.0929644		0.37686	0.213109
0.937036	0.0449494		0.59384	0.129872		0.832813	0.0422807		0.874394	0.0903497		0.378711	0.195892
0.943273	0.0482091		0.597617	0.121063		0.838297	0.0480896		0.879727	0.0869188		0.380563	0.179477
0.949511	0.0510792		0.601394	0.112086		0.843782	0.0535368		0.88506	0.0827646		0.382414	0.16381
0.955748	0.0533413		0.605171	0.103035		0.849266	0.0583374		0.890393	0.0779977		0.384265	0.14886
0.961986	0.0548168		0.608948	0.09401		0.85475	0.0622207		0.895726	0.0727412		0.386116	0.134619
0.968223	0.0553794		0.612725	0.0851148		0.860235	0.0649554		0.901059	0.0671262		0.387967	0.121096
0.97446	0.0549638		0.616502	0.0764496		0.865719	0.0663725		0.906392	0.0612864		0.389819	0.10831
0.980698	0.0535685		0.62028	0.0681074		0.871203	0.0663825		0.911725	0.055353		0.39167	0.0962846
0.986935	0.0512536		0.624057	0.060171		0.876688	0.0649849		0.917058	0.0494499		0.393521	0.0850454
0.993172	0.0481328		0.627834	0.0527092		0.882172	0.0622679		0.922391	0.0436897		0.395372	0.0746144
0.99941	0.044362		0.631611	0.0457757		0.887656	0.0583994		0.927724	0.03817		0.397223	0.0650068
1.00565	0.0401235		0.635388	0.039408		0.893141	0.0536099		0.933057	0.0329714		0.399075	0.056229
1.01188	0.0356111		0.639165	0.0336274		0.898625	0.0481698		0.93839	0.0281557		0.400926	0.048277
1.01812	0.0310139		0.642942	0.0284396		0.904109	0.0423641		0.943723	0.0237658		0.402777	0.0411363
1.02436	0.0265036		0.646719	0.0238366		0.909594	0.0364681		0.949056	0.0198264		0.404628	0.0347815
1.0306	0.022224		0.650496	0.0197985		0.915078	0.0307271		0.954389	0.0163451		0.406479	0.029178
1.03683	0.0182855		0.654273	0.0162952		0.920562	0.0253409		0.959722	0.0133149		0.408331	0.0242827
1.04307	0.0147623		0.658051	0.0132896		0.926047	0.0204558		0.965055	0.0107162		0.410182	0.0200461
1.04931	0.0116941		0.661828	0.0107391		0.931531	0.0161623		0.970388	0.00852042		0.412033	0.0164143
1.05555	0.00908952		0.665605	0.00859833		0.937015	0.0124992		0.975721	0.00669196		0.413884	0.0133303
1.06178	0.00693229		0.669382	0.00682087		0.9425	0.00946139		0.981054	0.00519137		0.415735	0.0107363
1.06802	0.00518768		0.673159	0.00536085		0.947984	0.00701003		0.986387	0.0039775		0.417587	0.00857534
1.07426	0.00380917		0.676936	0.00417432		0.953468	0.00508368		0.99172	0.00300959		0.419438	0.0067921
1.0805	0.00274441		0.680713	0.00322024		0.958952	0.00360852		0.997053	0.00224876		0.421289	0.00533455
1.08673	0.00194011		0.68449	0.00246113		0.964437	0.0025071		1.00239	0.00165917		0.42314	0.0041545
1.09297	0.00134575		0.688267	0.00186345		0.969921	0.00170494		1.00772	0.00120872		0.424991	0.00320815
1.09921	0.000915936		0.692044	0.00139777		0.975405	0.00113485		1.01305	0.000869404		0.426843	0.00245637
1.10545	0.000611681		0.695822	0.00103867		0.98089	0.000739366		1.01838	0.000617393		0.428694	0.00186479
