# Supplementary material for: MolPhase, an advanced prediction algorithm for protein phase separation
Source: EMBO J. 2024 Apr 2;43(9):10. doi: 10.1038/s44318-024-00090-9 (PMC11065880; doi:10.1038/s44318-024-00090-9)
Supplement: Supplementary file 7 — Source data Fig. 3 [file 44318_2024_90_MOESM7_ESM.zip]

Archive with 11 entries (5 files):
- Figure 3-Source Data Files/
- Figure 3-Source Data Files/3A/
- Figure 3-Source Data Files/3A/Figure 3A-Heatmap comparison between five predictors.xlsx
- Figure 3-Source Data Files/3B/
- Figure 3-Source Data Files/3B/Figure 3B-Feature score for HopS1.xlsx
- Figure 3-Source Data Files/3C/
- Figure 3-Source Data Files/3C/Figure 3C-Feature scores for HopA1.xlsx
- Figure 3-Source Data Files/3D/
- Figure 3-Source Data Files/3D/Figure 3D-Feature scores for XopQ.xlsx
- Figure 3-Source Data Files/3E/
- Figure 3-Source Data Files/3E/Figure 3E-Feature scores for mRuby2.xlsx
