# Supplementary material for: MolPhase, an advanced prediction algorithm for protein phase separation
Source: EMBO J. 2024 Apr 2;43(9):10. doi: 10.1038/s44318-024-00090-9 (PMC11065880; doi:10.1038/s44318-024-00090-9)
Supplement: Supplementary file 7 — Source data Fig. 3 [file 44318_2024_90_MOESM7_ESM.zip › Figure 3-Source Data Files/3A/Figure 3A-Heatmap comparison between five predictors.xlsx]

## Sheet: Fig 3A
Name	MolPhase	Deephase	PSPredictor	PSPer	FuzDrop
HopI1	0.999986	0.89	0.9938	0.273	0.9942
XopR	0.99998	0.78	0.9113	0.286	0.9955
HopAB2	0.999974	0.8	0.913	0.305	0.9888
HopY1	0.999953	0.56	0.067	0.256	0.9984
XopAG	0.999862	0.66	0.7266	0.233	0.8066
HopO1-3	0.999842	0.63	0.4158	0.304	0.8766
HopO1-2	0.999653	0.62	0.0556	0.276	0.8772
XopK	0.999651	0.74	0.0891	0.2	0.9873
XopM	0.999555	0.49	0.1682	0.334	0.9871
HopX1	0.999503	0.6	0.0179	0.322	0.8236
HopO1-1	0.999491	0.6	0.0663	0.268	0.6553
XopN	0.999418	0.76	0.7269	0.235	0.8833
HopAH1	0.99919	0.79	0.9851	0.225	0.9062
avrE1	0.998933	0.84	0.6411	0.241	0.8915
HopAS1	0.997803	0.62	0.782	0.293	0.9185
XopX1	0.99655	0.71	0.971	0.23	0.7832
XopAM	0.995613	0.72	0.3161	0.146	0.9365
XopAC	0.99534	0.7	0.5647	0.263	0.6838
XopZ1	0.994532	0.74	0.2109	0.133	0.8615
HopB1	0.993032	0.73	0.6747	0.33	0.6203
AvrBs2	0.992614	0.73	0.3396	0.265	0.4539
HopD1	0.991207	0.63	0.8592	0.22	0.8105
XopE2	0.990514	0.62	0.0093	0.308	0.4597
HopS1	0.989781	0.45	0.9289		0.9987
AvrBs1	0.987164	0.31	0.082	0.3	0.4254
XopP	0.987055	0.68	0.1531	0.212	0.6916
XopA	0.98593	0.58	0.7541	0.302	0.994
HopM1	0.985871	0.66	0.8418	0.21	0.82
HopAD1	0.984977	0.59	0.1111	0.16	0.3233
HopR1	0.984532	0.78	0.2835	0.165	0.9683
HopAO1	0.983548	0.75	0.1089	0.265	0.3351
HopAI1	0.979908	0.49	0.7368	0.354	0.7895
XopD2	0.972901	0.67	0.7743	0.345	0.9974
HopAF1	0.955324	0.21	0.0546	0.265	0.5144
XopX2	0.951853	0.71	0.9434	0.223	0.6706
HopA1	0.935964	0.51	0.0203	0.276	0.3534
HopH1	0.929954	0.41	0.0325	0.313	0.568
XopAH	0.914706	0.45	0.0079	0.264	0.3863
XopAL1	0.914123	0.53	0.0077	0.3	0.5025
HopQ1-1	0.911701	0.5	0.011	0.237	0.2331
XopAY	0.902606	0.4	0.0137	0.286	0.6341
HopAA1-1	0.897227	0.49	0.9362	0.26	0.7687
XopL	0.883126	0.6	0.1806	0.382	0.253
HopT1-2	0.821497	0.21	0.294	0.213	0.3179
HopN1	0.788977	0.26	0.0368	0.283	0.3275
HopV1	0.71125	0.46	0.1339	0.266	0.3413
HopS2	0.683872	0.16	0.1084	0.268	0.4456
HopG1	0.621784	0.59	0.4487	0.277	0.8558
HopAA1-2	0.591601	0.33	0.5594	0.253	0.7244
XopAL2	0.497845	0.61	0.09	0.329	0.8668
HopAM1-2	0.464386	0.29	0.052	0.222	0.3246
HopAM1-1	0.464386	0.29	0.052	0.222	0.3246
avrXccA2	0.435318	0.63	0.0946	0.172	0.2972
HopK1	0.425833	0.49	0.0562	0.214	0.7036
HopT1-1	0.377566	0.28	0.0613	0.185	0.3427
HopC1	0.320359	0.16	0.045	0.178	0.6925
XopF1	0.277049	0.14	0.0059	0.222	0.161
HopF2	0.138858	0.38	0.0335	0.309	0.2262
HopU1	0.128161	0.15	0.005	0.26	0.2289
avrPto1	0.113873	0.41	0.0898	0.281	0.9033
HopAQ1	0.0477486	0.2	0.0265		0.8546
HopE1	0.0232498	0.31	0.0031	0.271	0.1763
XopQ	0.0219665	0.46	0.0121	0.205	0.4284
XopJ5	0.0193956	0.12	0.0094	0.257	0.2884
XopG	0.00706321	0.22	0.0819		0.6797
XopAZ	0.0061268	0.36	0.019	0.297	0.2459
XopH	0.00282258	0.093	0.0032		0.4382
HopT2	0.00245694	0.12	0.0187		0.5584
HopQ1-2	0.00239808	0.12	0.0098	0.258	0.3135
HopAG	0.00214491	0.067	0.0051	0.179	0.2476
mRuby2	0.00213432	0.12	0.2068	0.318	0.2133
HopBM1	0.000368689	0.1	0.0631	0.227	0.1268
