# Supplementary material for: MolPhase, an advanced prediction algorithm for protein phase separation
Source: EMBO J. 2024 Apr 2;43(9):10. doi: 10.1038/s44318-024-00090-9 (PMC11065880; doi:10.1038/s44318-024-00090-9)
Supplement: Supplementary file 7 — Source data Fig. 3 [file 44318_2024_90_MOESM7_ESM.zip › Figure 3-Source Data Files/3B/Figure 3B-Feature score for HopS1.xlsx]

## Sheet: Figure 3B
Position	Amino acid	IDR	Pi-Pi	PLD	NCPR	Hydrophobicity	Shannon entropy
1	M	0.875	1.28884	0.0065	0	0	0.658604
2	K	0.875	1.28884	0.0052	0	0	0.658604
3	I	1	1.28884	0.0052	0.2	0.528889	0.612328
4	S	1	1.28884	0.0061	0.2	0.468889	0.537244
5	G	1	1.28884	0.0068	0	0.54	0.548586
6	S	1	1.28884	0.0071	0	0.422222	0.548586
7	T	1	1.28884	0.0072	0	0.404444	0.548586
8	S	1	1.28884	0.0076	0	0.453333	0.566053
9	P	0.875	1.28884	0.0078	0	0.4	0.629795
10	A	0.875	1.28884	0.0079	0	0.4	0.629795
11	H	1	1.28884	0.008	0	0.4	0.612328
12	T	1	1.28884	0.0083	0	0.42	0.537244
13	S	1	1.28884	0.009	0	0.302222	0.5
14	T	1	1.28884	0.0094	0	0.355556	0.537244
15	N	1	1.28884	0.0103	0	0.411111	0.537244
16	S	1	1.28884	0.0098	0	0.351111	0.537244
17	A	1	1.28884	0.009	0.2	0.28	0.566053
18	Q	1	1.28884	0.0083	0.2	0.34	0.490968
19	K	1	1.28884	0.0049	0.2	0.34	0.444692
20	S	1	1.28884	0.0043	0.2	0.282222	0.427226
21	S	1	1.28884	0.0035	0.4	0.273333	0.502311
22	S	0.875	1.44595	0.0024	0.2	0.351111	0.519777
23	K	0.75	1.53356	0.0011	0.2	0.453333	0.566053
24	G	0.625	1.2811	0.0008	0.2	0.555556	0.612328
25	L	0.5	1.53695	0.0003	0.2	0.555556	0.612328
26	L	0.5	1.74546	0.0002	0	0.633333	0.629795
27	S	0.375	1.84469	0.0003	0	0.726667	0.676071
28	G	0.375	1.87707	0.0003	0	0.682222	0.629795
29	L	0.375	1.41169	0.0001	0.2	0.511111	0.676071
30	A	0.375	1.28447	0.0001	0.2	0.457778	0.722346
31	K	0.375	1.64093	0.0001	0.2	0.528889	0.676071
32	H	0.375	1.40932	0.0002	0.4	0.357778	0.722346
33	F	0.375	1.43759	0.0002	0.4	0.308889	0.722346
34	K	0.375	1.3254	0.0003	0.2	0.437778	0.676071
35	G	0.375	1.53686	0.0009	0.2	0.593333	0.612328
36	M	0.625	1.35968	0.0013	0.2	0.624444	0.676071
37	L	0.625	1.28239	0.0014	0	0.693333	0.612328
38	V	0.625	1.57504	0.0023	0	0.693333	0.612328
39	S	0.625	1.59372	0.0048	0	0.573333	0.612328
40	G	0.625	2.08358	0.0069	0	0.473333	0.612328
41	N	0.625	2.34477	0.0082	0	0.362222	0.629795
42	T	0.625	2.41003	0.008	0	0.371111	0.629795
43	S	0.625	2.65729	0.0082	0	0.308889	0.583519
44	G	0.625	2.6737	0.0081	0	0.368889	0.583519
45	H	0.625	2.93199	0.0077	0	0.424444	0.566053
46	S	0.625	2.96072	0.0074	0	0.526667	0.537244
47	A	0.625	3.01951	0.007	0	0.526667	0.537244
48	L	0.625	3.34503	0.0066	0	0.526667	0.537244
49	G	0.75	3.39582	0.0071	0	0.515556	0.453724
50	H	0.875	3.55277	0.0073	0	0.515556	0.5
51	Y	0.875	3.45498	0.0077	0	0.413333	0.453724
52	A	0.875	3.53912	0.0075	0	0.404444	0.407449
53	S	1	3.93556	0.0075	0	0.457778	0.407449
54	S	1	3.70885	0.0073	0	0.468889	0.490968
55	S	1	3.79494	0.0068	0	0.42	0.566053
56	S	1	3.45916	0.0062	0	0.42	0.629795
57	G	1	3.28761	0.0054	0.2	0.351111	0.676071
58	S	1	3.19899	0.0039	0.2	0.36	0.676071
59	K	1	2.85765	0.0022	0.4	0.291111	0.676071
60	G	1	2.77495	0.0019	0.4	0.34	0.722346
61	K	1	3.08791	0.0013	0.4	0.322222	0.722346
62	A	1	2.742	0.0013	0.2	0.502222	0.722346
63	P	1	2.50553	0.0013	0.4	0.411111	0.676071
64	V	1	2.21521	0.0013	0	0.42	0.722346
65	R	1	2.4586	0.0015	-0.2	0.302222	0.722346
66	D	0.875	2.15632	0.0021	-0.2	0.308889	0.722346
67	D	0.875	2.03524	0.0042	-0.2	0.197778	0.768622
68	Y	0.875	1.57876	0.0121	-0.4	0.22	0.722346
69	S	0.875	1.34004	0.0169	-0.2	0.288889	0.658604
70	N	0.875	1.28177	0.0208	0	0.331111	0.612328
71	G	0.875	1.34687	0.0213	0	0.282222	0.629795
72	P	0.875	1.3449	0.0213	0	0.284444	0.583519
73	Q	0.875	1.1761	0.021	0.2	0.262222	0.629795
74	T	0.875	1.4296	0.018	0.2	0.355556	0.583519
75	R	0.875	1.53864	0.0162	0.2	0.313333	0.629795
76	L	0.875	1.69929	0.0154	0.2	0.313333	0.612328
77	N	0.875	2.06657	0.0161	0.2	0.313333	0.629795
78	N	0.75	2.2767	0.015	0	0.377778	0.629795
79	T	0.75	2.2126	0.0094	0	0.377778	0.629795
80	P	0.75	2.15748	0.0058	0.2	0.368889	0.566053
81	L	0.625	1.36837	0.0017	0.4	0.346667	0.566053
82	K	0.625	1.54641	0.0006	0.4	0.402222	0.566053
83	R	0.625	1.53209	0.0004	0.4	0.522222	0.566053
84	A	0.25	1.3211	0.0002	0.4	0.477778	0.629795
85	L	0.25	1.06677	0.0001	0.4	0.464444	0.676071
86	A	0.25	0.665103	0.0001	0	0.486667	0.676071
87	R	0.375	0.540341	0.0001	0	0.531111	0.676071
88	E	0.375	0.960182	0	-0.2	0.368889	0.676071
89	L	0.375	0.796567	0	0	0.228889	0.676071
90	D	0.375	0.683906	0.0001	-0.2	0.391111	0.676071
91	R	0.25	0.254238	0.0003	0	0.46	0.676071
92	F	0.25	0.357029	0.0005	0	0.346667	0.612328
93	G	0.5	0.402599	0.0011	0.2	0.415556	0.612328
94	Y	0.5	0.314142	0.0013	0	0.497778	0.658604
95	G	0.5	0.0389538	0.0014	0	0.417778	0.658604
96	S	0.875	-0.07765	0.0013	0	0.466667	0.583519
97	S	0.875	0.14396	0.001	0	0.48	0.658604
98	A	0.75	0.00539434	0.0007	-0.2	0.411111	0.722346
99	T	0.75	0.0139341	0.0003	-0.2	0.411111	0.676071
100	E	0.75	0.381875	0.0001	-0.2	0.491111	0.676071
101	S	0.75	0.787264	0.0001	-0.4	0.373333	0.629795
102	F	0.75	0.609227	0.0001	-0.2	0.288889	0.629795
103	D	0.875	0.687554	0.0001	0	0.348889	0.629795
104	R	0.875	0.951416	0.0001	0	0.451111	0.676071
105	S	0.875	1.04786	0.0002	0	0.311111	0.722346
106	L	0.875	1.21299	0.0001	0.4	0.288889	0.676071
107	Q	0.875	1.12692	0.0003	0.4	0.302222	0.722346
108	R	0.875	0.217303	0.0001	0.2	0.242222	0.658604
109	K	1	0.578929	0	0.4	0.0711111	0.658604
110	D	0.875	0.423074	0	0.4	0.0711111	-
111	K	1	0.961287	0.0001	0.2	0.135556	-
112	N	1	0.720617	0.0003	-0.2	0.144444	-
113	P	0.875	0.318099	0.0002	0	0.306667	-
114	E	0.875	0.614184	0.0001	-0.2	0.384444	-
115	L	1	0.0707048	0.0001	0	0.375556	-
116	G	0.875	0.10348	0.0002	0	0.504444	-
117	K	0.875	-0.218661	0.0003	0	0	-
118	V	0.875	-0.265703	0.0006	0	0	-
