# Supplementary material for: MolPhase, an advanced prediction algorithm for protein phase separation
Source: EMBO J. 2024 Apr 2;43(9):10. doi: 10.1038/s44318-024-00090-9 (PMC11065880; doi:10.1038/s44318-024-00090-9)
Supplement: Supplementary file 7 — Source data Fig. 3 [file 44318_2024_90_MOESM7_ESM.zip › Figure 3-Source Data Files/3C/Figure 3C-Feature scores for HopA1.xlsx]

## Sheet: Fig 3C
Position	Amino acid	IDR	Pi-Pi	PLD	NCPR	Hydrophobicity	Shannon entropy
1	M	0.75	0.3354	0.0541	0	0	0.658604
2	N	0.875	0.3354	0.0535	0	0	0.658604
3	P	0.625	0.3354	0.048	0	0.451111	0.612328
4	I	0.5	0.3354	0.0416	0	0.391111	0.612328
5	Q	0.75	0.3354	0.04	0.2	0.368889	0.612328
6	S	0.75	0.3354	0.0325	0.2	0.466667	0.612328
7	R	0.625	0.3354	0.0235	0.2	0.348889	0.612328
8	F	0.75	0.3354	0.0185	0.2	0.408889	0.612328
9	S	0.875	0.3354	0.0158	0.2	0.52	0.612328
10	S	0.625	0.3354	0.0124	0	0.542222	0.629795
11	V	0.5	0.3354	0.0083	-0.2	0.402222	0.676071
12	Q	0.5	0.3354	0.007	-0.2	0.504444	0.722346
13	E	0.375	0.3354	0.0015	0	0.422222	0.722346
14	L	0.375	0.3354	0.0008	0.2	0.228889	0.722346
15	R	0.25	0.3354	0.0007	0.2	0.288889	0.722346
16	R	0.25	0.3354	0.0007	0.4	0.288889	0.768622
17	S	0.25	0.3354	0.0009	0.4	0.297778	0.722346
18	N	0.25	0.3354	0.0009	0	0.32	0.676071
19	V	0.25	0.3354	0.0003	-0.2	0.52	0.722346
20	D	0.25	0.3354	0.0002	-0.2	0.502222	0.722346
21	I	0.25	0.3354	0.0001	-0.2	0.62	0.676071
22	P	0.375	0.580468	0.0002	-0.2	0.611111	0.676071
23	A	0.125	0.614536	0.0002	0.2	0.602222	0.676071
24	L	0.125	0.420988	0.0002	0.2	0.542222	0.722346
25	K	0.25	0.57549	0.0004	0.2	0.5	0.722346
26	A	0.125	0.543301	0.0011	0.2	0.451111	0.722346
27	N	0.125	0.514132	0.0019	0.2	0.288889	0.722346
28	G	0.125	0.793275	0.0019	0	0.46	0.722346
29	Q	0.125	0.732563	0.0017	-0.2	0.342222	0.722346
30	L	0.125	0.609489	0.0004	-0.2	0.513333	0.722346
31	E	0.125	0.442471	0.0001	-0.4	0.444444	0.676071
32	V	0.125	0.34246	0	-0.4	0.513333	0.722346
33	D	0.125	0.0604485	0	-0.2	0.342222	0.676071
34	G	0.125	-0.0826431	0.0001	0.2	0.32	0.676071
35	K	0.25	0.0609268	0	0.2	0.197778	0.629795
36	R	0.125	0.263935	0.0001	0.2	0.197778	0.629795
37	Y	0.25	0.400522	0.0001	0.2	0.306667	0.676071
38	E	0.125	0.495465	0	0.2	0.293333	0.629795
39	I	0.125	0.491707	0	0	0.433333	0.629795
40	R	0.125	0.416508	0.0001	0	0.502222	0.676071
41	A	0.125	0.567678	0.0001	0	0.502222	0.676071
42	A	0.125	0.606602	0.0001	-0.2	0.324444	0.722346
43	D	0.25	0.612111	0	-0.4	0.415556	0.722346
44	D	0.25	0.575202	0	-0.4	0.36	0.768622
45	G	0.25	0.121811	0.0001	-0.4	0.42	0.768622
46	T	0.25	0.377382	0.0001	-0.2	0.48	0.722346
47	I	0.25	0.217237	0.0001	0	0.651111	0.676071
48	S	0.25	0.175279	0.0001	0	0.744444	0.676071
49	V	0.25	0.174845	0.0001	0.2	0.66	0.722346
50	L	0.25	0.23778	0.0001	0.2	0.524444	0.676071
51	R	0.125	0.0812677	0.0002	0	0.464444	0.629795
52	P	0.25	0.146342	0.0003	0	0.293333	0.629795
53	E	0.25	0.16487	0.0004	0	0.131111	0.583519
54	Q	0.125	0.247715	0.0014	-0.2	0.213333	0.519777
55	Q	0	-0.174512	0.0015	0	0.162222	0.566053
56	S	0	-0.396617	0.0011	0.2	0.28	0.519777
57	K	0	-0.546179	0.0005	0.4	0.271111	0.519777
58	A	0	-0.756615	0.0004	0.4	0.331111	0.583519
59	K	0	-0.82845	0.0003	0.4	0.411111	0.629795
60	S	0	-0.644626	0.0005	0.2	0.56	0.676071
61	F	0.125	-0.777669	0.0005	0.4	0.433333	0.676071
62	F	0.125	-1.02709	0.0007	0.2	0.511111	0.658604
63	K	0.125	-1.00929	0.001	0.2	0.568889	0.612328
64	G	0.125	-1.13733	0.0026	0.2	0.488889	0.548586
65	A	0	-0.839648	0.0036	0.2	0.348889	0.566053
66	S	0	-0.762124	0.0047	0	0.52	0.566053
67	Q	0	-0.688463	0.0056	0	0.628889	0.629795
68	L	0	-0.671558	0.0054	0	0.58	0.629795
69	I	0	-0.775445	0.0061	0	0.588889	0.583519
70	G	0.125	-0.913534	0.0089	0	0.648889	0.583519
71	G	0.125	-0.554083	0.0106	0	0.546667	0.566053
72	S	0.125	-0.559312	0.0117	0	0.368889	0.502311
73	S	0.25	-0.499234	0.0124	0.2	0.277778	0.548586
74	Q	0.25	-0.354261	0.0129	0.2	0.326667	0.548586
75	R	0.125	-0.0953656	0.0119	0.2	0.266667	0.612328
76	A	0.125	-0.0696637	0.0116	0.2	0.384444	0.612328
77	Q	0.125	-0.103111	0.0113	0.2	0.502222	0.676071
78	I	0.125	-0.159183	0.009	0	0.524444	0.658604
79	A	0.25	-0.285275	0.0086	0	0.524444	0.658604
80	Q	0.25	-0.429262	0.0082	0	0.686667	0.658604
81	A	0.25	-0.0988171	0.0057	0	0.508889	0.658604
82	L	0.125	-0.23165	0.0036	-0.2	0.391111	0.722346
83	N	0	-0.603724	0.0031	0	0.382222	0.676071
84	E	0.125	-0.480616	0.0005	0	0.435556	0.676071
85	K	0	-0.440516	0.0002	0	0.391111	0.676071
86	V	0	-0.692015	0.0002	0	0.451111	0.676071
87	A	0	-0.960786	0.0002	0.2	0.568889	0.676071
88	S	0	-1.18138	0.0003	0.2	0.555556	0.676071
89	A	0.125	-1.08341	0.0003	0.2	0.446667	0.722346
90	R	0.125	-0.94647	0.0002	0.2	0.5	0.722346
91	T	0.125	-1.48648	0.0002	0.2	0.602222	0.722346
92	V	0	-1.37037	0.0003	0.2	0.491111	0.722346
93	L	0.25	-1.58609	0.0004	0	0.513333	0.722346
94	H	0.125	-1.56645	0.0011	0	0.511111	0.722346
95	Q	0.125	-1.40046	0.0019	0	0.457778	0.722346
96	S	0.125	-1.41841	0.0019	0	0.415556	0.676071
97	A	0.25	-1.00918	0.0018	0	0.471111	0.629795
98	M	0.25	-0.768464	0.0018	0	0.54	0.629795
99	T	0.375	-0.747408	0.0015	0	0.548889	0.583519
100	G	0.5	-0.831324	0.0014	0.2	0.408889	0.566053
101	G	0.5	-0.983849	0.0011	0.2	0.451111	0.583519
102	R	0.5	-0.952915	0.0005	0	0.388889	0.629795
103	L	0.5	-0.676871	0.0001	0	0.382222	0.629795
104	D	0.375	-0.563942	0.0001	0	0.475556	0.612328
105	T	0.5	-0.541598	0	-0.4	0.497778	0.612328
106	L	0.5	-0.584743	0	-0.2	0.313333	0.612328
107	E	0.75	-0.245005	0	0	0.382222	0.566053
108	R	0.75	0.0208507	0.0001	-0.2	0.32	0.566053
109	G	0.75	-0.364726	0.0001	-0.2	0.217778	0.566053
110	E	0.75	-0.211889	0.0001	0	0.277778	0.566053
111	S	0.75	0.131086	0.0003	-0.2	0.36	0.566053
112	S	0.625	-0.306926	0.0003	-0.2	0.408889	0.566053
113	S	0.625	-0.228052	0.0004	0	0.471111	0.548586
114	A	0.625	-0.358654	0.0003	0	0.473333	0.502311
115	T	0.625	-0.683305	0.0002	0	0.531111	0.566053
116	T	0.625	-0.611109	0.0002	0	0.648889	0.566053
117	A	0.625	-1.02682	0.0002	0.2	0.522222	0.537244
118	I	0.5	-1.34779	0.0001	0.2	0.502222	0.566053
119	K	0.5	-1.29623	0.0002	0.2	0.502222	0.566053
120	P	0.375	-1.00451	0.0006	0.2	0.502222	0.566053
121	T	0.375	-0.92762	0.0008	0.4	0.315556	0.566053
122	A	0.375	-0.790613	0.0013	0.2	0.324444	0.612328
123	K	0.375	-0.985306	0.0017	0.2	0.4	0.629795
124	Q	0.25	-1.03594	0.004	0.2	0.455556	0.583519
125	A	0.375	-1.18796	0.0045	0.2	0.337778	0.629795
126	A	0.25	-1.2536	0.005	0	0.406667	0.676071
127	Q	0.125	-0.959726	0.0056	0	0.468889	0.676071
128	S	0.25	-0.744112	0.0052	0	0.491111	0.676071
129	T	0.375	-0.331587	0.0046	0	0.373333	0.722346
130	F	0.25	-0.332086	0.0043	0	0.433333	0.722346
131	N	0.125	-0.560884	0.0043	0	0.513333	0.722346
132	S	0	-0.162312	0.0032	0	0.457778	0.676071
133	F	0.125	-0.00373888	0.0017	-0.2	0.317778	0.612328
134	H	0.125	0.0479444	0.0009	-0.2	0.375556	0.612328
135	E	0.125	0.344366	0.0001	-0.2	0.433333	0.612328
136	W	0.125	0.276958	0.0001	0	0.284444	0.658604
137	A	0.25	0.601028	0.0001	0	0.277778	0.658604
138	K	0.125	0.771293	0.0002	0.2	0.395556	0.722346
139	Q	0.125	0.954649	0.0005	0	0.337778	0.676071
140	A	0.125	1.07828	0.0004	0	0.337778	0.629795
141	E	0.25	1.189	0.0003	-0.2	0.466667	0.676071
142	A	0.125	1.09887	0.0007	0	0.444444	0.676071
143	M	0	1.20991	0.0011	0	0.326667	0.676071
144	R	0.125	1.41289	0.0013	0.2	0.368889	0.722346
145	N	0.125	1.53117	0.0018	0.2	0.311111	0.722346
146	P	0.125	1.26177	0.0016	0.4	0.168889	0.676071
147	S	0.125	0.998846	0.0013	0.2	0.311111	0.629795
148	R	0.125	0.762434	0.0009	0	0.311111	0.629795
149	M	0.125	0.267327	0.0006	0	0.446667	0.583519
150	D	0.125	0.576828	0.0003	0	0.435556	0.583519
151	I	0.125	0.0798836	0.0002	0	0.448889	0.629795
152	Y	0.125	0.149065	0.0002	0	0.506667	0.676071
153	K	0.25	0.23322	0.0001	0.2	0.555556	0.722346
154	I	0.25	0.155451	0.0001	0.4	0.368889	0.722346
155	Y	0.25	0.118587	0.0003	0.4	0.32	0.676071
156	K	0.375	0.318979	0.0003	0	0.328889	0.676071
157	Q	0.375	-0.00970107	0.0006	0	0.268889	0.629795
158	D	0.375	-0.0321179	0.0005	0	0.262222	0.583519
159	A	0.625	-0.0138332	0.0006	-0.2	0.277778	0.629795
160	P	0.625	-0.523231	0.0008	-0.2	0.337778	0.629795
161	H	0.625	-0.459786	0.0008	0	0.344444	0.629795
162	S	0.625	-0.492765	0.0009	0	0.268889	0.629795
163	H	0.625	-0.74864	0.0009	0	0.346667	0.612328
164	P	0.625	-0.854254	0.0009	0	0.4	0.612328
165	M	0.625	-0.747351	0.0009	-0.2	0.34	0.612328
166	S	0.5	-0.645584	0.0007	-0.4	0.333333	0.612328
167	D	0.5	-0.412297	0.0003	-0.4	0.291111	0.612328
168	E	0.5	-0.383407	0.0003	-0.4	0.171111	0.566053
169	Q	0.5	-0.121817	0.0007	-0.6	0.111111	0.629795
170	Q	0.375	-0.407728	0.0006	-0.6	0.111111	0.676071
171	E	0.375	-0.369413	0.0001	-0.4	0.251111	0.612328
172	E	0.25	-0.267284	0	-0.4	0.413333	0.658604
173	F	0.25	-0.720233	0	-0.4	0.42	0.658604
174	L	0.25	-0.867852	0	-0.2	0.482222	0.612328
175	H	0.25	-0.643449	0.0001	0	0.644444	0.629795
176	T	0.25	-1.15094	0.0001	0.2	0.495556	0.583519
177	L	0.25	-1.10704	0	0.2	0.451111	0.583519
178	K	0.25	-0.962487	0.0001	0.2	0.606667	0.629795
179	A	0.125	-1.25113	0.0002	0.2	0.544444	0.676071
180	L	0.125	-1.53502	0.0004	0.2	0.451111	0.676071
181	N	0.125	-1.56735	0.0009	0.2	0.451111	0.676071
182	G	0.375	-1.86994	0.0009	0.2	0.333333	0.722346
183	K	0.375	-1.81039	0.0008	0.2	0.24	0.768622
184	N	0.5	-1.62396	0.001	0.2	0.417778	0.768622
185	G	0.5	-1.82679	0.0007	0	0.348889	0.722346
186	I	0.5	-1.97793	0.0002	-0.2	0.528889	0.722346
187	E	0.5	-1.58478	0.0001	0	0.506667	0.676071
188	V	0.375	-1.7976	0.0001	0	0.5	0.629795
189	R	0.375	-1.708	0.0001	0	0.322222	0.676071
190	T	0.5	-1.21041	0.0002	0	0.322222	0.722346
191	Q	0.5	-1.12558	0.0003	0	0.157778	0.676071
192	D	0.5	-1.02422	0.0001	-0.4	0.18	0.612328
193	H	0.5	-0.642781	0.0001	-0.4	0.177778	0.629795
194	D	0.5	-0.490977	0.0001	-0.4	0.348889	0.583519
195	S	0.5	-0.528033	0.0001	0	0.326667	0.629795
196	V	0.5	-0.209959	0.0001	0	0.32	0.583519
197	R	0.5	-0.111927	0.0002	0.4	0.311111	0.519777
198	N	0.5	0.0573253	0.0002	0.6	0.242222	0.566053
199	K	0.5	0.164332	0.0001	0.4	0.0711111	0.612328
200	K	0.5	0.716899	0	0.4	0.0711111	0.676071
201	D	0.5	0.705858	0	0.4	0.0711111	0.722346
202	R	0.5	1.21655	0.0001	0.2	0.242222	0.768622
203	N	0.5	1.36178	0.0002	-0.2	0.251111	0.768622
204	L	0.5	1.37809	0.0001	0.2	0.242222	0.722346
205	D	0.25	1.2649	0	0	0.313333	0.676071
206	K	0.25	0.995094	0	0	0.491111	0.676071
207	Y	0.25	0.814141	0.0001	0	0.446667	0.722346
208	I	0.125	0.974802	0	0	0.446667	0.722346
209	A	0.125	1.11485	0.0001	-0.2	0.515556	0.676071
210	E	0.125	1.02957	0	-0.2	0.508889	0.722346
211	S	0.125	1.18901	0.0001	-0.4	0.331111	0.676071
212	P	0.125	0.897082	0.0001	-0.4	0.331111	0.676071
213	D	0.125	1.0656	0.0001	0	0.322222	0.629795
214	A	0.125	0.904488	0.0001	0.2	0.24	0.629795
215	K	0.125	0.90617	0	0.2	0.337778	0.583519
216	R	0.125	0.751655	0.0001	0.4	0.477778	0.629795
217	F	0.125	0.831285	0.0001	0.4	0.408889	0.676071
218	F	0.125	0.820574	0.0001	0.4	0.395556	0.676071
219	Y	0.25	0.715589	0.0001	0.2	0.595556	0.612328
220	R	0.25	0.3672	0.0001	0.2	0.633333	0.566053
221	I	0.125	0.480622	0	0.2	0.535556	0.629795
222	I	0.125	0.457715	0	0.4	0.477778	0.629795
223	P	0.125	0.457449	0.0001	0.2	0.506667	0.629795
224	K	0.25	0.744997	0	0	0.328889	0.629795
225	H	0.25	0.801744	0	0.2	0.128889	0.676071
226	E	0.25	0.821778	0	0.4	0.0644444	0.612328
227	R	0.25	1.05447	0	0	0.0733333	0.658604
228	R	0.25	0.730042	0	-0.2	0.0666667	0.722346
229	E	0.5	0.229533	0	0.2	0.0577778	0.768622
230	D	0.625	0.144116	0.0002	0	0.08	0.722346
231	K	0.5	-0.363161	0.0008	-0.2	0.102222	0.722346
232	N	0.625	-0.185091	0.0035	0	0.171111	0.676071
233	Q	0.5	-0.502481	0.004	0.4	0.148889	0.676071
234	G	0.5	-0.356471	0.0036	0.2	0.32	0.676071
235	R	0.5	-0.302922	0.003	0.2	0.382222	0.722346
236	L	0.25	-0.389766	0.0027	0.2	0.56	0.722346
237	T	0.25	-0.386602	0.0029	0.2	0.56	0.676071
238	I	0.25	-0.440687	0.0035	0	0.753333	0.658604
239	G	0.25	-0.529594	0.0056	0	0.591111	0.658604
240	V	0.25	-0.641004	0.0069	0	0.571111	0.612328
241	Q	0.25	-0.678197	0.0108	0	0.393333	0.612328
242	P	0.125	-0.775406	0.0116	0	0.373333	0.629795
243	Q	0.125	-1.25209	0.0122	0	0.32	0.629795
244	Y	0.125	-1.61575	0.0114	0	0.382222	0.612328
245	A	0	-1.25613	0.0097	0	0.34	0.548586
246	T	0	-1.18814	0.0083	0	0.502222	0.566053
247	Q	0	-0.960214	0.0074	0	0.515556	0.629795
248	L	0	-0.934778	0.0036	0.2	0.375556	0.629795
249	T	0	-0.722062	0.0026	0.2	0.431111	0.676071
250	R	0	-0.709377	0.002	0.2	0.551111	0.722346
251	A	0	-0.693466	0.0017	0.2	0.506667	0.722346
252	M	0	-0.727289	0.0014	0.2	0.506667	0.722346
253	A	0	-0.234901	0.0009	0	0.691111	0.676071
254	T	0	-0.211108	0.0005	0	0.751111	0.676071
255	L	0	-0.383579	0.0002	0	0.7	0.722346
256	I	0	-0.538275	0.0001	0.2	0.573333	0.676071
257	G	0	-0.423338	0.0001	0	0.511111	0.676071
258	K	0	-0.529603	0	0	0.408889	0.722346
259	E	0.125	-0.567529	0	0	0.348889	0.722346
260	S	0.125	-0.539341	0.0001	0	0.457778	0.676071
261	A	0.125	-0.172171	0.0001	-0.2	0.528889	0.676071
262	I	0.125	-0.466569	0.0001	0	0.535556	0.676071
263	T	0.125	0.00870298	0.0001	0	0.544444	0.722346
264	H	0.125	0.161255	0.0001	0.2	0.417778	0.676071
265	G	0.125	-0.552295	0.0001	0.2	0.411111	0.658604
266	K	0.125	-0.666109	0.0001	0.2	0.526667	0.722346
267	V	0.25	-0.703909	0.0001	0.2	0.588889	0.722346
268	I	0.125	-0.870387	0.0001	0.2	0.562222	0.722346
269	G	0.25	-0.86224	0.0003	0	0.688889	0.722346
270	P	0.125	-0.239866	0.0004	0	0.651111	0.768622
271	A	0.125	-0.14912	0.0004	0	0.48	0.722346
272	C	0.125	0.0169896	0.0004	0	0.48	0.768622
273	H	0	0.0163574	0.0009	0	0.437778	0.768622
274	G	0	-0.224646	0.0014	0	0.44	0.768622
275	Q	0	-0.437837	0.0016	0	0.368889	0.768622
276	M	0	-0.445427	0.0013	-0.2	0.362222	0.768622
277	T	0	-0.377376	0.0008	-0.2	0.353333	0.768622
278	D	0	-0.326735	0.0005	-0.2	0.471111	0.722346
279	S	0	-0.124323	0.0004	-0.2	0.522222	0.722346
280	A	0	-0.192035	0.0003	-0.2	0.622222	0.676071
281	V	0	-0.499025	0.0002	0	0.671111	0.722346
282	L	0	-0.454865	0.0002	0	0.788889	0.722346
283	Y	0	-0.407587	0.0004	0	0.671111	0.722346
284	I	0	-0.0950625	0.0004	0	0.568889	0.676071
285	N	0	0.429189	0.0006	-0.2	0.406667	0.676071
286	G	0	0.193851	0.0005	-0.2	0.528889	0.629795
287	D	0	0.362448	0.0002	-0.2	0.468889	0.629795
288	V	0	0.20356	0.0001	0	0.46	0.566053
289	A	0	0.385267	0.0001	0	0.508889	0.519777
290	K	0	-0.182829	0	0	0.508889	0.490968
291	A	0	-0.650282	0	0.2	0.328889	0.566053
292	E	0	-0.573899	0	0.2	0.373333	0.566053
293	K	0	-0.458794	0	0	0.451111	0.612328
294	L	0	-0.550056	0	-0.2	0.333333	0.629795
295	G	0	-0.580801	0	0.2	0.324444	0.676071
296	E	0	-0.421112	0	0	0.495556	0.722346
297	K	0	-0.537919	0	0.2	0.324444	0.676071
298	L	0	-0.469137	0.0001	0.2	0.255556	0.722346
299	K	0	-0.53066	0.0002	0.4	0.375556	0.768622
300	Q	0	-0.405606	0.0009	0.2	0.444444	0.768622
301	M	0	-0.396839	0.0009	0.2	0.351111	0.768622
302	S	0	-0.570102	0.0008	0	0.537778	0.768622
303	G	0	-0.474103	0.0007	0	0.58	0.768622
304	I	0	-0.785682	0.0003	0	0.622222	0.768622
305	P	0	-1.28243	0.0002	-0.2	0.562222	0.722346
306	L	0	-0.9081	0.0001	-0.2	0.611111	0.722346
307	D	0	-0.727998	0.0001	-0.2	0.573333	0.768622
308	A	0	-1.09171	0.0001	-0.2	0.702222	0.768622
309	F	0	-0.800621	0.0001	-0.4	0.54	0.768622
310	V	0	-0.469964	0	-0.2	0.546667	0.722346
311	E	0	-0.171	0	-0.2	0.491111	0.676071
312	H	0	-0.174015	0.0002	-0.2	0.393333	0.612328
313	T	0	-0.398633	0.0003	-0.2	0.384444	0.612328
314	P	0	-0.27202	0.0004	0	0.444444	0.612328
315	L	0	-0.0779575	0.0005	0	0.557778	0.548586
316	S	0	-0.229004	0.001	0	0.495556	0.537244
317	M	0	-0.128219	0.0013	0	0.513333	0.612328
318	Q	0	-0.111103	0.0015	0	0.513333	0.612328
319	S	0.125	-0.102756	0.0011	0	0.513333	0.612328
320	L	0	-0.201537	0.0006	0.2	0.384444	0.612328
321	S	0	-0.154111	0.0005	0.2	0.453333	0.658604
322	K	0	-0.0383126	0.0003	0.2	0.555556	0.676071
323	G	0	-0.369378	0.0003	0.2	0.453333	0.629795
324	L	0	-0.328549	0.0002	0.2	0.442222	0.676071
325	S	0	-0.448369	0.0003	0	0.568889	0.722346
326	Y	0	-0.431645	0.0003	-0.2	0.5	0.768622
327	A	0	-0.489411	0.0002	-0.2	0.397778	0.722346
328	E	0	-0.250906	0.0001	-0.2	0.515556	0.722346
329	S	0	-0.150407	0.0001	-0.2	0.628889	0.658604
330	I	0	-0.616869	0	-0.2	0.58	0.658604
331	L	0.125	-0.711373	0.0001	-0.2	0.58	0.658604
332	G	0.125	-0.504728	0.0001	-0.2	0.582222	0.612328
333	D	0.125	-0.631672	0.0001	0	0.382222	0.676071
334	T	0.125	-0.612748	0.0002	0	0.288889	0.676071
335	R	0.125	-0.923266	0.0004	0	0.226667	0.676071
336	G	0.25	-0.0413023	0.0006	0.2	0.295556	0.722346
337	H	0.25	-0.14732	0.0007	0.2	0.353333	0.722346
338	G	0.125	-0.430323	0.0008	0	0.435556	0.722346
339	M	0	-0.351833	0.0008	0.2	0.344444	0.676071
340	S	0	-0.383923	0.0006	0.2	0.455556	0.676071
341	R	0	-0.30145	0.0004	0	0.386667	0.676071
342	A	0.125	-0.418529	0.0002	0	0.437778	0.722346
343	E	0	-0.208429	0	0	0.555556	0.722346
344	V	0.125	-0.0883641	0	-0.2	0.637778	0.722346
345	I	0	-0.019344	0	-0.4	0.52	0.676071
346	S	0	0.319752	0.0001	-0.2	0.637778	0.676071
347	D	0	0.322454	0	-0.2	0.628889	0.676071
348	A	0	0.139714	0.0001	0	0.428889	0.676071
349	L	0	-0.147406	0.0001	0	0.488889	0.676071
350	R	0	0.0379323	0.0001	0	0.488889	0.676071
351	M	0	-0.0782158	0.0002	0	0.44	0.676071
352	D	0	-0.109073	0.0002	0	0.397778	0.722346
353	G	0	0.152243	0.0003	-0.2	0.462222	0.658604
354	M	0	0.185575	0.0004	-0.2	0.482222	0.658604
355	P	0	0.215035	0.0003	0	0.644444	0.583519
356	F	0	0.0715613	0.0002	0	0.693333	0.537244
357	L	0	0.0715613	0.0001	0.2	0.551111	0.490968
358	A	0	0.0715613	0.0001	0.2	0.671111	0.566053
359	R	0	0.0715613	0.0001	0.4	0.522222	0.612328
360	L	0	0.0715613	0	0.4	0.522222	0.612328
361	K	0	0.0715613	0.0001	0.4	0.464444	0.676071
362	L	0	0.0715613	0.0002	0.2	0.648889	0.676071
363	S	0.125	0.0715613	0.0006	0.2	0.546667	0.676071
364	L	0.125	0.0715613	0.001	0	0.673333	0.676071
365	S	0.375	0.0715613	0.0022	0	0.511111	0.629795
366	A	0.5	0.0715613	0.0033	0	0.52	0.583519
367	N	0.5	0.0715613	0.0044	0	0.406667	0.629795
368	G	0.5	0.0715613	0.0044	-0.2	0.346667	0.676071
369	Y	0.5	0.0715613	0.004	-0.2	0.271111	0.629795
370	D	0.5	0.0715613	0.0033	-0.4	0.271111	0.629795
371	P	0.625	0.0715613	0.0033	-0.4	0.202222	0.676071
372	D	0.75	0.0715613	0.0032	-0.4	0.195556	-
373	N	0.875	0.0715613	0.0039	-0.2	0.313333	-
374	P	0.75	0.0715613	0.0036	-0.2	0.433333	-
375	A	0.625	0.0715613	0.0032	0.2	0.411111	-
376	L	0.75	0.0715613	0.0029	0.2	0.411111	-
377	R	0.875	0.0715613	0.0031	0.2	0.431111	-
378	N	0.875	-	0.0038	0.4	0.304444	-
379	T	0.75	-	0.0035	0	0	-
380	K	0.75	-	0.0034	0	0	-
