# Supplementary material for: MolPhase, an advanced prediction algorithm for protein phase separation
Source: EMBO J. 2024 Apr 2;43(9):10. doi: 10.1038/s44318-024-00090-9 (PMC11065880; doi:10.1038/s44318-024-00090-9)
Supplement: Supplementary file 7 — Source data Fig. 3 [file 44318_2024_90_MOESM7_ESM.zip › Figure 3-Source Data Files/3D/Figure 3D-Feature scores for XopQ.xlsx]

## Sheet: Figure 3D
Position	Amino acid	IDR	Pi-Pi	PLD	NCPR	Hydrophobicity	Shannon entropy
1	M	0.75	0.970046	0.0083	0	0	0.658604
2	V	0.875	0.970046	0.007	0	0	0.612328
3	P	0.75	0.970046	0.0068	0	0.631111	0.566053
4	A	0.875	0.970046	0.0064	0	0.628889	0.519777
5	G	0.75	0.970046	0.006	0	0.464444	0.519777
6	A	0.75	0.970046	0.0053	0	0.54	0.583519
7	H	0.75	0.970046	0.0047	0	0.484444	0.629795
8	A	0.875	0.970046	0.0042	0	0.475556	0.566053
9	T	0.875	0.970046	0.0038	0	0.426667	0.566053
10	S	0.875	0.970046	0.0036	0	0.48	0.566053
11	G	0.875	0.970046	0.0033	0	0.424444	0.612328
12	S	0.875	0.970046	0.0026	0	0.431111	0.612328
13	T	0.875	0.970046	0.0018	-0.2	0.371111	0.612328
14	G	0.875	0.970046	0.0012	0	0.28	0.676071
15	E	0.75	0.970046	0.0003	0	0.282222	0.676071
16	R	0.75	0.970046	0.0002	0	0.337778	0.676071
17	T	0.625	0.970046	0.0002	0	0.331111	0.676071
18	A	0.625	0.970046	0.0002	0.2	0.502222	0.722346
19	T	0.625	0.970046	0.0002	0	0.584444	0.768622
20	V	0.625	0.970046	0.0002	0	0.64	0.722346
21	S	0.625	0.970046	0.0003	-0.2	0.522222	0.676071
22	A	0.5	0.791466	0.0003	-0.2	0.46	0.676071
23	D	0.5	0.679825	0.0003	-0.2	0.295556	0.722346
24	Q	0.5	0.525497	0.0005	-0.2	0.397778	0.722346
25	H	0.375	0.207973	0.0003	-0.2	0.322222	0.768622
26	L	0.125	0.300674	0.0002	0	0.455556	0.722346
27	P	0.125	0.64523	0.0002	0	0.573333	0.722346
28	C	0.125	0.443544	0.0002	0	0.566667	0.676071
29	A	0.125	0.349931	0.0003	0	0.582222	0.612328
30	Q	0.125	0.446584	0.0005	0	0.6	0.629795
31	I	0.25	0.175331	0.0003	-0.2	0.466667	0.676071
32	S	0.25	0.0279511	0.0003	-0.2	0.417778	0.676071
33	D	0.25	-0.197208	0.0003	-0.2	0.535556	0.676071
34	G	0.25	-0.143069	0.0004	-0.2	0.52	0.629795
35	A	0.375	-0.132334	0.0004	-0.2	0.46	0.583519
36	L	0.25	-0.130768	0.0004	0	0.577778	0.583519
37	Q	0.375	-0.172745	0.0006	0	0.671111	0.629795
38	A	0.125	-0.196652	0.0004	0	0.595556	0.629795
39	L	0.125	-0.0568271	0.0003	0.2	0.411111	0.629795
40	P	0.125	0.109836	0.0003	0.4	0.402222	0.629795
41	R	0	-0.117233	0.0003	0.6	0.262222	0.676071
42	K	0.25	-0.449515	0.0003	0.6	0.142222	0.676071
43	R	0.25	-0.835911	0.0005	0.6	0.1	0.676071
44	P	0.125	-0.927714	0.001	0.4	0.191111	0.722346
45	Q	0.125	-0.971574	0.0014	0.2	0.317778	0.676071
46	G	0.25	-1.00939	0.0012	0	0.457778	0.629795
47	A	0.25	-1.18087	0.0009	0	0.586667	0.566053
48	A	0.125	-1.18315	0.0005	0	0.748889	0.629795
49	V	0.25	-1.36082	0.0002	0.2	0.671111	0.629795
50	L	0.125	-1.06268	0.0001	0.4	0.531111	0.566053
51	K	0.25	-1.27512	0	0.4	0.473333	0.629795
52	R	0.25	-1.2552	0.0001	0.4	0.464444	0.566053
53	S	0.25	-1.64641	0.0001	0.4	0.362222	0.519777
54	L	0.25	-1.69147	0.0001	0.2	0.488889	0.566053
55	S	0.125	-1.79552	0.0002	0	0.553333	0.612328
56	A	0.125	-2.04108	0.0003	0	0.611111	0.566053
57	P	0.125	-1.7533	0.0003	0	0.611111	0.629795
58	A	0.125	-1.90991	0.0002	0	0.613333	0.583519
59	L	0.125	-1.95124	0.0002	0	0.613333	0.583519
60	T	0	-2.0392	0.0003	0	0.633333	0.629795
61	A	0	-2.02389	0.0004	0	0.515556	0.629795
62	T	0	-2.05667	0.0004	0.2	0.331111	0.676071
63	Q	0	-2.30335	0.0006	0.4	0.246667	0.629795
64	R	0	-2.01234	0.0004	0.4	0.248889	0.583519
65	R	0.125	-1.97908	0.0003	0.4	0.348889	0.583519
66	M	0	-2.17805	0.0002	0.4	0.466667	0.519777
67	L	0	-2.22429	0.0001	0	0.488889	0.519777
68	A	0	-2.40597	0.0001	-0.2	0.673333	0.566053
69	E	0	-2.32351	0	-0.2	0.622222	0.566053
70	L	0.125	-2.68431	0	-0.2	0.577778	0.566053
71	G	0.125	-2.72381	0.0001	-0.4	0.46	0.612328
72	A	0.125	-2.39492	0.0001	-0.2	0.528889	0.676071
73	E	0.125	-2.05273	0.0001	-0.2	0.435556	0.629795
74	G	0.125	-1.88843	0.0002	-0.2	0.428889	0.676071
75	G	0.25	-1.53347	0.0002	-0.2	0.444444	0.676071
76	T	0.25	-1.40678	0.0001	0	0.606667	0.676071
77	C	0	-1.14174	0	0	0.6	0.676071
78	L	0	-0.874541	0	0	0.573333	0.676071
79	T	0	-0.692829	0	-0.2	0.511111	0.676071
80	P	0	-0.439303	0.0001	-0.4	0.377778	0.629795
81	D	0	-0.445968	0	-0.4	0.333333	0.629795
82	E	0	0.000910334	0	-0.4	0.388889	0.629795
83	A	0	0.598835	0.0001	-0.4	0.517778	0.676071
84	A	0	0.951538	0.0001	-0.2	0.68	0.722346
85	V	0	1.54942	0	0.2	0.657778	0.722346
86	L	0	1.90184	0	0	0.54	0.722346
87	R	0	2.01233	0	0	0.584444	0.722346
88	E	0.125	2.23736	0	0	0.473333	0.676071
89	L	0.25	2.23856	0	0	0.451111	0.676071
90	S	0.25	2.45637	0.0001	-0.2	0.48	0.676071
91	F	0.125	2.65808	0.0001	0	0.542222	0.612328
92	H	0.125	2.57786	0.0002	0	0.422222	0.612328
93	T	0.125	2.71316	0.0002	0	0.48	0.612328
94	P	0.25	2.78907	0.0002	0	0.402222	0.676071
95	A	0.25	2.63063	0.0002	0	0.437778	0.658604
96	T	0.5	2.83946	0.0002	0.2	0.353333	0.612328
97	P	0.5	2.47705	0.0002	0	0.311111	0.629795
98	R	0.375	2.35241	0.0001	0	0.255556	0.676071
99	D	0.375	2.28861	0	0	0.364444	0.676071
100	T	0.5	2.28363	0	0	0.484444	0.676071
101	V	0.5	2.42681	0	-0.2	0.646667	0.676071
102	L	0.5	2.40225	0	0	0.708889	0.612328
103	F	0.5	1.79973	0.0001	-0.2	0.646667	0.537244
104	T	0.5	1.91639	0.0001	-0.2	0.517778	0.537244
105	D	0.375	2.08099	0.0001	-0.2	0.355556	0.490968
106	P	0.375	1.76955	0.0003	0	0.206667	0.566053
107	N	0.375	2.26343	0.0003	-0.2	0.144444	0.612328
108	K	0.375	2.27106	0.0001	0	0.186667	0.612328
109	D	0.25	2.0101	0.0001	-0.2	0.144444	0.612328
110	P	0.125	1.84871	0.0001	-0.4	0.144444	0.676071
111	D	0.125	2.04844	0	-0.6	0.324444	0.676071
112	D	0.125	2.1538	0	-0.4	0.495556	0.722346
113	V	0	2.03608	0	-0.4	0.571111	0.722346
114	V	0.125	1.68498	0.0001	-0.2	0.62	0.722346
115	A	0.125	1.2885	0.0002	0	0.682222	0.722346
116	Y	0	1.32212	0.0002	0	0.688889	0.676071
117	T	0	1.34086	0.0002	0	0.586667	0.629795
118	I	0	1.7036	0.0002	0.2	0.46	0.676071
119	G	0	1.56404	0.0003	0.2	0.411111	0.629795
120	K	0	1.53088	0.0003	0.2	0.511111	0.676071
121	Q	0.125	1.05197	0.0005	0.2	0.333333	0.629795
122	L	0.125	0.490046	0.0004	0.2	0.435556	0.629795
123	Q	0.125	0.90101	0.0006	0	0.506667	0.676071
124	V	0.125	0.519417	0.0003	0	0.575556	0.612328
125	T	0.125	0.0573847	0.0003	0	0.553333	0.676071
126	G	0.125	-0.0219564	0.0003	0	0.724444	0.658604
127	F	0.125	-0.561224	0.0001	0.2	0.531111	0.612328
128	V	0.125	-1.02909	0.0001	0.2	0.631111	0.566053
129	R	0	-0.601299	0.0001	0.2	0.624444	0.629795
130	L	0	-0.896631	0	0	0.484444	0.583519
131	T	0	-1.11904	0	0	0.484444	0.583519
132	D	0	-1.31739	0	-0.2	0.624444	0.629795
133	V	0	-1.38016	0	-0.2	0.633333	0.612328
134	A	0	-1.34159	0	-0.2	0.633333	0.676071
135	V	0	-1.32818	0	0	0.795556	0.722346
136	T	0	-1.00001	0	0	0.693333	0.722346
137	L	0.125	-1.38983	0	-0.2	0.575556	0.676071
138	G	0.125	-1.5068	0.0001	-0.2	0.522222	0.629795
139	D	0.125	-1.29042	0.0001	-0.2	0.52	0.566053
140	A	0.125	-1.38443	0.0001	-0.2	0.528889	0.566053
141	S	0.125	-0.794334	0.0001	0	0.437778	0.566053
142	V	0.125	-0.693822	0	0	0.437778	0.566053
143	R	0.125	-0.917575	0	-0.2	0.32	0.566053
144	E	0	-0.962011	0	0	0.237778	0.629795
145	E	0	-1.30929	0	0	0.184444	0.676071
146	R	0	-1.23055	0	0	0.184444	0.676071
147	A	0	-0.880516	0.0001	0.2	0.346667	0.676071
148	R	0	-1.02294	0.0001	0.4	0.464444	0.676071
149	L	0	-1.19157	0	0.4	0.477778	0.722346
150	A	0.125	-0.854643	0.0001	0.4	0.428889	0.722346
151	K	0.125	-0.290923	0.0001	0.2	0.622222	0.722346
152	G	0.125	-0.151045	0.0002	0.2	0.6	0.676071
153	V	0.125	-0.307049	0.0003	0.2	0.482222	0.629795
154	F	0.125	-0.36027	0.0005	0.2	0.468889	0.629795
155	N	0.125	-0.490286	0.0008	0.2	0.562222	0.583519
156	R	0.125	-0.575836	0.0007	0.2	0.391111	0.629795
157	L	0.125	-0.508072	0.0007	0.2	0.413333	0.629795
158	Q	0.125	-0.239134	0.001	0.2	0.455556	0.676071
159	L	0.125	-0.72204	0.0009	0	0.477778	0.676071
160	P	0.125	-0.587343	0.0011	0	0.486667	0.676071
161	N	0.125	-0.745295	0.0012	0.2	0.464444	0.676071
162	V	0.125	-1.03559	0.0008	0.2	0.473333	0.676071
163	R	0.125	-0.869967	0.0006	0.2	0.491111	0.722346
164	V	0.125	-0.848665	0.0006	0.4	0.468889	0.722346
165	S	0	-0.733759	0.0009	0.4	0.366667	0.722346
166	R	0	-0.605982	0.001	0.2	0.388889	0.768622
167	G	0	-0.768234	0.0013	0	0.217778	0.722346
168	Q	0	-0.279298	0.0014	0	0.206667	0.676071
169	D	0	-0.379338	0.0009	-0.2	0.391111	0.676071
170	Y	0.125	-0.589516	0.0009	-0.2	0.442222	0.676071
171	L	0	-0.598926	0.0007	-0.2	0.502222	0.676071
172	M	0	-0.933962	0.0007	0	0.62	0.612328
173	S	0	-0.866423	0.0007	0.2	0.562222	0.548586
174	A	0	-0.517357	0.0006	0.2	0.4	0.548586
175	K	0.125	-0.329641	0.0004	0.2	0.397778	0.612328
176	Q	0.125	-0.205916	0.0005	0.4	0.328889	0.629795
177	A	0.125	-0.440031	0.0003	0.2	0.211111	0.676071
178	K	0.125	-0.514782	0.0001	0	0.226667	0.722346
179	D	0.125	-0.905366	0.0001	0	0.344444	0.722346
180	H	0	-1.09409	0.0001	0.2	0.217778	0.676071
181	A	0	-1.06588	0.0001	0	0.366667	0.629795
182	K	0	-1.32267	0.0001	0.2	0.528889	0.629795
183	F	0.125	-0.979868	0.0001	0.2	0.522222	0.629795
184	L	0.125	-1.16727	0.0002	0	0.404444	0.583519
185	Q	0.25	-1.06241	0.0004	-0.2	0.482222	0.629795
186	E	0.125	-1.06077	0.0004	-0.2	0.342222	0.629795
187	G	0.125	-1.34755	0.0008	-0.2	0.248889	0.629795
188	Q	0.25	-1.47248	0.001	-0.2	0.411111	0.676071
189	G	0.125	-1.34743	0.0007	0.2	0.388889	0.676071
190	L	0.125	-1.02664	0.0003	0.2	0.437778	0.676071
191	R	0.25	-1.61028	0.0002	0	0.437778	0.676071
192	A	0.25	-1.55069	0.0001	0	0.428889	0.629795
193	E	0.25	-1.69842	0	0	0.384444	0.676071
194	S	0	-1.97146	0.0001	-0.4	0.406667	0.722346
195	A	0	-2.09657	0.0001	-0.4	0.466667	0.722346
196	E	0	-2.11635	0	-0.2	0.6	0.722346
197	I	0	-1.98827	0	-0.4	0.54	0.722346
198	C	0	-1.86368	0	-0.4	0.422222	0.722346
199	D	0	-1.80277	0.0002	-0.2	0.482222	0.722346
200	N	0	-1.15089	0.0007	-0.2	0.466667	0.658604
201	S	0	-1.45005	0.0006	-0.2	0.333333	0.658604
202	L	0	-1.31725	0.0005	0	0.451111	0.612328
203	Q	0	-1.27658	0.0007	0	0.613333	0.629795
204	A	0	-1.54649	0.0005	0	0.56	0.676071
205	L	0	-1.82864	0.0003	-0.2	0.397778	0.676071
206	H	0	-2.00636	0.0002	0	0.375556	0.722346
207	E	0	-2.14896	0.0002	0	0.42	0.676071
208	R	0	-2.1455	0.0005	0	0.377778	0.676071
209	L	0	-2.10508	0.0011	0	0.371111	0.629795
210	M	0	-2.4604	0.0033	0.2	0.488889	0.676071
211	Q	0	-2.11516	0.0048	0	0.553333	0.676071
212	A	0	-2.19046	0.0049	0	0.391111	0.722346
213	P	0	-2.0754	0.0051	0	0.34	0.722346
214	Q	0	-1.7229	0.0052	0	0.502222	0.676071
215	G	0	-1.71843	0.0041	0	0.444444	0.629795
216	L	0	-1.6829	0.0024	0	0.522222	0.676071
217	S	0	-1.99592	0.0021	0	0.693333	0.676071
218	M	0	-2.25135	0.0015	0	0.795556	0.629795
219	V	0	-1.8438	0.0007	0	0.811111	0.676071
220	V	0	-2.30658	0.0004	0	0.868889	0.658604
221	I	0	-1.98487	0.0003	0	0.817778	0.658604
222	A	0	-1.95797	0.0004	0	0.766667	0.658604
223	G	0	-1.71368	0.0005	0	0.657778	0.676071
224	M	0	-1.8999	0.0004	-0.2	0.48	0.612328
225	T	0	-1.59659	0.0003	-0.2	0.48	0.566053
226	D	0	-1.23668	0.0001	-0.2	0.417778	0.566053
227	A	0	-1.20283	0.0002	-0.2	0.415556	0.537244
228	H	0	-0.474775	0.0001	-0.2	0.515556	0.566053
229	A	0	-0.407506	0.0001	0	0.686667	0.566053
230	L	0	-0.120065	0	-0.2	0.568889	0.629795
231	V	0	-0.63357	0	-0.2	0.68	0.676071
232	D	0	-0.532506	0	-0.2	0.568889	0.676071
233	A	0	-0.407518	0.0001	-0.2	0.448889	0.629795
234	H	0	-0.197829	0.0001	-0.2	0.395556	0.676071
235	P	0	-0.124373	0.0002	0	0.557778	0.676071
236	A	0	-0.0161967	0.0001	0	0.611111	0.676071
237	L	0	0.311683	0	0.2	0.582222	0.676071
238	V	0	0.162825	0	0	0.54	0.629795
239	R	0	-0.438278	0	0.2	0.4	0.676071
240	E	0	0.263289	0	0.2	0.408889	0.722346
241	R	0	-0.0470385	0	0.4	0.228889	0.676071
242	V	0	-0.275625	0	0.2	0.311111	0.629795
243	K	0	0.137959	0	0.4	0.488889	0.676071
244	S	0	0.155328	0.0001	0.2	0.573333	0.676071
245	I	0	0.112712	0.0001	0.2	0.58	0.676071
246	T	0	0.130486	0.0001	0	0.708889	0.722346
247	I	0.125	0.172182	0.0001	0	0.717778	0.722346
248	M	0.125	-0.0753114	0.0003	0	0.608889	0.676071
249	G	0.25	-0.222679	0.0003	0	0.717778	0.629795
250	G	0.25	-0.083289	0.0003	-0.2	0.54	0.629795
251	V	0.25	0.246904	0.0001	-0.2	0.462222	0.676071
252	E	0.25	0.151582	0.0001	-0.2	0.511111	0.676071
253	P	0.5	0.201205	0.0001	0	0.42	0.676071
254	A	0.5	0.246292	0.0001	-0.2	0.248889	0.676071
255	R	0.5	-0.203956	0.0001	0	0.366667	0.658604
256	D	0.625	-0.37322	0.0001	-0.2	0.324444	0.612328
257	A	0.5	-0.627404	0.0003	-0.2	0.275556	0.676071
258	D	0.625	-0.366442	0.0004	-0.4	0.304444	0.676071
259	G	0.625	0.456186	0.0009	-0.2	0.475556	0.722346
260	H	0.5	0.174672	0.0011	-0.2	0.357778	0.722346
261	V	0.5	0.0931363	0.0015	0	0.4	0.676071
262	Q	0.5	0.303123	0.0025	-0.2	0.331111	0.612328
263	P	0.25	-0.0652169	0.0026	-0.2	0.442222	0.612328
264	D	0.25	-0.00175313	0.0025	0	0.248889	0.566053
265	A	0.125	-0.137509	0.0032	0	0.366667	0.612328
266	R	0.125	-0.400284	0.0039	0	0.373333	0.629795
267	A	0	-0.580374	0.0054	0.2	0.373333	0.566053
268	Y	0	-0.449228	0.007	0.2	0.255556	0.566053
269	N	0	-0.407877	0.0078	0	0.395556	0.566053
270	N	0	-0.296116	0.0074	0	0.34	0.612328
271	A	0	-0.757197	0.0046	-0.2	0.291111	0.566053
272	T	0	-0.619897	0.0022	-0.2	0.453333	0.629795
273	D	0	-0.552293	0.0007	-0.4	0.453333	0.629795
274	L	0	-1.08652	0.0002	-0.4	0.453333	0.676071
275	D	0	-0.836371	0.0001	-0.4	0.508889	0.658604
276	A	0	-0.724906	0.0002	-0.2	0.642222	0.658604
277	A	0	-0.597775	0.0001	-0.2	0.548889	0.676071
278	C	0	-0.988234	0.0001	0	0.711111	0.676071
279	G	0	-1.35966	0.0002	0	0.642222	0.612328
280	L	0	-0.776409	0.0002	0.2	0.502222	0.612328
281	Y	0	-1.05194	0.0004	0.4	0.36	0.658604
282	R	0	-1.19421	0.0005	0.4	0.408889	0.612328
283	K	0	-0.915583	0.0006	0.4	0.246667	0.612328
284	A	0	-1.2899	0.0015	0.4	0.197778	0.566053
285	Q	0	-1.2292	0.0025	0.2	0.382222	0.566053
286	Q	0	-0.895688	0.0025	0	0.391111	0.629795
287	L	0	-0.869446	0.0017	0	0.451111	0.676071
288	Q	0	-0.48025	0.0017	0	0.493333	0.722346
289	I	0	-0.567325	0.0008	0	0.655556	0.722346
290	P	0	-0.602431	0.0005	0.2	0.471111	0.722346
291	L	0	-0.628824	0.0002	0.2	0.648889	0.722346
292	R	0	-0.682742	0.0001	0.2	0.642222	0.676071
293	I	0	-0.758331	0	0.2	0.662222	0.629795
294	V	0	-0.263331	0	0.4	0.491111	0.566053
295	T	0	-0.317968	0	0	0.513333	0.566053
296	K	0	-0.315292	0	0	0.453333	0.612328
297	E	0	-0.0994331	0	0	0.4	0.658604
298	A	0	0.264161	0.0001	0	0.386667	0.612328
299	A	0	0.325706	0.0001	0	0.386667	0.676071
300	Y	0	-0.113074	0.0002	0.2	0.448889	0.676071
301	K	0	0.0288069	0.0001	0.2	0.448889	0.722346
302	T	0	0.3175	0.0001	0.2	0.502222	0.722346
303	A	0	0.1245	0.0002	0.2	0.513333	0.722346
304	V	0	0.215369	0.0002	0	0.564444	0.722346
305	S	0	0.532292	0.0003	0	0.562222	0.722346
306	P	0	0.539964	0.0004	0	0.584444	0.722346
307	S	0	0.552043	0.0004	0	0.462222	0.676071
308	F	0	0.203964	0.0003	-0.2	0.402222	0.722346
309	Y	0	0.0482839	0.0002	-0.2	0.428889	0.676071
310	E	0	-0.272605	0.0001	-0.2	0.531111	0.676071
311	G	0	-0.261539	0.0001	-0.2	0.508889	0.612328
312	L	0.125	0.102183	0.0001	0	0.451111	0.676071
313	A	0	0.0258046	0.0001	0.2	0.511111	0.676071
314	K	0.125	-0.131371	0.0001	0.2	0.511111	0.676071
315	S	0.125	-0.228993	0.0003	0.2	0.355556	0.676071
316	G	0.125	-0.380633	0.0004	0.2	0.297778	0.722346
317	H	0.125	-0.331449	0.0004	0	0.477778	0.722346
318	S	0.125	-0.667315	0.0004	0	0.486667	0.722346
319	V	0.125	-0.568211	0.0003	0.2	0.395556	0.722346
320	G	0	-0.137777	0.0003	0.2	0.437778	0.768622
321	R	0	-0.682128	0.0002	0.2	0.54	0.768622
322	Y	0	-0.618807	0.0002	0	0.368889	0.722346
323	L	0	-0.575866	0.0001	-0.2	0.3	0.676071
324	E	0	-0.496794	0	-0.4	0.493333	0.722346
325	D	0	-0.247252	0.0001	-0.4	0.444444	0.676071
326	V	0	-0.292371	0.0002	-0.2	0.273333	0.676071
327	Q	0	-0.184753	0.0007	0	0.273333	0.676071
328	K	0	-0.0727031	0.0006	0.2	0.391111	0.629795
329	N	0	0.0113322	0.001	0.2	0.382222	0.629795
330	A	0	0.179488	0.0009	0.2	0.382222	0.676071
331	L	0	0.410809	0.0008	0	0.46	0.676071
332	N	0	0.26405	0.001	0	0.622222	0.658604
333	G	0	0.174513	0.0007	0	0.562222	0.612328
334	L	0	0.00741323	0.0002	-0.2	0.4	0.612328
335	W	0	0.19601	0.0001	-0.2	0.468889	0.676071
336	E	0	0.37625	0.0001	-0.2	0.577778	0.612328
337	G	0	0.295946	0.0002	-0.2	0.415556	0.548586
338	I	0	0.273786	0.0003	-0.2	0.475556	0.612328
339	Q	0	0.304781	0.0006	0	0.544444	0.566053
340	A	0	-0.0446854	0.0005	0	0.637778	0.566053
341	G	0	0.620919	0.0004	0	0.622222	0.612328
342	L	0	0.908272	0.0002	0	0.664444	0.658604
343	L	0	0.538453	0.0002	0	0.615556	0.676071
344	P	0	0.587131	0.0003	0	0.708889	0.722346
345	G	0	0.135154	0.0003	-0.2	0.546667	0.722346
346	L	0	0.254052	0.0002	-0.2	0.384444	0.658604
347	D	0	0.0626895	0.0003	-0.2	0.46	0.612328
348	Q	0	0.205888	0.0006	-0.2	0.448889	0.566053
349	A	0	0.0527846	0.0005	-0.2	0.426667	0.566053
350	W	0	-0.0741014	0.0005	0	0.566667	0.566053
351	F	0	-0.225336	0.0008	0.2	0.544444	0.566053
352	F	0	0.187426	0.0015	0.2	0.488889	0.629795
353	R	0	0.368686	0.0026	0.2	0.571111	0.676071
354	T	0	0.487345	0.0047	0.2	0.493333	0.612328
355	F	0	0.853476	0.008	0.2	0.471111	0.658604
356	T	0	0.871154	0.0138	0	0.562222	0.612328
357	A	0	1.10213	0.0229	0	0.617778	0.566053
358	G	0	1.32506	0.0334	0	0.64	0.583519
359	A	0.125	1.30833	0.0404	0	0.62	0.629795
360	L	0.25	1.41282	0.0483	0	0.502222	0.629795
361	P	0.25	1.19334	0.0778	0	0.551111	0.583519
362	Q	0.375	1.02986	0.1035	0	0.433333	0.583519
363	A	0.5	0.891689	0.11	0	0.34	0.583519
364	N	0.5	1.18332	0.1176	0	0.34	0.583519
365	G	0.375	1.53837	0.1184	0	0.34	0.629795
366	P	0.625	1.44721	0.118	-0.2	0.222222	0.612328
367	Q	0.5	1.52829	0.1171	-0.2	0.291111	0.612328
368	E	0.375	1.35018	0.1099	-0.2	0.34	0.658604
369	G	0.125	1.36323	0.1113	-0.2	0.297778	0.612328
370	A	0	1.65273	0.1114	-0.2	0.297778	0.612328
371	N	0.125	1.74767	0.112	0	0.415556	0.676071
372	Q	0	1.64811	0.1075	0	0.466667	0.676071
373	A	0	1.37583	0.0891	0	0.466667	0.722346
374	M	0	1.39647	0.0731	0	0.606667	0.768622
375	A	0	1.15223	0.0505	-0.2	0.606667	0.768622
376	F	0	0.961607	0.0308	-0.2	0.488889	0.768622
377	D	0	0.99201	0.0197	-0.2	0.546667	0.768622
378	Q	0	0.913362	0.0168	-0.2	0.486667	0.768622
379	I	0	0.477652	0.0052	-0.2	0.388889	0.722346
380	W	0	0.350257	0.0017	0.2	0.366667	0.722346
381	P	0	0.522621	0.0012	0.2	0.537778	0.722346
382	R	0	0.736986	0.0006	0.2	0.422222	0.722346
383	V	0	0.881949	0.0003	0.4	0.355556	0.658604
384	T	0	1.09013	0.0002	0.4	0.475556	0.612328
385	K	0	0.633223	0.0001	0.2	0.497778	0.583519
386	L	0	0.840419	0.0001	0.2	0.488889	0.5
387	N	0	0.734374	0.0003	0.2	0.475556	0.583519
388	L	0	0.583576	0.0002	-0.2	0.484444	0.583519
389	Y	0	0.599241	0.0002	-0.2	0.364444	0.658604
390	D	0	0.181271	0.0001	-0.2	0.526667	0.612328
391	P	0	0.424488	0.0001	-0.2	0.426667	0.612328
392	L	0	0.211748	0.0001	-0.2	0.54	0.612328
393	T	0	0.0927887	0.0001	0	0.702222	0.612328
394	L	0	-0.132591	0	0	0.777778	0.566053
395	L	0	-0.307511	0.0001	0	0.675556	0.612328
396	A	0	-0.124831	0.0002	0	0.784444	0.612328
397	S	0	-0.156966	0.0004	0	0.664444	0.676071
398	V	0	-0.347075	0.0004	0	0.571111	0.676071
399	P	0	-0.39732	0.0007	0	0.571111	0.629795
400	G	0	-0.38317	0.0009	0	0.628889	0.676071
401	A	0	-0.318436	0.0009	0	0.526667	0.722346
402	A	0	-0.315641	0.001	0	0.604444	0.768622
403	G	0	-0.27155	0.001	0	0.697778	0.722346
404	M	0	-0.259188	0.0009	0	0.72	0.722346
405	L	0	-0.541853	0.0006	0	0.664444	0.722346
406	F	0	-0.536491	0.0006	0	0.637778	0.722346
407	T	0	-0.5569	0.0007	0.2	0.495556	0.722346
408	P	0	-0.630535	0.0009	0.2	0.333333	0.722346
409	R	0	-0.316998	0.001	0.2	0.371111	0.722346
410	Q	0	-0.158686	0.0013	0.2	0.308889	0.676071
411	I	0	-0.090327	0.0011	0.2	0.384444	0.722346
412	Q	0	-0.186018	0.0012	-0.2	0.406667	0.676071
413	A	0	-0.178433	0.0008	-0.2	0.475556	0.658604
414	D	0	-0.427655	0.0004	-0.2	0.46	0.612328
415	G	0	-0.527667	0.0004	-0.2	0.52	0.566053
416	L	0	-0.680295	0.0002	-0.2	0.573333	0.566053
417	S	0	-0.768399	0.0002	0	0.744444	0.502311
418	V	0	-0.877192	0.0001	-0.2	0.675556	0.473501
419	V	0	-0.976392	0	-0.2	0.513333	0.548586
420	E	0	-0.97936	0	-0.2	0.624444	0.612328
421	Q	0	-0.991196	0.0002	-0.2	0.513333	0.676071
422	V	0.25	-1.06273	0.0001	-0.4	0.342222	0.612328
423	S	0.25	-1.19677	0.0001	-0.2	0.342222	0.612328
424	E	0.25	-1.39325	0.0001	-0.4	0.342222	0.612328
425	N	0.125	-1.78779	0.0002	-0.4	0.342222	0.612328
426	E	0.25	-1.78779	0	-0.2	0.273333	0.612328
427	V	0.375	-1.78779	0	0	0.28	0.658604
428	K	0.25	-1.78779	0	0	0.322222	0.658604
429	H	0.25	-1.78779	0.0001	0	0.322222	0.722346
430	P	0.375	-1.78779	0.0001	0.2	0.142222	0.676071
431	E	0.125	-1.78779	0	0	0.268889	0.629795
432	K	0.125	-1.78779	0	0.2	0.253333	0.566053
433	A	0.25	-1.78779	0	0.4	0.188889	0.566053
434	K	0	-1.78779	0	0.6	0.351111	0.566053
435	R	0	-1.78779	0	0.4	0.48	0.537244
436	L	0	-1.78779	0.0001	0.4	0.422222	0.473501
437	M	0	-1.78779	0.0002	0.2	0.548889	0.453724
438	S	0	-1.78779	0.0002	0	0.733333	0.453724
439	A	0	-1.78779	0.0002	0	0.688889	0.407449
440	L	0	-1.78779	0.0001	0.2	0.56	0.490968
441	A	0.125	-1.78779	0.0001	0.2	0.617778	-
442	K	0.125	-1.78779	0.0001	0.2	0.617778	-
443	A	0.25	-1.78779	0.0002	0.2	0.617778	-
444	A	0.25	-1.78779	0.0003	0.2	0.617778	-
445	L	0.375	-1.78779	0.0004	0	0.688889	-
446	A	0.75	-1.78779	0.0009	0.2	0.562222	-
447	T	0.625	-	0.0014	0.2	0.444444	-
448	K	0.625	-	0.0022	0	0	-
449	Q	0.625	-	0.006	0	0	-
