# Supplementary material for: MolPhase, an advanced prediction algorithm for protein phase separation
Source: EMBO J. 2024 Apr 2;43(9):10. doi: 10.1038/s44318-024-00090-9 (PMC11065880; doi:10.1038/s44318-024-00090-9)
Supplement: Supplementary file 7 — Source data Fig. 3 [file 44318_2024_90_MOESM7_ESM.zip › Figure 3-Source Data Files/3E/Figure 3E-Feature scores for mRuby2.xlsx]

## Sheet: Figure 3E
Position	Amino acid	IDR	Pi-Pi	PLD	NCPR	Hydrophobicity	Shannon entropy
1	M	0.625	-0.625196	0.0029	0	0	0.676071
2	V	0.75	-0.625196	0.0015	0	0	0.612328
3	S	0.625	-0.625196	0.001	0.2	0.522222	0.612328
4	K	0.75	-0.625196	0.0004	0	0.402222	0.612328
5	G	0.375	-0.625196	0.0003	-0.2	0.231111	0.658604
6	E	0.5	-0.625196	0	-0.2	0.333333	0.612328
7	E	0.5	-0.625196	0	-0.4	0.52	0.629795
8	L	0.25	-0.625196	0	-0.2	0.442222	0.676071
9	I	0.375	-0.625196	0	-0.2	0.442222	0.629795
10	K	0.125	-0.625196	0	0	0.442222	0.566053
11	E	0.125	-0.625196	0.0001	0	0.4	0.566053
12	N	0.125	-0.625196	0.0005	0.2	0.2	0.612328
13	M	0	-0.625196	0.0005	0	0.328889	0.612328
14	R	0	-0.625196	0.0003	0.4	0.32	0.612328
15	M	0	-0.625196	0.0003	0.4	0.491111	0.612328
16	K	0	-0.625196	0.0001	0.4	0.542222	0.612328
17	V	0	-0.625196	0.0001	0.2	0.684444	0.612328
18	V	0	-0.625196	0.0001	0	0.564444	0.676071
19	M	0	-0.625196	0.0003	-0.2	0.642222	0.722346
20	E	0.125	-0.625196	0.0003	-0.2	0.531111	0.722346
21	G	0.125	-0.625196	0.001	-0.2	0.531111	0.722346
22	S	0.125	-0.843474	0.0014	-0.2	0.411111	0.768622
23	V	0.25	-0.738411	0.0017	0	0.48	0.722346
24	N	0.125	-0.836758	0.0027	0	0.417778	0.722346
25	G	0.25	-0.782111	0.0027	0	0.357778	0.658604
26	H	0.375	-0.608912	0.0025	0	0.326667	0.676071
27	Q	0.375	-0.549124	0.0023	0.2	0.317778	0.612328
28	F	0.25	-0.485082	0.0011	0.2	0.382222	0.612328
29	K	0.375	-0.330421	0.0004	0.2	0.437778	0.612328
30	C	0.5	-0.716194	0.0003	0.2	0.506667	0.612328
31	T	0.375	-0.695666	0.0004	0	0.366667	0.612328
32	G	0.5	-0.661344	0.0005	-0.2	0.444444	0.537244
33	E	0.5	-0.548533	0.0006	-0.4	0.311111	0.612328
34	G	0.625	-0.192785	0.0016	-0.4	0.317778	0.658604
35	E	0.625	-0.357877	0.0022	-0.4	0.248889	0.676071
36	G	0.375	-0.217393	0.0077	-0.2	0.291111	0.629795
37	N	0.375	0.0828208	0.0113	-0.2	0.271111	0.676071
38	P	0.375	-0.0630432	0.0119	0	0.391111	0.676071
39	Y	0.25	-0.00913612	0.0123	0	0.391111	0.676071
40	M	0.25	0.188229	0.0122	0	0.453333	0.676071
41	G	0.25	0.300443	0.0116	0	0.411111	0.676071
42	T	0.25	0.262499	0.0106	0	0.424444	0.676071
43	Q	0.125	0.189482	0.01	0	0.424444	0.722346
44	T	0	0.0465689	0.007	0.2	0.333333	0.676071
45	M	0	0.0981854	0.005	0.2	0.448889	0.676071
46	R	0	0.158608	0.0022	0.4	0.44	0.676071
47	I	0	0.585776	0.0006	0.4	0.548889	0.629795
48	K	0	0.995038	0.0002	0.4	0.606667	0.676071
49	V	0	0.643976	0.0001	0	0.628889	0.676071
50	I	0	0.75497	0	0	0.52	0.629795
51	E	0	0.917558	0	-0.2	0.597778	0.629795
52	G	0	0.666296	0.0002	-0.2	0.468889	0.629795
53	G	0	1.44437	0.0003	-0.2	0.453333	0.629795
54	P	0	1.66821	0.0003	0	0.495556	0.583519
55	L	0	1.90141	0.0002	0	0.566667	0.629795
56	P	0	1.84978	0.0002	0	0.615556	0.676071
57	F	0	1.98997	0.0001	0	0.713333	0.612328
58	A	0	2.16987	0.0001	-0.2	0.551111	0.676071
59	F	0	2.58624	0.0001	-0.2	0.686667	0.722346
60	D	0	2.44983	0	-0.2	0.708889	0.768622
61	I	0	2.56312	0	-0.2	0.708889	0.722346
62	L	0	2.3947	0.0001	-0.2	0.631111	0.722346
63	A	0	2.46245	0.0003	0	0.691111	0.676071
64	T	0	2.58787	0.0004	0	0.653333	0.629795
65	S	0	2.35534	0.0006	0	0.611111	0.676071
66	F	0	2.62108	0.0008	0	0.542222	0.722346
67	M	0	2.11527	0.0011	0	0.548889	0.722346
68	Y	0	1.62455	0.0012	0	0.548889	0.722346
69	G	0	1.82372	0.0011	0.2	0.386667	0.722346
70	S	0	1.944	0.0009	0.2	0.328889	0.722346
71	R	0	1.95727	0.0005	0.2	0.42	0.676071
72	T	0	1.9993	0.0003	0.2	0.528889	0.629795
73	F	0	1.56542	0.0002	0.4	0.46	0.629795
74	I	0	1.54855	0.0001	0.2	0.531111	0.629795
75	K	0	0.947117	0.0001	0.2	0.511111	0.629795
76	Y	0	1.2894	0.0002	0.4	0.362222	0.629795
77	P	0	0.968149	0.0002	0.4	0.253333	0.629795
78	K	0	0.523591	0.0001	0.2	0.44	0.676071
79	G	0	0.261754	0.0001	0.2	0.433333	0.658604
80	I	0.125	0.559591	0.0001	0	0.391111	0.612328
81	P	0.125	0.481528	0.0001	-0.2	0.54	0.612328
82	D	0.125	0.344811	0.0001	-0.2	0.611111	0.658604
83	F	0.125	0.26081	0.0001	0	0.424444	0.583519
84	F	0.125	0.260882	0.0001	0	0.382222	0.658604
85	K	0.125	0.533122	0.0002	0.2	0.442222	0.722346
86	Q	0.125	0.0192499	0.0005	0.2	0.442222	0.676071
87	S	0	0.304161	0.0004	0.2	0.344444	0.676071
88	F	0	0.747377	0.0003	-0.2	0.353333	0.676071
89	P	0	0.767654	0.0002	-0.2	0.422222	0.676071
90	E	0	0.770235	0.0001	-0.2	0.502222	0.629795
91	G	0	0.459168	0.0001	-0.2	0.424444	0.676071
92	F	0	0.570413	0.0001	-0.2	0.44	0.629795
93	T	0	0.938947	0	-0.2	0.44	0.629795
94	W	0	0.439642	0	0	0.348889	0.676071
95	E	0	0.483381	0	0	0.38	0.629795
96	R	0	0.378007	0	0	0.38	0.629795
97	V	0	0.678887	0	0.2	0.3	0.612328
98	T	0	0.902506	0.0001	0.4	0.348889	0.629795
99	R	0	0.762652	0.0001	0	0.371111	0.612328
100	Y	0	0.27999	0.0001	-0.2	0.2	0.612328
101	E	0	0.216544	0	-0.2	0.206667	0.612328
102	D	0	0.232424	0.0001	-0.4	0.297778	0.566053
103	G	0	0.535915	0.0002	-0.4	0.42	0.566053
104	G	0	0.782577	0.0002	-0.2	0.591111	0.612328
105	V	0	0.480864	0.0001	0	0.653333	0.612328
106	V	0	1.14964	0.0001	0	0.755556	0.676071
107	T	0	1.16243	0.0001	0	0.806667	0.676071
108	V	0	1.02869	0.0002	0	0.635556	0.722346
109	M	0	0.831978	0.0004	-0.2	0.464444	0.722346
110	Q	0	1.00441	0.0005	-0.2	0.464444	0.676071
111	D	0	1.39308	0.0002	-0.2	0.353333	0.676071
112	T	0	1.1816	0.0002	-0.2	0.395556	0.722346
113	S	0	0.835617	0.0001	-0.4	0.395556	0.722346
114	L	0	1.49245	0	-0.4	0.395556	0.676071
115	E	0	1.75299	0	-0.4	0.402222	0.722346
116	D	0	1.78932	0	-0.4	0.475556	0.658604
117	G	0	1.44738	0.0001	-0.4	0.475556	0.658604
118	C	0	1.5982	0	-0.2	0.646667	0.658604
119	L	0	1.96543	0.0001	0	0.695556	0.583519
120	V	0	2.50172	0.0003	0	0.633333	0.583519
121	Y	0	2.5234	0.001	0	0.671111	0.658604
122	H	0	2.95192	0.0013	0	0.508889	0.658604
123	V	0	2.28431	0.0017	0	0.508889	0.658604
124	Q	0	2.18842	0.0029	0.2	0.437778	0.676071
125	V	0	2.14487	0.003	0.2	0.5	0.629795
126	R	0	1.9543	0.0038	0.2	0.5	0.629795
127	G	0.125	2.0024	0.0053	0.2	0.5	0.583519
128	V	0.25	2.06894	0.0062	0.2	0.468889	0.629795
129	N	0.25	2.06764	0.009	0	0.533333	0.676071
130	F	0.25	2.19303	0.0094	0	0.524444	0.722346
131	P	0.25	1.88122	0.0105	0	0.353333	0.676071
132	S	0.25	2.11134	0.0113	0	0.422222	0.722346
133	N	0.25	2.17205	0.0118	0	0.324444	0.658604
134	G	0.375	1.68724	0.0108	0	0.453333	0.612328
135	P	0.25	1.60978	0.0091	0	0.513333	0.658604
136	V	0.375	1.32993	0.007	0	0.513333	0.658604
137	M	0.375	1.90949	0.0064	0.2	0.435556	0.658604
138	Q	0.375	1.73783	0.0055	0.4	0.384444	0.658604
139	K	0.5	1.17473	0.0013	0.4	0.275556	0.612328
140	K	0.5	0.684627	0.0004	0.6	0.146667	0.629795
141	T	0.5	1.01666	0.0002	0.6	0.215556	0.676071
142	K	0.375	0.795889	0.0001	0.4	0.282222	0.676071
143	G	0.25	0.90161	0.0001	0	0.291111	0.676071
144	W	0.25	1.13708	0	0	0.271111	0.629795
145	E	0.25	1.01474	0.0001	-0.2	0.28	0.629795
146	P	0.25	1.20678	0.0004	-0.2	0.273333	0.676071
147	N	0.25	1.01222	0.0007	-0.4	0.215556	0.722346
148	T	0.5	0.87707	0.0005	-0.2	0.335556	0.676071
149	E	0.25	1.03207	0.0004	-0.2	0.413333	0.676071
150	M	0.125	1.13389	0.0009	-0.2	0.462222	0.676071
151	M	0.125	0.498168	0.0011	-0.2	0.442222	0.658604
152	Y	0.125	0.388593	0.0012	0	0.56	0.612328
153	P	0.125	0.601396	0.0011	-0.2	0.44	0.658604
154	A	0.125	0.785235	0.0009	-0.2	0.388889	0.658604
155	D	0.125	0.582475	0.0007	-0.2	0.408889	0.658604
156	G	0.125	0.858096	0.0008	-0.2	0.528889	0.658604
157	G	0.125	0.384387	0.0007	0	0.388889	0.676071
158	L	0.125	0.657038	0.0005	0.2	0.457778	0.722346
159	R	0	0.898049	0.0006	0.2	0.437778	0.768622
160	G	0	0.986824	0.0008	0.2	0.431111	0.768622
161	Y	0	0.572981	0.0008	0.2	0.275556	0.768622
162	T	0	0.572626	0.0006	0	0.417778	0.722346
163	H	0	0.667617	0.0006	0	0.466667	0.658604
164	M	0	0.749872	0.0005	0	0.58	0.658604
165	A	0	0.876464	0.0003	0.2	0.508889	0.612328
166	L	0	0.639133	0.0001	0.2	0.673333	0.612328
167	K	0	0.713907	0	0	0.553333	0.658604
168	V	0.125	0.629699	0.0001	0	0.504444	0.612328
169	D	0.25	0.265453	0.0001	0	0.411111	0.612328
170	G	0.25	0.325359	0.0004	-0.2	0.488889	0.612328
171	G	0.25	0.526563	0.0005	-0.2	0.324444	0.676071
172	G	0.25	0.822982	0.0004	0	0.486667	0.676071
173	H	0.125	0.518858	0.0003	0	0.477778	0.676071
174	L	0.125	0.475144	0.0001	0	0.542222	0.676071
175	S	0.125	0.537846	0.0001	0	0.533333	0.612328
176	C	0.125	0.6183	0.0001	0	0.666667	0.676071
177	S	0	0.954863	0.0001	0	0.675556	0.629795
178	F	0	0.774198	0.0001	0	0.677778	0.612328
179	V	0	0.779082	0.0001	0	0.606667	0.566053
180	T	0	0.82975	0.0001	0	0.595556	0.612328
181	T	0	1.37733	0.0002	0.2	0.433333	0.676071
182	Y	0	1.2384	0.0002	0.2	0.322222	0.722346
183	R	0	1.40236	0.0002	0.4	0.251111	0.658604
184	S	0.125	0.812051	0.0001	0.6	0.18	0.658604
185	K	0.125	0.616695	0.0001	0.6	0.193333	0.658604
186	K	0.125	0.655469	0	0.4	0.386667	0.676071
187	T	0.125	0.317488	0.0001	0.4	0.395556	0.676071
188	V	0.125	0.504703	0.0002	0.2	0.404444	0.676071
189	G	0.125	0.605917	0.0004	0	0.591111	0.676071
190	N	0.125	0.585212	0.0006	0.2	0.52	0.722346
191	I	0.125	0.592881	0.0003	0.2	0.468889	0.722346
192	K	0.125	0.474597	0.0002	0.2	0.442222	0.722346
193	M	0.125	0.628084	0.0003	0.2	0.511111	0.722346
194	P	0.125	0.731391	0.0004	0.2	0.511111	0.722346
195	G	0.125	0.720797	0.0003	0	0.526667	0.722346
196	I	0.125	0.416646	0.0002	0	0.524444	0.676071
197	H	0	0.332208	0.0002	0	0.653333	0.629795
198	A	0	0.363214	0.0001	-0.2	0.584444	0.629795
199	V	0	-0.11316	0.0001	-0.2	0.413333	0.566053
200	D	0.125	0.0591783	0	0	0.384444	0.566053
201	H	0.125	-0.100883	0	0	0.428889	0.566053
202	R	0.125	0.185674	0	-0.2	0.257778	0.566053
203	L	0	-0.0830346	0	0.2	0.235556	0.537244
204	E	0	-0.130336	0	0.2	0.391111	0.583519
205	R	0	-0.117991	0	-0.2	0.413333	0.658604
206	L	0	-0.202366	0	-0.4	0.251111	0.658604
207	E	0	-0.211972	0	-0.2	0.311111	0.612328
208	E	0	-0.318117	0	-0.6	0.333333	0.676071
209	S	0.125	-0.314464	0.0001	-0.6	0.171111	0.722346
210	D	0.125	0.0374761	0.0001	-0.6	0.171111	0.676071
211	N	0	-0.277922	0.0002	-0.4	0.291111	0.676071
212	E	0	-0.590146	0.0001	-0.4	0.371111	0.676071
213	M	0	-0.463723	0.0001	-0.2	0.542222	0.658604
214	F	0	-0.463723	0.0001	-0.2	0.713333	0.612328
215	V	0	-0.463723	0.0001	0	0.713333	0.612328
216	V	0	-0.463723	0.0001	0.2	0.571111	0.676071
217	Q	0	-0.463723	0.0002	0	0.431111	0.658604
218	R	0	-0.463723	0.0001	0	0.266667	0.658604
219	E	0	-0.463723	0	0	0.213333	0.658604
220	H	0	-0.463723	0.0001	0	0.384444	0.612328
221	A	0	-0.463723	0.0001	-0.2	0.524444	0.548586
222	V	0	-0.463723	0.0001	0.2	0.515556	0.537244
223	A	0	-0.463723	0.0001	0.2	0.648889	0.537244
224	K	0	-0.463723	0.0001	0.2	0.648889	0.583519
225	F	0.125	-0.463723	0.0002	0.2	0.546667	0.583519
226	A	0.125	-0.463723	0.0003	0.2	0.591111	0.537244
227	G	0.25	-0.463723	0.0004	0	0.668889	0.537244
228	L	0.375	-0.463723	0.0004	0	0.597778	0.612328
229	G	0.375	-0.463723	0.0007	0	0.548889	-
230	G	0.375	-0.463723	0.0008	0	0.6	-
231	G	0.25	-0.463723	0.0007	-0.2	0.437778	-
232	M	0.5	-0.463723	0.0005	-0.4	0.368889	-
233	D	0.5	-0.463723	0.0002	-0.4	0.462222	-
234	E	0.625	-0.463723	0.0001	-0.4	0.442222	-
235	L	0.625	-	0.0002	-0.2	0.313333	-
236	Y	0.625	-	0.0006	0	0	-
237	K	0.625	-	0.0008	0	0	-
