# Supplementary material for: MolPhase, an advanced prediction algorithm for protein phase separation
Source: EMBO J. 2024 Apr 2;43(9):10. doi: 10.1038/s44318-024-00090-9 (PMC11065880; doi:10.1038/s44318-024-00090-9)
Supplement: Supplementary file 8 — Source data Fig. 4 [file 44318_2024_90_MOESM8_ESM.zip]

Archive with 37 entries (27 files):
- Figure 4-Source Data Files/
- Figure 4-Source Data Files/4A/
- Figure 4-Source Data Files/4A/Fig 4A-HopS1 Alexa 488.tif
- Figure 4-Source Data Files/4A/Fig 4A-HopS1 DIC.tif
- Figure 4-Source Data Files/4B/
- Figure 4-Source Data Files/4B/Fig 4B-HopA1 Alexa 488.tif
- Figure 4-Source Data Files/4B/Fig 4B-HopA1 DIC.tif
- Figure 4-Source Data Files/4C/
- Figure 4-Source Data Files/4C/Fig 4C-XopQ Alexa 488.tif
- Figure 4-Source Data Files/4C/Fig 4C-XopQ DIC.tif
- Figure 4-Source Data Files/4D/
- Figure 4-Source Data Files/4D/Fig 4D-DIC.tif
- Figure 4-Source Data Files/4D/Fig 4D-mRuby2.tif
- Figure 4-Source Data Files/4E/
- Figure 4-Source Data Files/4E/Fig 4E-HopA1.tif
- Figure 4-Source Data Files/4E/Fig 4E-HopS1.tif
- Figure 4-Source Data Files/4F/
- Figure 4-Source Data Files/4F/Figure 4F-In vitro FRAP of HopS1 and HopA1.xlsx
- Figure 4-Source Data Files/4G/
- Figure 4-Source Data Files/4G/Fig 4G-HopA1.tif
- Figure 4-Source Data Files/4G/Fig 4G-HopAB2.tif
- Figure 4-Source Data Files/4G/Fig 4G-HopE1.tif
- Figure 4-Source Data Files/4G/Fig 4G-HopO1-2.tif
- Figure 4-Source Data Files/4G/Fig 4G-HopQ1-2.tif
- Figure 4-Source Data Files/4G/Fig 4G-HopS1.tif
- Figure 4-Source Data Files/4G/Fig 4G-mRuby2.tif
- Figure 4-Source Data Files/4G/Fig 4G-XopAH.tif
- Figure 4-Source Data Files/4G/Fig 4G-XopAY.tif
- Figure 4-Source Data Files/4G/Fig 4G-XopAZ.tif
- Figure 4-Source Data Files/4G/Fig 4G-XopD2.tif
- Figure 4-Source Data Files/4G/Fig 4G-XopQ.tif
- Figure 4-Source Data Files/4G/Fig 4G-XopX2.tif
- Figure 4-Source Data Files/4H/
- Figure 4-Source Data Files/4H/Fig 4H-HopA1.tif
- Figure 4-Source Data Files/4H/Fig 4H-HopS1.tif
- Figure 4-Source Data Files/4I/
- Figure 4-Source Data Files/4I/Figure 4I-In vivo FRAP of HopS1 and HopA1.xlsx
