# Supplementary material for: MolPhase, an advanced prediction algorithm for protein phase separation
Source: EMBO J. 2024 Apr 2;43(9):10. doi: 10.1038/s44318-024-00090-9 (PMC11065880; doi:10.1038/s44318-024-00090-9)
Supplement: Supplementary file 8 — Source data Fig. 4 [file 44318_2024_90_MOESM8_ESM.zip › Figure 4-Source Data Files/4F/Figure 4F-In vitro FRAP of HopS1 and HopA1.xlsx]

## Sheet: Figure 4F
Time point	HopA1										HopS1
-5	1.00483	1.0271	0.96277	0.994641	0.996613	1.00065	0.991058	0.982066	0.999664	1.01098	1.00803	0.996926	1.00744	1.01202	0.996072	0.997031	0.986905	0.991549	0.995057	1.00176
-4	0.992743	0.99989	1.025	0.996677	1.00676	1.0065	1.00426	1.00822	0.990822	1.00016	0.990544	0.996597	0.997192	1.00203	0.992435	0.99931	0.993979	0.99448	0.998005	1.00255
-3	1.0125	0.985642	1.00491	0.99562	1.00595	0.991804	1.00312	1.01361	0.99554	0.989795	0.999388	0.991501	1.00614	1.00204	1.00634	1.00553	1.01471	1.01367	1.00143	1.01226
-2	0.991037	1.00285	1.00795	1.01518	0.985346	1.01201	1.00371	0.995012	1.01504	0.992628	1.0124	1.01002	0.996095	0.992521	0.999977	1.00518	0.995585	0.997989	1.01059	0.987697
-1	1.00588	0.993636	0.997104	0.99873	0.994335	0.985066	1.00457	1.00205	1.00728	1.00276	0.99089	1.00236	0.991329	0.989531	1.00876	0.999563	1.00607	1.01176	1.01381	0.988502
0	0	0	0	0	0	0	0	0	0	0	0	0	0	0	0	0	0	0	0	0
1	0.010918	0.010654	0.010099	0.01048	0.012522	0.014911	0.015248	0.013368	0.008756	0.011016	0.06236	0.076375	0.05143	0.060075	0.043982	0.045546	0.060043	0.050616	0.060963	0.072046
2	0.017487	0.013844	0.015986	0.014903	0.015785	0.020724	0.018788	0.016063	0.012148	0.013278	0.087881	0.113986	0.087485	0.089809	0.072844	0.07228	0.095991	0.075763	0.093209	0.105442
3	0.020517	0.01709	0.020539	0.017096	0.021142	0.025289	0.01815	0.019702	0.014651	0.016664	0.117046	0.146379	0.106081	0.110616	0.093238	0.093168	0.119069	0.098424	0.126247	0.146174
4	0.021907	0.019873	0.026142	0.018454	0.022539	0.026264	0.025726	0.02256	0.016398	0.017926	0.137505	0.168847	0.124655	0.129322	0.112724	0.10772	0.141917	0.116845	0.156342	0.173762
5	0.026268	0.0225	0.023472	0.021944	0.023406	0.027024	0.027945	0.02364	0.018128	0.020975	0.15946	0.198999	0.142104	0.14451	0.12325	0.122745	0.163558	0.133901	0.179401	0.202659
6	0.02616	0.021545	0.025252	0.024721	0.024405	0.033472	0.028379	0.026058	0.019879	0.021794	0.173645	0.217014	0.158068	0.153683	0.138251	0.135216	0.175914	0.147	0.188601	0.218983
7	0.032725	0.02673	0.025969	0.028739	0.028245	0.032385	0.030709	0.029472	0.02198	0.023895	0.187767	0.229401	0.176434	0.16367	0.153171	0.150171	0.191898	0.160371	0.209767	0.241855
8	0.034531	0.026626	0.02796	0.036378	0.032337	0.040646	0.036458	0.029965	0.02373	0.025802	0.197249	0.241722	0.189982	0.184878	0.164262	0.161644	0.205802	0.177121	0.226534	0.249224
9	0.0356	0.028469	0.032479	0.034388	0.031937	0.038313	0.036532	0.033629	0.024361	0.027744	0.207591	0.262777	0.204634	0.197774	0.178482	0.170571	0.222779	0.186925	0.240425	0.263407
10	0.038476	0.032387	0.03375	0.038006	0.034497	0.041782	0.039343	0.034597	0.02663	0.028859	0.215073	0.275554	0.210989	0.202241	0.19174	0.183835	0.232384	0.200021	0.247477	0.27807
11	0.034642	0.031318	0.036488	0.039853	0.039081	0.043211	0.040705	0.036513	0.028239	0.030954	0.22685	0.284101	0.226792	0.21795	0.20727	0.200885	0.246847	0.208572	0.260001	0.290042
12	0.040121	0.033718	0.035718	0.041991	0.039506	0.046537	0.043264	0.037369	0.029847	0.032801	0.233098	0.294072	0.237523	0.222035	0.219596	0.211771	0.262887	0.223275	0.277333	0.299159
13	0.039862	0.035683	0.039558	0.044768	0.0401	0.050611	0.044363	0.039222	0.028689	0.031648	0.243561	0.309947	0.245083	0.226728	0.22432	0.217882	0.264351	0.224367	0.284197	0.309965
14	0.044408	0.037672	0.043791	0.049672	0.041771	0.047837	0.049515	0.040048	0.030004	0.032955	0.257679	0.31973	0.256991	0.236675	0.228102	0.218495	0.274237	0.233242	0.299425	0.325439
15	0.041409	0.037323	0.036717	0.04793	0.039682	0.048484	0.043486	0.041565	0.032186	0.033873	0.263112	0.321754	0.264599	0.238321	0.243826	0.230671	0.285143	0.240456	0.292328	0.313419
16	0.042231	0.039169	0.039464	0.049289	0.043209	0.049936	0.049616	0.043211	0.033219	0.035161	0.267508	0.328256	0.266391	0.244245	0.254092	0.24182	0.285053	0.248982	0.309995	0.327882
17	0.047486	0.039644	0.042837	0.051438	0.041742	0.052119	0.052889	0.043287	0.033883	0.036816	0.272814	0.348182	0.281366	0.257131	0.259311	0.245287	0.291081	0.251142	0.327749	0.343102
18	0.046703	0.040996	0.042282	0.053164	0.046217	0.056744	0.057929	0.043278	0.036206	0.038784	0.284552	0.344179	0.289476	0.271046	0.264983	0.250239	0.299444	0.263537	0.328434	0.347128
19	0.047143	0.042585	0.040646	0.058146	0.046643	0.060325	0.05536	0.04599	0.036698	0.037706	0.288868	0.355815	0.291623	0.268448	0.272204	0.260466	0.302299	0.268237	0.345987	0.36344
20	0.050872	0.045223	0.045148	0.057833	0.047614	0.054411	0.052459	0.046952	0.037318	0.038525	0.29338	0.362621	0.300103	0.276093	0.274631	0.258867	0.316076	0.275217	0.355859	0.367755
21	0.048177	0.044858	0.046941	0.059011	0.047448	0.0565	0.057553	0.048693	0.042522	0.040848	0.295457	0.362733	0.308558	0.284211	0.278071	0.266459	0.31769	0.279013	0.355287	0.373596
22	0.048889	0.044382	0.044706	0.060426	0.052123	0.062709	0.059002	0.048594	0.0418	0.0409	0.311142	0.366151	0.309501	0.278106	0.282462	0.274112	0.321365	0.280779	0.35627	0.367584
23	0.051144	0.04964	0.049105	0.058467	0.050519	0.056814	0.055753	0.049796	0.041974	0.042859	0.324879	0.373862	0.318781	0.294496	0.286332	0.274823	0.331004	0.283411	0.366542	0.380248
24	0.052678	0.048669	0.048861	0.064569	0.049673	0.061836	0.057808	0.05096	0.042639	0.043661	0.32397	0.390927	0.328215	0.287857	0.290738	0.282149	0.332808	0.290703	0.369346	0.374853
25	0.052238	0.050208	0.05	0.069369	0.054892	0.065148	0.058129	0.053752	0.043722	0.044044	0.321038	0.383077	0.319708	0.28954	0.298849	0.289466	0.335636	0.297208	0.383607	0.397146
26	0.051907	0.049469	0.050728	0.067082	0.051945	0.060783	0.059157	0.054522	0.042647	0.04405	0.331531	0.393102	0.328515	0.302762	0.310184	0.291573	0.344428	0.306507	0.380714	0.398283
27	0.056024	0.052327	0.052825	0.066299	0.056825	0.061441	0.062505	0.056086	0.046726	0.046431	0.337631	0.39733	0.334483	0.303382	0.31562	0.295614	0.340485	0.304727	0.388276	0.406195
28	0.055524	0.052066	0.051997	0.068462	0.054306	0.059871	0.056282	0.058664	0.048052	0.048401	0.326941	0.404049	0.338828	0.303782	0.320213	0.30335	0.353838	0.31252	0.385415	0.404361
29	0.061884	0.05328	0.051293	0.066926	0.056308	0.064472	0.060055	0.059327	0.045062	0.045695	0.334764	0.408787	0.348548	0.31182	0.319003	0.304685	0.367185	0.317694	0.39504	0.423037
30	0.062148	0.053584	0.055538	0.070332	0.057724	0.064545	0.061375	0.059776	0.046051	0.047221	0.337351	0.409238	0.353422	0.31658	0.328615	0.310294	0.371954	0.326534	0.398343	0.410643
31	0.060514	0.056812	0.055226	0.069147	0.05542	0.063689	0.062385	0.061343	0.046534	0.047701	0.343054	0.420219	0.354097	0.317911	0.326507	0.316778	0.365613	0.322951	0.398975	0.424732
32	0.060931	0.053754	0.057296	0.075183	0.059881	0.072597	0.066347	0.062237	0.04624	0.048891	0.349056	0.420106	0.35642	0.318511	0.329622	0.314485	0.36445	0.324275	0.409941	0.423009
33	0.065087	0.05413	0.057681	0.074358	0.062854	0.069566	0.063081	0.061939	0.050234	0.049566	0.346023	0.430331	0.361978	0.324868	0.333339	0.319821	0.367373	0.330331	0.417183	0.434758
34	0.068285	0.05351	0.058708	0.073432	0.058484	0.065432	0.06306	0.062603	0.051755	0.050723	0.345368	0.437182	0.370496	0.335652	0.342543	0.325194	0.379288	0.334413	0.415848	0.443633
35	0.069505	0.059785	0.057996	0.07319	0.061233	0.067625	0.061966	0.067106	0.050984	0.051635	0.35712	0.44259	0.365631	0.343059	0.337722	0.328344	0.381071	0.332365	0.425334	0.444805
36	0.065515	0.057637	0.06011	0.075641	0.06073	0.06905	0.0623	0.063725	0.051139	0.052561	0.353672	0.441788	0.368053	0.342346	0.343612	0.332765	0.378515	0.335126	0.422641	0.449674
37	0.065882	0.057996	0.060568	0.077328	0.064835	0.068017	0.065411	0.064631	0.051923	0.053993	0.368149	0.445053	0.372701	0.356847	0.349416	0.338151	0.378508	0.337107	0.428948	0.450466
38	0.065359	0.059894	0.057963	0.074726	0.059927	0.061451	0.058718	0.064425	0.057871	0.053253	0.37234	0.443646	0.372268	0.34899	0.359603	0.33874	0.393281	0.344366	0.428432	0.448901
39	0.065303	0.062899	0.058338	0.074944	0.060881	0.067061	0.061505	0.067173	0.054292	0.05431	0.365676	0.451151	0.373477	0.338573	0.3658	0.343558	0.391904	0.352127	0.42561	0.445574
40	0.068468	0.06118	0.058932	0.078507	0.060668	0.060032	0.06208	0.068214	0.054249	0.054583	0.35981	0.455041	0.380528	0.348209	0.369292	0.349049	0.392843	0.357481	0.42432	0.457488
41	0.064843	0.060444	0.059922	0.078725	0.062122	0.064325	0.063118	0.068208	0.056868	0.055975	0.366228	0.457962	0.377586	0.351835	0.362962	0.35217	0.389429	0.357357	0.429294	0.458995
42	0.067777	0.060235	0.062343	0.079069	0.063762	0.065771	0.06461	0.070921	0.055451	0.056683	0.375079	0.468518	0.38657	0.367053	0.372212	0.357718	0.406509	0.363044	0.435364	0.451253
43	0.068265	0.064126	0.061896	0.083121	0.066053	0.069264	0.06909	0.073523	0.057777	0.05705	0.363674	0.466823	0.389889	0.36447	0.381536	0.365124	0.40866	0.367679	0.436478	0.461593
44	0.071469	0.062062	0.062382	0.08356	0.067928	0.073024	0.068101	0.074711	0.056465	0.056653	0.37459	0.477527	0.387823	0.368758	0.384672	0.367135	0.409377	0.369172	0.449476	0.475966
45	0.068968	0.065236	0.063036	0.084079	0.070462	0.072683	0.067056	0.07273	0.059636	0.059015	0.380547	0.470683	0.389238	0.363068	0.381354	0.372229	0.418947	0.373866	0.451142	0.472047
46	0.070918	0.064058	0.064635	0.086032	0.073048	0.070838	0.070771	0.074502	0.060993	0.059288	0.373224	0.468977	0.390722	0.364517	0.38171	0.370199	0.408599	0.372409	0.443004	0.472184
47	0.074197	0.065195	0.065228	0.08343	0.070661	0.071263	0.070212	0.074924	0.058042	0.059168	0.387525	0.481585	0.395825	0.370522	0.379824	0.368397	0.40996	0.376532	0.454588	0.478142
48	0.076758	0.06593	0.066232	0.085483	0.068579	0.068536	0.069004	0.077971	0.061794	0.059857	0.390395	0.47744	0.400914	0.378426	0.391917	0.370394	0.420242	0.384135	0.454667	0.473005
49	0.076152	0.064434	0.066527	0.086724	0.071281	0.069045	0.067831	0.07709	0.062622	0.062123	0.39941	0.481479	0.408412	0.368198	0.387458	0.371958	0.415662	0.382448	0.446915	0.47391
50	0.074332	0.065514	0.068875	0.090687	0.071769	0.076872	0.073155	0.075371	0.062522	0.060283	0.402256	0.48319	0.409709	0.370887	0.389029	0.375652	0.422025	0.383374	0.465089	0.492197
51	0.076649	0.066316	0.068762	0.088669	0.069305	0.073463	0.071707	0.076951	0.062605	0.061764	0.408026	0.478059	0.418433	0.3698	0.399575	0.380252	0.428521	0.386062	0.463022	0.484518
52	0.080263	0.067566	0.070733	0.089675	0.071197	0.071456	0.076416	0.080613	0.062785	0.061507	0.412933	0.496853	0.421908	0.386052	0.400433	0.379202	0.427213	0.387882	0.467661	0.489237
53	0.082203	0.068247	0.066408	0.088826	0.072229	0.072453	0.072555	0.079428	0.063481	0.062631	0.395339	0.496059	0.419123	0.390022	0.402816	0.383406	0.425079	0.38696	0.462904	0.493465
54	0.083434	0.074956	0.068527	0.089327	0.070767	0.077727	0.072161	0.081612	0.063933	0.063582	0.404586	0.497303	0.422207	0.385472	0.407291	0.38049	0.426925	0.395814	0.460916	0.487459
55	0.083952	0.069733	0.070305	0.093452	0.073332	0.070218	0.073041	0.081097	0.066909	0.065475	0.410946	0.50146	0.420099	0.392175	0.411507	0.389345	0.431951	0.397599	0.482865	0.508758
56	0.08106	0.075283	0.070638	0.090034	0.073081	0.070374	0.071379	0.083449	0.066199	0.067017	0.416454	0.504667	0.429206	0.388283	0.41504	0.395764	0.438368	0.409597	0.487253	0.516492
57	0.084691	0.070478	0.066837	0.095092	0.074374	0.070604	0.075276	0.084704	0.070436	0.067755	0.400287	0.508756	0.427955	0.394722	0.417472	0.395608	0.444406	0.400098	0.477013	0.503851
58	0.08139	0.071016	0.069439	0.094394	0.074554	0.077517	0.073844	0.087016	0.073682	0.070686	0.417156	0.50277	0.421446	0.396513	0.418469	0.396225	0.443127	0.405749	0.489542	0.501274
59	0.090945	0.071114	0.071002	0.09594	0.078191	0.073879	0.073901	0.085709	0.076273	0.0734	0.42603	0.509328	0.421965	0.397343	0.427581	0.405756	0.451455	0.407318	0.495392	0.504307
60	0.091427	0.07612	0.076798	0.100659	0.077939	0.076176	0.07737	0.091674	0.078907	0.072161	0.430362	0.508918	0.421821	0.38342	0.420532	0.398179	0.456781	0.415243	0.487254	0.499021
