# Supplementary material for: MolPhase, an advanced prediction algorithm for protein phase separation
Source: EMBO J. 2024 Apr 2;43(9):10. doi: 10.1038/s44318-024-00090-9 (PMC11065880; doi:10.1038/s44318-024-00090-9)
Supplement: Supplementary file 8 — Source data Fig. 4 [file 44318_2024_90_MOESM8_ESM.zip › Figure 4-Source Data Files/4I/Figure 4I-In vivo FRAP of HopS1 and HopA1.xlsx]

## Sheet: Figure 4I
Time point	HopA1										HopS1
-5	0.944985	1.00215	0.964809	0.971165	1.0369	0.991237	1.02394	1.02074	1.00336	1.01377	0.989361	0.975454	0.983351	0.972273	1.00185	1.01914	1.00229	1.02606	0.945483	1.01584
-4	1.00295	0.983852	0.974504	0.992186	1.01324	1.009	0.969275	1.02293	1.04494	0.987443	0.997289	1.00371	0.992852	0.997181	1.02182	1.00982	1.01221	1.01477	1.01175	1.05418
-3	0.992048	0.980267	1.04343	0.988942	0.973993	0.991245	0.998644	1.01002	0.983339	1.00416	1.01296	1.0035	1.02073	1.0292	0.995209	0.992242	1.01021	0.986295	1.01944	0.969378
-2	1.03856	0.977217	1.0394	1.11558	1.00162	0.983995	0.98058	0.991903	1.00496	0.994031	1.04234	1.02492	0.991839	0.998452	0.985174	0.993396	0.98196	0.982434	0.994364	0.960557
-1	1.04371	1.01569	0.989202	1.02968	0.96261	1.00629	0.991814	0.975608	0.957618	0.966617	0.995986	1.02757	1.00311	1.00432	0.990809	1.02194	1.01259	1.03727	1.00813	1.01439
0	0	0	0	0	0	0	0	0	0	0	0	0	0	0	0	0	0	0	0	0
1	0.085509	0.162044	0.083268	0.112125	0.128583	0.060406	0.083446	0.095102	0.070583	0.060241	0.133535	0.166131	0.135303	0.211499	0.177906	0.23051	0.249761	0.273155	0.213149	0.258987
2	0.15271	0.173181	0.129323	0.178221	0.188816	0.108746	0.116276	0.145266	0.124381	0.104872	0.241001	0.250392	0.249002	0.315118	0.269775	0.330035	0.362112	0.364601	0.343768	0.391958
3	0.145021	0.211242	0.140711	0.220175	0.218616	0.144219	0.132676	0.170918	0.1415	0.1436	0.315643	0.296678	0.313093	0.379776	0.334251	0.395975	0.424316	0.454455	0.385442	0.472362
4	0.176122	0.1741	0.15503	0.27199	0.271507	0.182586	0.144337	0.199436	0.169098	0.176797	0.367401	0.350981	0.364344	0.439821	0.393142	0.429585	0.428069	0.469396	0.428934	0.520936
5	0.154324	0.240644	0.182062	0.267732	0.300174	0.202341	0.149868	0.235016	0.197391	0.203886	0.411248	0.418449	0.411446	0.485289	0.450802	0.49284	0.467773	0.517701	0.44902	0.569809
6	0.224495	0.220229	0.177788	0.301356	0.346491	0.211053	0.167883	0.247843	0.215816	0.223243	0.448831	0.438576	0.430884	0.5054	0.504445	0.533741	0.555297	0.566565	0.49923	0.628301
7	0.223755	0.232208	0.20344	0.367696	0.323342	0.225394	0.158933	0.295041	0.240825	0.270256	0.478009	0.463663	0.46418	0.55209	0.528511	0.533967	0.562186	0.62676	0.515066	0.659289
8	0.197285	0.281646	0.242611	0.400282	0.37903	0.272448	0.166152	0.305634	0.248221	0.255726	0.522194	0.514087	0.503064	0.551936	0.534573	0.586756	0.557061	0.656927	0.567527	0.694237
9	0.247145	0.324567	0.255608	0.431551	0.36464	0.30089	0.145919	0.316016	0.267743	0.285692	0.532181	0.55969	0.554047	0.590998	0.567162	0.59024	0.582641	0.700086	0.614701	0.705815
10	0.242353	0.38407	0.257168	0.379364	0.381745	0.303061	0.190782	0.321771	0.28585	0.312501	0.538964	0.586291	0.553842	0.58702	0.594925	0.603898	0.586755	0.663098	0.630891	0.702945
11	0.307307	0.387436	0.26306	0.377695	0.354158	0.32439	0.191537	0.330321	0.284547	0.306335	0.579746	0.583284	0.552237	0.599296	0.596273	0.619298	0.621443	0.707136	0.652498	0.713704
12	0.311417	0.330292	0.283657	0.42165	0.390188	0.362668	0.186675	0.326774	0.309437	0.317761	0.580418	0.59158	0.563724	0.659334	0.635805	0.637597	0.649836	0.706097	0.673561	0.754354
13	0.307472	0.355281	0.285392	0.351041	0.405363	0.348711	0.184121	0.359012	0.311028	0.341102	0.572704	0.603579	0.630158	0.633214	0.646577	0.65967	0.652456	0.681086	0.672975	0.74002
14	0.234455	0.357461	0.274357	0.313851	0.367046	0.366233	0.182906	0.368953	0.331881	0.327206	0.584488	0.619394	0.621257	0.648048	0.642675	0.641451	0.6698	0.71489	0.649246	0.782519
15	0.280435	0.378297	0.281588	0.35071	0.407568	0.408745	0.184311	0.371798	0.343133	0.365102	0.631451	0.680566	0.665808	0.667034	0.66835	0.66271	0.673807	0.736008	0.759946	0.796869
16	0.330426	0.477146	0.347652	0.414447	0.391268	0.428615	0.212069	0.395558	0.357373	0.375085	0.61083	0.706786	0.6667	0.710723	0.688597	0.711482	0.664546	0.733664	0.71238	0.808052
17	0.324892	0.468086	0.35912	0.397598	0.412839	0.455727	0.219015	0.405718	0.373515	0.391464	0.599078	0.690143	0.659298	0.694573	0.722311	0.701655	0.652948	0.760823	0.726881	0.82171
18	0.32276	0.397777	0.342287	0.414772	0.394264	0.446021	0.238762	0.401926	0.3787	0.395073	0.610714	0.683404	0.657702	0.705257	0.691645	0.669201	0.689425	0.737914	0.742325	0.828766
19	0.339479	0.451338	0.335276	0.452484	0.403008	0.43878	0.227661	0.407986	0.373638	0.415715	0.650867	0.683778	0.681456	0.693006	0.686562	0.66837	0.679645	0.747578	0.766327	0.838773
20	0.364617	0.394841	0.341454	0.383486	0.426536	0.472657	0.21924	0.423501	0.386598	0.424252	0.649047	0.680079	0.687959	0.726792	0.740541	0.658774	0.691296	0.753526	0.781422	0.823158
21	0.374452	0.53931	0.344465	0.372672	0.442259	0.486228	0.194194	0.415997	0.39116	0.394037	0.689576	0.714183	0.701444	0.732404	0.732709	0.679145	0.690161	0.783151	0.824248	0.87212
22	0.324607	0.53371	0.332249	0.348683	0.388256	0.507266	0.22234	0.426309	0.385543	0.434489	0.691364	0.721482	0.719511	0.769283	0.776774	0.701722	0.719858	0.856198	0.916156	0.868753
23	0.380601	0.538261	0.347347	0.358648	0.424282	0.519182	0.213995	0.442996	0.422926	0.415073	0.682276	0.787427	0.783271	0.748208	0.75	0.716822	0.736179	0.859836	0.95566	0.842139
24	0.360154	0.545995	0.327688	0.392312	0.400775	0.520293	0.241908	0.447254	0.388757	0.430601	0.686151	0.741876	0.745319	0.781305	0.759468	0.722084	0.76691	0.850631	0.897716	0.821379
25	0.365979	0.551925	0.344446	0.371356	0.404603	0.526178	0.24189	0.457099	0.425513	0.412284	0.675133	0.810931	0.774997	0.755554	0.761911	0.696064	0.734098	0.763011	0.821334	0.857015
26	0.321636	0.511412	0.373704	0.363129	0.380065	0.505002	0.252676	0.463108	0.438011	0.438013	0.676691	0.777483	0.757467	0.762397	0.773859	0.695114	0.748234	0.779403	0.836477	0.856474
27	0.332155	0.554434	0.371127	0.311425	0.354709	0.529848	0.244557	0.485409	0.427535	0.456578	0.726549	0.777449	0.761707	0.793632	0.781031	0.679741	0.722157	0.78579	0.842507	0.897271
28	0.39697	0.52421	0.342562	0.381183	0.377107	0.511911	0.214306	0.465962	0.41405	0.459811	0.69318	0.791934	0.773794	0.776335	0.819275	0.722993	0.754355	0.82636	0.955862	0.950598
29	0.437711	0.554726	0.343897	0.329638	0.38807	0.54158	0.218584	0.501041	0.411308	0.4719	0.719432	0.77757	0.753345	0.764675	0.808923	0.706963	0.743008	0.778234	0.925373	0.938886
30	0.403617	0.464988	0.333814	0.33759	0.40303	0.557995	0.241674	0.490738	0.433182	0.474388	0.739857	0.850043	0.763943	0.772853	0.826	0.694326	0.70352	0.795962	0.905677	0.942048
31	0.468916	0.453247	0.374103	0.334215	0.390625	0.55857	0.247535	0.502959	0.413494	0.451622	0.734455	0.822596	0.771224	0.779626	0.827343	0.726915	0.722805	0.774946	0.932172	0.98239
32	0.409654	0.486167	0.33487	0.321891	0.392231	0.534918	0.239516	0.506319	0.4554	0.412526	0.753119	0.852257	0.769163	0.782625	0.834038	0.678904	0.765603	0.775507	0.869537	0.941367
33	0.429234	0.458633	0.366846	0.28157	0.360031	0.545213	0.238385	0.492529	0.420299	0.42939	0.725233	0.863774	0.736392	0.777345	0.818372	0.668388	0.755265	0.762513	0.896064	0.91092
34	0.424975	0.509985	0.326774	0.306335	0.396607	0.558785	0.270076	0.478399	0.41734	0.470136	0.752389	0.847854	0.733448	0.790474	0.809146	0.695704	0.815132	0.790872	0.903742	0.858915
35	0.441863	0.507855	0.328538	0.270312	0.381561	0.564122	0.262796	0.490533	0.443621	0.464748	0.736354	0.790628	0.729186	0.789501	0.822328	0.714804	0.779589	0.855366	0.956727	0.824965
36	0.372829	0.412854	0.35792	0.337413	0.386432	0.558479	0.256983	0.495292	0.45901	0.449278	0.748308	0.827908	0.758859	0.794271	0.825527	0.722711	0.735377	0.802194	1.06027	0.764592
37	0.447489	0.38381	0.365123	0.317199	0.386688	0.55609	0.268153	0.478692	0.46964	0.47415	0.734335	0.836539	0.712695	0.804851	0.82593	0.700005	0.754405	0.822148	0.964185	0.778119
38	0.476915	0.443313	0.372841	0.281665	0.384266	0.566363	0.291007	0.504901	0.463561	0.488849	0.766041	0.844201	0.753545	0.800218	0.838636	0.723063	0.761156	0.848842	0.97674	0.746696
39	0.474516	0.495525	0.326288	0.261821	0.358923	0.567642	0.317993	0.501538	0.482016	0.480164	0.749297	0.819078	0.742761	0.784877	0.80921	0.722468	0.794671	0.886437	1.10313	0.760342
40	0.456717	0.515053	0.351249	0.271232	0.368113	0.542456	0.320591	0.483101	0.488636	0.482146	0.748202	0.909676	0.816807	0.777905	0.798213	0.745106	0.787485	0.830568	1.02696	0.799049
41	0.416877	0.459022	0.339173	0.277944	0.3853	0.59178	0.35403	0.486418	0.474019	0.543346	0.759624	0.913766	0.758669	0.784994	0.820048	0.736392	0.812115	0.855179	0.985999	0.817902
42	0.473683	0.48566	0.36938	0.30659	0.400085	0.581583	0.338057	0.474042	0.45415	0.518512	0.809689	0.951016	0.782262	0.788274	0.812841	0.72015	0.793199	0.82738	0.975079	0.81224
43	0.411674	0.468287	0.351441	0.36476	0.390871	0.572417	0.336419	0.487361	0.457521	0.511145	0.772614	0.870794	0.758989	0.798489	0.828781	0.724356	0.839513	0.840816	0.974997	0.80313
44	0.43534	0.371593	0.40278	0.34825	0.409402	0.524098	0.345671	0.494912	0.453582	0.506282	0.791143	0.890777	0.781979	0.791319	0.795799	0.693728	0.801205	0.849779	1.02584	0.788697
45	0.426215	0.395763	0.359815	0.331232	0.406489	0.56617	0.31512	0.483947	0.463085	0.491095	0.791163	0.860589	0.73872	0.816344	0.827504	0.760471	0.84536	0.868928	1.00874	0.86869
46	0.46198	0.484398	0.416661	0.37412	0.391387	0.571432	0.359951	0.504048	0.467744	0.546991	0.785884	0.836801	0.788142	0.819299	0.789502	0.775909	0.839369	0.853669	0.890825	0.873635
47	0.4419	0.486013	0.379225	0.373855	0.365947	0.580226	0.383948	0.542942	0.460436	0.533533	0.806269	0.887958	0.775975	0.809134	0.800299	0.783328	0.859436	0.889188	0.970511	0.877813
48	0.464657	0.427309	0.390228	0.38856	0.386533	0.549007	0.406319	0.552608	0.461725	0.52036	0.775577	0.846208	0.802559	0.822753	0.816941	0.765479	0.862497	0.852076	0.980592	0.840231
49	0.42935	0.404401	0.430096	0.39666	0.388145	0.511547	0.41842	0.5292	0.448059	0.528084	0.771959	0.922667	0.800586	0.787932	0.820758	0.756596	0.845288	0.833933	0.939309	0.812827
50	0.427886	0.38599	0.43348	0.437755	0.409174	0.518823	0.449357	0.517741	0.44056	0.538948	0.766594	0.896691	0.805051	0.821453	0.833947	0.741037	0.830112	0.821872	0.993258	0.833036
51	0.457601	0.476021	0.409666	0.410606	0.413671	0.535179	0.449433	0.542291	0.426678	0.525572	0.807815	0.917528	0.801465	0.782175	0.798141	0.743689	0.78047	0.824067	0.970207	0.831408
52	0.422198	0.560637	0.410716	0.415171	0.433851	0.536304	0.444491	0.570494	0.450703	0.520628	0.80265	0.884072	0.795068	0.815042	0.822607	0.760249	0.845807	0.878533	0.956636	0.825249
53	0.43772	0.426954	0.429131	0.441229	0.44624	0.538829	0.464516	0.56026	0.451396	0.546846	0.79141	0.891371	0.821539	0.771251	0.801582	0.756074	0.861449	0.878898	0.969717	0.867324
54	0.402263	0.496115	0.446061	0.369827	0.447889	0.53672	0.502061	0.555235	0.450225	0.567963	0.786954	0.869501	0.788052	0.805434	0.811853	0.752909	0.82312	0.841497	0.993327	0.847048
55	0.401552	0.524529	0.457961	0.41182	0.456573	0.57282	0.478673	0.563378	0.461366	0.552119	0.754694	0.872552	0.80386	0.777476	0.8198	0.766414	0.807809	0.823402	0.975188	0.8603
56	0.448215	0.523061	0.468569	0.406975	0.472165	0.552341	0.554453	0.571052	0.470543	0.585232	0.798871	0.852701	0.781952	0.78712	0.82216	0.787816	0.789753	0.788213	0.960339	0.829878
57	0.477011	0.522431	0.401949	0.433883	0.443713	0.538269	0.509933	0.57384	0.449846	0.548677	0.797633	0.868607	0.798829	0.756543	0.827423	0.778349	0.797822	0.811402	1.00848	0.863882
58	0.44792	0.526248	0.388799	0.428657	0.468333	0.534568	0.494612	0.594915	0.436786	0.553531	0.810321	0.882681	0.789441	0.774851	0.838566	0.771315	0.851205	0.844798	0.993612	0.877492
59	0.443661	0.462796	0.438876	0.40547	0.452002	0.500723	0.507902	0.57271	0.489373	0.546317	0.809079	0.930974	0.837455	0.827259	0.904116	0.814054	0.846946	0.849994	0.974017	0.908313
60	0.453921	0.603283	0.467511	0.449831	0.415836	0.53595	0.488022	0.580272	0.496854	0.582876	0.810496	0.896678	0.80351	0.768087	0.836312	0.839765	0.869518	0.891681	0.983179	0.85413
