# Supplementary material for: MolPhase, an advanced prediction algorithm for protein phase separation
Source: EMBO J. 2024 Apr 2;43(9):10. doi: 10.1038/s44318-024-00090-9 (PMC11065880; doi:10.1038/s44318-024-00090-9)
Supplement: Supplementary file 9 — Source data Fig. 5 [file 44318_2024_90_MOESM9_ESM.zip]

Archive with 23 entries (11 files):
- Figure 5-Source Data Files/
- Figure 5-Source Data Files/5A/
- Figure 5-Source Data Files/5A/Figure 5A-MolPhase score distribution of Xcc proteome.xlsx
- Figure 5-Source Data Files/5B/
- Figure 5-Source Data Files/5B/Figure 5B-MolPhase score distribution of Pst proteome.xlsx
- Figure 5-Source Data Files/5C/
- Figure 5-Source Data Files/5C/Figure 5C-MolPhase score distribution of PsyTEC.xlsx
- Figure 5-Source Data Files/5D/
- Figure 5-Source Data Files/5D/Figure 5D-Comparison of pi interaction.xlsx
- Figure 5-Source Data Files/5E/
- Figure 5-Source Data Files/5E/Figure 5E-Comparison of IDR percentage.xlsx
- Figure 5-Source Data Files/5F/
- Figure 5-Source Data Files/5F/Figure 5F-Comparison of PLD log likelihood.xlsx
- Figure 5-Source Data Files/5G/
- Figure 5-Source Data Files/5G/Figure 5G-Comparison of glycine ratio.xlsx
- Figure 5-Source Data Files/5H/
- Figure 5-Source Data Files/5H/Figure 5H-Comparison of hydrophobicity.xlsx
- Figure 5-Source Data Files/5I/
- Figure 5-Source Data Files/5I/Figure 5I-Comparison of length.xlsx
- Figure 5-Source Data Files/5J/
- Figure 5-Source Data Files/5J/Figure 5J-KEGG enrichment of Xcc PS protein.xlsx
- Figure 5-Source Data Files/5K/
- Figure 5-Source Data Files/5K/Figure 5K-KEGG enrichment of Pst PS protein.xlsx
