# Supplementary material for: MolPhase, an advanced prediction algorithm for protein phase separation
Source: EMBO J. 2024 Apr 2;43(9):10. doi: 10.1038/s44318-024-00090-9 (PMC11065880; doi:10.1038/s44318-024-00090-9)
Supplement: Supplementary file 9 — Source data Fig. 5 [file 44318_2024_90_MOESM9_ESM.zip › Figure 5-Source Data Files/5A/Figure 5A-MolPhase score distribution of Xcc proteome.xlsx]

## Sheet: Figure 5A
The number of bin	Count
Bin 0	1594
Bin 1	352
Bin 2	200
Bin 3	145
Bin 4	109
Bin 5	85
Bin 6	68
Bin 7	64
Bin 8	58
Bin 9	41
Bin 10	48
Bin 11	39
Bin 12	33
Bin 13	33
Bin 14	19
Bin 15	32
Bin 16	29
Bin 17	24
Bin 18	22
Bin 19	19
Bin 20	21
Bin 21	18
Bin 22	22
Bin 23	20
Bin 24	15
Bin 25	15
Bin 26	11
Bin 27	15
Bin 28	13
Bin 29	15
Bin 30	12
Bin 31	11
Bin 32	15
Bin 33	11
Bin 34	3
Bin 35	5
Bin 36	14
Bin 37	10
Bin 38	13
Bin 39	11
Bin 40	15
Bin 41	10
Bin 42	9
Bin 43	6
Bin 44	6
Bin 45	9
Bin 46	16
Bin 47	7
Bin 48	5
Bin 49	10
Bin 50	7
Bin 51	12
Bin 52	13
Bin 53	9
Bin 54	8
Bin 55	4
Bin 56	8
Bin 57	8
Bin 58	6
Bin 59	7
Bin 60	6
Bin 61	10
Bin 62	8
Bin 63	8
Bin 64	4
Bin 65	9
Bin 66	8
Bin 67	11
Bin 68	6
Bin 69	7
Bin 70	6
Bin 71	9
Bin 72	8
Bin 73	9
Bin 74	8
Bin 75	9
Bin 76	8
Bin 77	4
Bin 78	8
Bin 79	8
Bin 80	9
Bin 81	8
Bin 82	13
Bin 83	8
Bin 84	10
Bin 85	12
Bin 86	10
Bin 87	10
Bin 88	7
Bin 89	8
Bin 90	13
Bin 91	13
Bin 92	10
Bin 93	16
Bin 94	8
Bin 95	21
Bin 96	21
Bin 97	23
Bin 98	41
Bin 99	174
