# Supplementary material for: MolPhase, an advanced prediction algorithm for protein phase separation
Source: EMBO J. 2024 Apr 2;43(9):10. doi: 10.1038/s44318-024-00090-9 (PMC11065880; doi:10.1038/s44318-024-00090-9)
Supplement: Supplementary file 9 — Source data Fig. 5 [file 44318_2024_90_MOESM9_ESM.zip › Figure 5-Source Data Files/5B/Figure 5B-MolPhase score distribution of Pst proteome.xlsx]

## Sheet: Figure 5B
The number of bin	Count
Bin 0	2751
Bin 1	575
Bin 2	258
Bin 3	177
Bin 4	127
Bin 5	98
Bin 6	80
Bin 7	81
Bin 8	71
Bin 9	46
Bin 10	49
Bin 11	44
Bin 12	44
Bin 13	28
Bin 14	20
Bin 15	22
Bin 16	23
Bin 17	28
Bin 18	20
Bin 19	21
Bin 20	17
Bin 21	23
Bin 22	18
Bin 23	12
Bin 24	12
Bin 25	14
Bin 26	17
Bin 27	12
Bin 28	6
Bin 29	11
Bin 30	5
Bin 31	14
Bin 32	10
Bin 33	10
Bin 34	12
Bin 35	10
Bin 36	12
Bin 37	8
Bin 38	10
Bin 39	9
Bin 40	7
Bin 41	8
Bin 42	11
Bin 43	10
Bin 44	8
Bin 45	4
Bin 46	9
Bin 47	14
Bin 48	8
Bin 49	2
Bin 50	6
Bin 51	8
Bin 52	4
Bin 53	10
Bin 54	9
Bin 55	9
Bin 56	8
Bin 57	6
Bin 58	10
Bin 59	7
Bin 60	7
Bin 61	13
Bin 62	3
Bin 63	7
Bin 64	2
Bin 65	5
Bin 66	4
Bin 67	6
Bin 68	5
Bin 69	8
Bin 70	6
Bin 71	6
Bin 72	3
Bin 73	2
Bin 74	12
Bin 75	2
Bin 76	13
Bin 77	5
Bin 78	4
Bin 79	8
Bin 80	9
Bin 81	5
Bin 82	11
Bin 83	3
Bin 84	6
Bin 85	11
Bin 86	4
Bin 87	9
Bin 88	5
Bin 89	12
Bin 90	4
Bin 91	8
Bin 92	8
Bin 93	10
Bin 94	8
Bin 95	15
Bin 96	20
Bin 97	21
Bin 98	34
Bin 99	130
