# Supplementary material for: MolPhase, an advanced prediction algorithm for protein phase separation
Source: EMBO J. 2024 Apr 2;43(9):10. doi: 10.1038/s44318-024-00090-9 (PMC11065880; doi:10.1038/s44318-024-00090-9)
Supplement: Supplementary file 9 — Source data Fig. 5 [file 44318_2024_90_MOESM9_ESM.zip › Figure 5-Source Data Files/5C/Figure 5C-MolPhase score distribution of PsyTEC.xlsx]

## Sheet: Figure 5C
The number of bin	Count
Bin0	46
Bin1	20
Bin2	5
Bin3	13
Bin4	6
Bin5	4
Bin6	3
Bin7	0
Bin8	4
Bin9	4
Bin10	5
Bin11	2
Bin12	3
Bin13	5
Bin14	4
Bin15	4
Bin16	2
Bin17	2
Bin18	6
Bin19	1
Bin20	2
Bin21	1
Bin22	3
Bin23	1
Bin24	2
Bin25	0
Bin26	1
Bin27	0
Bin28	2
Bin29	2
Bin30	3
Bin31	3
Bin32	2
Bin33	2
Bin34	1
Bin35	3
Bin36	2
Bin37	1
Bin38	3
Bin39	0
Bin40	2
Bin41	1
Bin42	1
Bin43	1
Bin44	4
Bin45	0
Bin46	5
Bin47	4
Bin48	1
Bin49	1
Bin50	1
Bin51	1
Bin52	1
Bin53	0
Bin54	2
Bin55	1
Bin56	1
Bin57	0
Bin58	1
Bin59	0
Bin60	0
Bin61	1
Bin62	8
Bin63	2
Bin64	2
Bin65	0
Bin66	1
Bin67	2
Bin68	0
Bin69	2
Bin70	2
Bin71	1
Bin72	3
Bin73	2
Bin74	1
Bin75	1
Bin76	1
Bin77	2
Bin78	1
Bin79	3
Bin80	5
Bin81	6
Bin82	4
Bin83	1
Bin84	1
Bin85	4
Bin86	5
Bin87	2
Bin88	5
Bin89	5
Bin90	5
Bin91	5
Bin92	6
Bin93	6
Bin94	5
Bin95	7
Bin96	9
Bin97	9
Bin98	29
Bin99	174
