# Supplementary material for: MolPhase, an advanced prediction algorithm for protein phase separation
Source: EMBO J. 2024 Apr 2;43(9):10. doi: 10.1038/s44318-024-00090-9 (PMC11065880; doi:10.1038/s44318-024-00090-9)
Supplement: Supplementary file 9 — Source data Fig. 5 [file 44318_2024_90_MOESM9_ESM.zip › Figure 5-Source Data Files/5D/Figure 5D-Comparison of pi interaction.xlsx]

## Sheet: Figure 5D
Category	Pi Interaction
Pst DC3000	0.55931
Pst DC3000	-0.439839
Pst DC3000	-0.0266089
Pst DC3000	-3.20393
Pst DC3000	0.064714
Pst DC3000	-0.454224
Pst DC3000	-1.04966
Pst DC3000	-1.1552
Pst DC3000	-1.09701
Pst DC3000	-0.34783
Pst DC3000	-0.0202668
Pst DC3000	-2.28081
Pst DC3000	-2.90466
Pst DC3000	0.215559
Pst DC3000	0.165313
Pst DC3000	-0.915237
Pst DC3000	-1.80214
Pst DC3000	-0.797943
Pst DC3000	-1.85221
Pst DC3000	-1.09702
Pst DC3000	-2.62336
Pst DC3000	-0.142943
Pst DC3000	-0.161448
Pst DC3000	1.0734
Pst DC3000	-0.857393
Pst DC3000	-0.239206
Pst DC3000	-0.865223
Pst DC3000	1.05636
Pst DC3000	-0.865504
Pst DC3000	-1.23326
Pst DC3000	-0.441578
Pst DC3000	0.577139
Pst DC3000	-0.0672736
Pst DC3000	0.501442
Pst DC3000	-1.20156
Pst DC3000	-2.857
Pst DC3000	-0.487056
Pst DC3000	-1.13361
Pst DC3000	0.530812
Pst DC3000	-0.952118
Pst DC3000	-0.465437
Pst DC3000	-2.75801
Pst DC3000	-0.0252497
Pst DC3000	0.278712
Pst DC3000	-1.78892
Pst DC3000	0.773058
Pst DC3000	-1.20377
Pst DC3000	-1.2921
Pst DC3000	1.5067
Pst DC3000	1.85322
Pst DC3000	-0.96153
Pst DC3000	-2.74676
Pst DC3000	0.0320644
Pst DC3000	-1.69956
Pst DC3000	-1.98033
Pst DC3000	0.00536957
Pst DC3000	2.447
Pst DC3000	0.370855
Pst DC3000	-1.32196
Pst DC3000	-0.250368
Pst DC3000	-1.64135
Pst DC3000	-1.25982
Pst DC3000	-0.127209
Pst DC3000	-0.234051
Pst DC3000	-1.55001
Pst DC3000	0.0378836
Pst DC3000	-0.779451
Pst DC3000	0.206981
Pst DC3000	-0.826865
Pst DC3000	-0.00871602
Pst DC3000	2.6612
Pst DC3000	0.660249
Pst DC3000	-1.64548
Pst DC3000	1.06542
Pst DC3000	-1.44651
Pst DC3000	-1.33352
Pst DC3000	-1.94874
Pst DC3000	-0.438049
Pst DC3000	0.48782
Pst DC3000	-0.569198
Pst DC3000	0.0160894
Pst DC3000	-0.390821
Pst DC3000	0.370978
Pst DC3000	-1.72741
Pst DC3000	1.18488
Pst DC3000	-1.86743
Pst DC3000	-1.45134
Pst DC3000	-1.72375
Pst DC3000	-0.909854
Pst DC3000	-1.73443
Pst DC3000	-1.60439
Pst DC3000	0.203155
Pst DC3000	-1.29339
Pst DC3000	-1.20151
Pst DC3000	-2.0183
Pst DC3000	-1.20402
Pst DC3000	0.201495
Pst DC3000	-0.143284
Pst DC3000	0.313995
Pst DC3000	-2.09499
Pst DC3000	-2.56591
Pst DC3000	-2.03333
Pst DC3000	-0.256299
Pst DC3000	-1.81761
Pst DC3000	-0.487645
Pst DC3000	0.80306
Pst DC3000	-0.87365
Pst DC3000	0.487767
Pst DC3000	-3.32724
Pst DC3000	-2.116
Pst DC3000	-1.79554
Pst DC3000	0.264711
Pst DC3000	0.352435
Pst DC3000	-0.978586
Pst DC3000	-1.4248
Pst DC3000	-0.722206
Pst DC3000	-0.37039
Pst DC3000	0.334184
Pst DC3000	-1.46029
Pst DC3000	0.411464
Pst DC3000	-0.902852
Pst DC3000	-1.61976
Pst DC3000	-1.49815
Pst DC3000	0.70302
Pst DC3000	0.253318
Pst DC3000	0.338913
Pst DC3000	-1.69079
Pst DC3000	-0.658823
Pst DC3000	-1.86431
Pst DC3000	0.247057
Pst DC3000	-0.774253
Pst DC3000	-0.962912
Pst DC3000	0.342879
Pst DC3000	-1.41786
Pst DC3000	-0.511143
Pst DC3000	-0.274787
Pst DC3000	-0.140182
Pst DC3000	-0.628944
Pst DC3000	-0.118042
Pst DC3000	-1.90075
Pst DC3000	-1.09767
Pst DC3000	0.700041
Pst DC3000	-0.583257
Pst DC3000	-1.78969
Pst DC3000	-0.0024908
Pst DC3000	-0.616994
Pst DC3000	-1.1662
Pst DC3000	1.59517
Pst DC3000	-0.179396
Pst DC3000	-1.2217
Pst DC3000	0.0910469
Pst DC3000	2.79845
Pst DC3000	-0.582955
Pst DC3000	-1.4186
Pst DC3000	-0.423144
Pst DC3000	0.0718978
Pst DC3000	0.336269
Pst DC3000	0.17922
Pst DC3000	0.67626
Pst DC3000	-0.537423
Pst DC3000	-1.12538
Pst DC3000	-0.513724
Pst DC3000	3.3184
Pst DC3000	1.19358
Pst DC3000	-0.526278
Pst DC3000	-0.351496
Pst DC3000	-1.10703
Pst DC3000	1.06527
Pst DC3000	-0.477173
Pst DC3000	-0.112757
Pst DC3000	-1.25535
Pst DC3000	-1.19766
Pst DC3000	-0.658527
Pst DC3000	-0.92916
Pst DC3000	-0.6062
Pst DC3000	-2.35703
Pst DC3000	-0.452158
Pst DC3000	-0.0266975
Pst DC3000	-1.16418
Pst DC3000	-1.07562
Pst DC3000	0.584159
Pst DC3000	0.715314
Pst DC3000	2.04763
Pst DC3000	-1.15303
Pst DC3000	-1.09824
Pst DC3000	-1.45037
Pst DC3000	-0.790829
Pst DC3000	0.323112
Pst DC3000	-1.22693
Pst DC3000	-0.39568
Pst DC3000	-0.0391641
Pst DC3000	-0.0469039
Pst DC3000	-0.859466
Pst DC3000	-2.64897
Pst DC3000	-0.412479
Pst DC3000	0.625617
Pst DC3000	-4.44978
Pst DC3000	-1.28735
Pst DC3000	-1.0074
Pst DC3000	0.909796
Pst DC3000	-0.153946
Pst DC3000	-0.233345
Pst DC3000	-0.592173
Pst DC3000	1.68571
Pst DC3000	-0.16236
Pst DC3000	1.32134
Pst DC3000	-0.516316
Pst DC3000	-0.99644
Pst DC3000	0.106087
Pst DC3000	-1.31869
Pst DC3000	-0.587182
Pst DC3000	-0.367095
Pst DC3000	0.391674
Pst DC3000	0.012883
Pst DC3000	0.275785
Pst DC3000	1.26502
Pst DC3000	-0.152576
Pst DC3000	-1.49396
Pst DC3000	1.13439
Pst DC3000	-0.377109
Pst DC3000	-0.248132
Pst DC3000	-1.03037
Pst DC3000	-0.655048
Pst DC3000	-0.658043
Pst DC3000	0.219892
Pst DC3000	-1.90269
Pst DC3000	-0.454305
Pst DC3000	-0.18665
Pst DC3000	1.03545
Pst DC3000	0.483058
Pst DC3000	0.408834
Pst DC3000	-0.704439
Pst DC3000	-0.799982
Pst DC3000	-0.475045
Pst DC3000	0.528908
Pst DC3000	-0.561979
Pst DC3000	-0.15806
Pst DC3000	-0.432887
Pst DC3000	-1.07457
Pst DC3000	-1.61804
Pst DC3000	-0.450455
Pst DC3000	1.73545
Pst DC3000	0.678882
Pst DC3000	0.609245
Pst DC3000	0.730507
Pst DC3000	-0.557498
Pst DC3000	-0.967068
Pst DC3000	-1.16768
Pst DC3000	3.67105
Pst DC3000	-0.257158
Pst DC3000	-1.3662
Pst DC3000	-0.875039
Pst DC3000	-1.89499
Pst DC3000	-0.130062
Pst DC3000	-1.0849
Pst DC3000	-1.54411
Pst DC3000	0.560663
Pst DC3000	-1.83594
Pst DC3000	1.29038
Pst DC3000	-0.720842
Pst DC3000	-1.17929
Pst DC3000	1.07011
Pst DC3000	1.14688
Pst DC3000	-1.22414
Pst DC3000	-2.58593
Pst DC3000	0.459835
Pst DC3000	0.00557293
Pst DC3000	-1.23197
Pst DC3000	1.55663
Pst DC3000	0.0683073
Pst DC3000	0.506026
Pst DC3000	-0.599734
Pst DC3000	-0.878926
Pst DC3000	1.77574
Pst DC3000	-0.861744
Pst DC3000	-0.901862
Pst DC3000	-0.644605
Pst DC3000	-1.38496
Pst DC3000	-0.607309
Pst DC3000	-0.102065
Pst DC3000	-1.12279
Pst DC3000	-1.015
Pst DC3000	-0.670087
Pst DC3000	0.391761
Pst DC3000	-1.16453
Pst DC3000	-3.11863
Pst DC3000	-1.39318
Pst DC3000	-1.56587
Pst DC3000	-1.48913
Pst DC3000	-1.1861
Pst DC3000	0.17944
Pst DC3000	-1.73753
Pst DC3000	-0.386477
Pst DC3000	-1.01937
Pst DC3000	-1.21739
Pst DC3000	-1.2283
Pst DC3000	-1.36086
Pst DC3000	0.974916
Pst DC3000	-4.1397
Pst DC3000	-2.03547
Pst DC3000	0.268392
Pst DC3000	-0.384143
Pst DC3000	-0.338326
Pst DC3000	-2.54426
Pst DC3000	-0.0515894
Pst DC3000	-1.74069
Pst DC3000	-1.02667
Pst DC3000	0.393182
Pst DC3000	0.060216
Pst DC3000	-0.625193
Pst DC3000	0.0937994
Pst DC3000	-1.89806
Pst DC3000	0.235973
Pst DC3000	0.0519125
Pst DC3000	-0.754175
Pst DC3000	-1.10302
Pst DC3000	-1.12679
Pst DC3000	-0.220907
Pst DC3000	0.8732
Pst DC3000	-1.01889
Pst DC3000	-0.0403619
Pst DC3000	-0.567635
Pst DC3000	0.174254
Pst DC3000	-0.429112
Pst DC3000	-0.107563
Pst DC3000	-1.30023
Pst DC3000	-0.855165
Pst DC3000	-2.09853
Pst DC3000	-0.394633
Pst DC3000	-0.119432
Pst DC3000	-2.44466
Pst DC3000	-0.520711
Pst DC3000	-0.617762
Pst DC3000	-0.628099
Pst DC3000	0.392142
Pst DC3000	-2.32338
Pst DC3000	-0.549763
Pst DC3000	-1.3315
Pst DC3000	-2.18234
Pst DC3000	0.0492728
Pst DC3000	0.788761
Pst DC3000	-0.835474
Pst DC3000	-0.609952
Pst DC3000	-3.73165
Pst DC3000	-0.615103
Pst DC3000	-1.55277
Pst DC3000	-1.86889
Pst DC3000	-0.207609
Pst DC3000	-2.22045
Pst DC3000	0.143537
Pst DC3000	-0.149295
Pst DC3000	-0.111518
Pst DC3000	0.983475
Pst DC3000	-0.12543
Pst DC3000	-0.576029
Pst DC3000	0.0692268
Pst DC3000	0.492544
Pst DC3000	0.177444
Pst DC3000	-0.588093
Pst DC3000	1.03786
Pst DC3000	-0.279405
Pst DC3000	0.179267
Pst DC3000	-0.551562
Pst DC3000	-0.403108
Pst DC3000	-1.78074
Pst DC3000	-0.704542
Pst DC3000	-0.116235
Pst DC3000	-1.97841
Pst DC3000	0.334242
Pst DC3000	-0.662616
Pst DC3000	-1.21717
Pst DC3000	-0.473802
Pst DC3000	-1.63413
Pst DC3000	-0.906286
Pst DC3000	0.013688
Pst DC3000	-0.880764
Pst DC3000	0.00237641
Pst DC3000	-1.04449
Pst DC3000	-0.84109
Pst DC3000	-1.42356
Pst DC3000	0.593469
Pst DC3000	-0.161095
Pst DC3000	-1.11654
Pst DC3000	-0.885095
Pst DC3000	0.0695136
Pst DC3000	-0.0475857
Pst DC3000	-0.210645
Pst DC3000	-0.566479
Pst DC3000	-1.06068
Pst DC3000	-0.493054
Pst DC3000	-0.890315
Pst DC3000	-0.497484
Pst DC3000	-0.172704
Pst DC3000	1.36436
Pst DC3000	-0.0229274
Pst DC3000	-0.487208
Pst DC3000	0.0205973
Pst DC3000	-0.849661
Pst DC3000	-0.483965
Pst DC3000	-1.34951
Pst DC3000	-0.990282
Pst DC3000	-0.710943
Pst DC3000	-0.0564357
Pst DC3000	-1.51968
Pst DC3000	-0.0830572
Pst DC3000	-0.454605
Pst DC3000	0.831718
Pst DC3000	0.369757
Pst DC3000	-0.227851
Pst DC3000	-0.855691
Pst DC3000	-0.636167
Pst DC3000	0.0193965
Pst DC3000	-0.34219
Pst DC3000	-1.58229
Pst DC3000	-1.29207
Pst DC3000	-1.5801
Pst DC3000	0.359404
Pst DC3000	1.31128
Pst DC3000	-0.497748
Pst DC3000	-0.83106
Pst DC3000	-0.503978
Pst DC3000	-0.184936
Pst DC3000	-1.46553
Pst DC3000	-0.321051
Pst DC3000	0.100146
Pst DC3000	-0.527729
Pst DC3000	-0.788524
Pst DC3000	-1.92003
Pst DC3000	1.96137
Pst DC3000	1.01489
Pst DC3000	-0.56855
Pst DC3000	-0.564173
Pst DC3000	-0.889668
Pst DC3000	-2.12498
Pst DC3000	-1.25918
Pst DC3000	0.561725
Pst DC3000	0.302497
Pst DC3000	1.07038
Pst DC3000	0.0763173
Pst DC3000	-0.0635683
Pst DC3000	-1.30171
Pst DC3000	0.111738
Pst DC3000	0.212459
Pst DC3000	2.12705
Pst DC3000	0.538031
Pst DC3000	1.02484
Pst DC3000	-0.227436
Pst DC3000	-0.421688
Pst DC3000	0.271305
Pst DC3000	-1.25207
Pst DC3000	-1.19309
Pst DC3000	0.727449
Pst DC3000	-0.549448
Pst DC3000	1.02859
Pst DC3000	-0.55963
Pst DC3000	0.71676
Pst DC3000	-0.913357
Pst DC3000	-0.432507
Pst DC3000	-1.99478
Pst DC3000	-2.07574
Pst DC3000	1.85276
Pst DC3000	-1.19499
Pst DC3000	1.08071
Pst DC3000	-0.526734
Pst DC3000	1.65758
Pst DC3000	0.77698
Pst DC3000	-1.21093
Pst DC3000	0.449836
Pst DC3000	1.07751
Pst DC3000	1.61013
Pst DC3000	-0.26912
Pst DC3000	-0.341476
Pst DC3000	0.641705
Pst DC3000	0.537317
Pst DC3000	0.306837
Pst DC3000	-0.0443654
Pst DC3000	0.15544
Pst DC3000	-0.00895867
Pst DC3000	-2.0431
Pst DC3000	1.99472
Pst DC3000	0.514414
Pst DC3000	0.90918
Pst DC3000	-1.58727
Pst DC3000	0.128193
Pst DC3000	0.445809
Pst DC3000	-0.112732
Pst DC3000	-0.031351
Pst DC3000	-0.997121
Pst DC3000	-1.65794
Pst DC3000	-0.616873
Pst DC3000	-0.404352
Pst DC3000	-1.16882
Pst DC3000	-0.15839
Pst DC3000	-1.42305
Pst DC3000	-0.557583
Pst DC3000	-2.28803
Pst DC3000	-1.25465
Pst DC3000	-0.143312
Pst DC3000	-0.111993
Pst DC3000	-1.56212
Pst DC3000	0.283136
Pst DC3000	-1.67049
Pst DC3000	-2.37415
Pst DC3000	0.063664
Pst DC3000	-1.85083
Pst DC3000	0.399271
Pst DC3000	-0.958301
Pst DC3000	-1.73248
Pst DC3000	0.0943767
Pst DC3000	1.04494
Pst DC3000	-2.26717
Pst DC3000	-0.767536
Pst DC3000	-1.78739
Pst DC3000	-0.808028
Pst DC3000	-1.15826
Pst DC3000	-1.63314
Pst DC3000	-3.0377
Pst DC3000	-0.111214
Pst DC3000	-1.79733
Pst DC3000	-1.22133
Pst DC3000	-0.147387
Pst DC3000	0.188642
Pst DC3000	-2.95061
Pst DC3000	-0.275192
Pst DC3000	0.42345
Pst DC3000	-0.409717
Pst DC3000	-1.53129
Pst DC3000	-1.55104
Pst DC3000	-1.33455
Pst DC3000	0.319723
Pst DC3000	-1.25752
Pst DC3000	-1.54903
Pst DC3000	-0.934396
Pst DC3000	-1.80213
Pst DC3000	-2.70461
Pst DC3000	-0.439997
Pst DC3000	-1.03278
Pst DC3000	-0.630308
Pst DC3000	-2.60946
Pst DC3000	-1.44807
Pst DC3000	-0.284362
Pst DC3000	-1.34051
Pst DC3000	-4.31359
Pst DC3000	-1.11612
Pst DC3000	0.263821
Pst DC3000	-0.613998
Pst DC3000	-1.2907
Pst DC3000	0.0526673
Pst DC3000	-0.597335
Pst DC3000	0.447354
Pst DC3000	-0.40822
Pst DC3000	-2.05061
Pst DC3000	0.927498
Pst DC3000	-0.512773
Pst DC3000	-1.08179
Pst DC3000	0.21329
Pst DC3000	-1.49595
Pst DC3000	-2.90363
Pst DC3000	-1.21335
Pst DC3000	-0.862826
Pst DC3000	-1.71571
Pst DC3000	0.334829
Pst DC3000	1.2043
Pst DC3000	-1.82102
Pst DC3000	-2.0423
Pst DC3000	-0.840877
Pst DC3000	-0.647957
Pst DC3000	-1.04089
Pst DC3000	-3.05971
Pst DC3000	0.452421
Pst DC3000	-0.228141
Pst DC3000	0.912852
Pst DC3000	0.106428
Pst DC3000	-0.797198
Pst DC3000	-0.166933
Pst DC3000	-0.894861
Pst DC3000	-1.60187
Pst DC3000	-0.758893
Pst DC3000	-0.905444
Pst DC3000	-1.33935
Pst DC3000	1.04737
Pst DC3000	0.43232
Pst DC3000	-2.17909
Pst DC3000	-2.83735
Pst DC3000	-0.742455
Pst DC3000	-2.61957
Pst DC3000	-1.43104
Pst DC3000	-0.790114
Pst DC3000	0.0860346
Pst DC3000	-1.80207
Pst DC3000	-1.08459
Pst DC3000	-0.445413
Pst DC3000	-0.939763
Pst DC3000	-0.319611
Pst DC3000	-0.228354
Pst DC3000	-0.29556
Pst DC3000	-0.265963
Pst DC3000	1.32256
Pst DC3000	-1.48879
Pst DC3000	-1.6193
Pst DC3000	-1.36229
Pst DC3000	-0.683427
Pst DC3000	0.592536
Pst DC3000	-0.182342
Pst DC3000	-0.622012
Pst DC3000	-3.15758
Pst DC3000	-1.03926
Pst DC3000	-1.96316
Pst DC3000	-1.52
Pst DC3000	1.0701
Pst DC3000	-1.49994
Pst DC3000	0.0349916
Pst DC3000	-0.253593
Pst DC3000	-1.92145
Pst DC3000	0.96423
Pst DC3000	-0.229088
Pst DC3000	-1.17308
Pst DC3000	-1.98643
Pst DC3000	-2.80908
Pst DC3000	-1.51232
Pst DC3000	-1.83975
Pst DC3000	-0.951905
Pst DC3000	-3.01678
Pst DC3000	-1.25936
Pst DC3000	-1.58714
Pst DC3000	-0.457841
Pst DC3000	0.565602
Pst DC3000	-1.41369
Pst DC3000	1.25114
Pst DC3000	-0.14427
Pst DC3000	-0.46886
Pst DC3000	-0.405523
Pst DC3000	-0.599042
Pst DC3000	-1.80041
Pst DC3000	-1.82568
Pst DC3000	-0.286882
Pst DC3000	-1.25189
Pst DC3000	-1.25416
Pst DC3000	-1.38329
Pst DC3000	-2.73446
Pst DC3000	-0.78738
Pst DC3000	-0.217297
Pst DC3000	-0.744441
Pst DC3000	0.0629478
Pst DC3000	1.0667
Pst DC3000	0.0328193
Pst DC3000	-0.147654
Pst DC3000	0.29038
Pst DC3000	-1.73841
Pst DC3000	-1.98154
Pst DC3000	-1.34762
Pst DC3000	0.101626
Pst DC3000	-1.34781
Pst DC3000	0.329105
Pst DC3000	1.26741
Pst DC3000	-0.281871
Pst DC3000	0.0139836
Pst DC3000	-1.26543
Pst DC3000	-1.30736
Pst DC3000	-1.91894
Pst DC3000	-0.176869
Pst DC3000	-2.68674
Pst DC3000	-1.46059
Pst DC3000	-0.0322881
Pst DC3000	1.2153
Pst DC3000	-1.71285
Pst DC3000	-0.317759
Pst DC3000	-2.3874
Pst DC3000	-2.79371
Pst DC3000	-0.742925
Pst DC3000	-0.919663
Pst DC3000	-0.56375
Pst DC3000	-0.171781
Pst DC3000	-0.223779
Pst DC3000	-2.93021
Pst DC3000	0.0476311
Pst DC3000	-1.11257
Pst DC3000	-1.07203
Pst DC3000	-1.18073
Pst DC3000	-0.994036
Pst DC3000	-0.956201
Pst DC3000	-3.30019
Pst DC3000	-1.85145
Pst DC3000	0.201247
Pst DC3000	-2.43913
Pst DC3000	-2.68991
Pst DC3000	-1.09447
Pst DC3000	-2.39004
Pst DC3000	-0.794531
Pst DC3000	-2.90989
Pst DC3000	-0.317413
Pst DC3000	-0.473799
Pst DC3000	-0.00712641
Pst DC3000	-0.796412
Pst DC3000	0.0720231
Pst DC3000	-0.542583
Pst DC3000	-2.0873
Pst DC3000	0.0668852
Pst DC3000	0.038
Pst DC3000	-1.1727
Pst DC3000	0.20843
Pst DC3000	0.459914
Pst DC3000	1.01056
Pst DC3000	-1.17066
Pst DC3000	-0.773338
Pst DC3000	-1.67972
Pst DC3000	-1.8545
Pst DC3000	-0.584972
Pst DC3000	-0.0120518
Pst DC3000	0.204566
Pst DC3000	-0.679276
Pst DC3000	-1.76999
Pst DC3000	1.03673
Pst DC3000	0.1304
Pst DC3000	-0.453525
Pst DC3000	-0.571356
Pst DC3000	-0.710353
Pst DC3000	-0.260582
Pst DC3000	0.131487
Pst DC3000	-2.20416
Pst DC3000	-0.789825
Pst DC3000	-2.44179
Pst DC3000	-0.627294
Pst DC3000	-1.41316
Pst DC3000	-0.732054
Pst DC3000	0.0842741
Pst DC3000	-0.681363
Pst DC3000	-0.411702
Pst DC3000	-0.494245
Pst DC3000	-1.36978
Pst DC3000	0.471037
Pst DC3000	-0.189107
Pst DC3000	0.240701
Pst DC3000	1.63472
Pst DC3000	-1.88137
Pst DC3000	-0.590352
Pst DC3000	-1.68354
Pst DC3000	0.183106
Pst DC3000	-0.546968
Pst DC3000	0.052248
Pst DC3000	0.087202
Pst DC3000	-0.318673
Pst DC3000	-1.56567
Pst DC3000	-1.12984
Pst DC3000	-1.40566
Pst DC3000	-2.4263
Pst DC3000	-1.27984
Pst DC3000	-1.33386
Pst DC3000	4.71417
Pst DC3000	-2.11588
Pst DC3000	0.872901
Pst DC3000	-2.05929
Pst DC3000	1.12129
Pst DC3000	-0.704168
Pst DC3000	-0.502805
Pst DC3000	-3.08324
Pst DC3000	-0.530795
Pst DC3000	-0.663949
Pst DC3000	-1.54301
Pst DC3000	0.808613
Pst DC3000	-0.708234
Pst DC3000	-2.23788
Pst DC3000	1.07187
Pst DC3000	0.0695269
Pst DC3000	-0.761187
Pst DC3000	0.0955164
Pst DC3000	-0.203113
Pst DC3000	-0.154107
Pst DC3000	-0.591296
Pst DC3000	-1.61822
Pst DC3000	-1.41237
Pst DC3000	-0.863556
Pst DC3000	-1.77969
Pst DC3000	-1.03355
Pst DC3000	2.1364
Pst DC3000	-1.6181
Pst DC3000	-4.80482
Pst DC3000	0.690262
Pst DC3000	-0.58701
Pst DC3000	1.47597
Pst DC3000	0.399414
Pst DC3000	-3.71292
Pst DC3000	-0.845575
Pst DC3000	-0.608002
Pst DC3000	1.22482
Pst DC3000	-0.339908
Pst DC3000	0.152635
Pst DC3000	-0.733089
Pst DC3000	-1.1745
Pst DC3000	0.591653
Pst DC3000	0.12225
Pst DC3000	-1.11415
Pst DC3000	0.579244
Pst DC3000	0.162419
Pst DC3000	-1.04095
Pst DC3000	-2.33627
Pst DC3000	0.0861761
Pst DC3000	-0.760936
Pst DC3000	-0.77704
Pst DC3000	-0.0990879
Pst DC3000	0.649283
Pst DC3000	-1.63694
Pst DC3000	-1.66529
Pst DC3000	1.12819
Pst DC3000	-0.0550863
Pst DC3000	-0.779785
Pst DC3000	-0.817663
Pst DC3000	-1.2699
Pst DC3000	0.0794863
Pst DC3000	-0.383827
Pst DC3000	-2.28913
Pst DC3000	-0.562405
Pst DC3000	0.569609
Pst DC3000	-0.953878
Pst DC3000	-1.38726
Pst DC3000	-0.569366
Pst DC3000	0.860673
Pst DC3000	-1.8204
Pst DC3000	-0.808285
Pst DC3000	-2.01642
Pst DC3000	-2.11767
Pst DC3000	-0.639879
Pst DC3000	-0.736634
Pst DC3000	-0.845135
Pst DC3000	-0.482279
Pst DC3000	1.90199
Pst DC3000	-0.719294
Pst DC3000	-0.471766
Pst DC3000	0.194435
Pst DC3000	0.241852
Pst DC3000	-1.6558
Pst DC3000	-1.87503
Pst DC3000	-1.17612
Pst DC3000	-0.43593
Pst DC3000	-0.987384
Pst DC3000	-1.72446
Pst DC3000	-1.97623
Pst DC3000	-0.596364
Pst DC3000	-1.11433
Pst DC3000	-0.887955
Pst DC3000	-0.942388
Pst DC3000	-0.984659
Pst DC3000	-0.278167
Pst DC3000	-2.33471
Pst DC3000	0.0114923
Pst DC3000	-0.69483
Pst DC3000	0.0319861
Pst DC3000	-0.543422
Pst DC3000	-2.92853
Pst DC3000	-0.316242
Pst DC3000	0.595048
Pst DC3000	-1.40722
Pst DC3000	-2.49366
Pst DC3000	-2.3461
Pst DC3000	0.593615
Pst DC3000	-1.00182
Pst DC3000	-0.651874
Pst DC3000	-0.298242
Pst DC3000	-1.50634
Pst DC3000	-0.991376
Pst DC3000	2.96117
Pst DC3000	0.240753
Pst DC3000	-2.2565
Pst DC3000	-0.324192
Pst DC3000	-0.833183
Pst DC3000	0.613092
Pst DC3000	0.128656
Pst DC3000	-3.08806
Pst DC3000	-2.49531
Pst DC3000	-0.778708
Pst DC3000	0.0540637
Pst DC3000	-1.46537
Pst DC3000	-2.03466
Pst DC3000	-0.676245
Pst DC3000	-1.86044
Pst DC3000	-2.03588
Pst DC3000	-1.0224
Pst DC3000	-0.106896
Pst DC3000	0.493607
Pst DC3000	-1.38592
Pst DC3000	-1.08102
Pst DC3000	-0.156097
Pst DC3000	-0.274229
Pst DC3000	0.332768
Pst DC3000	-0.33658
Pst DC3000	-2.0277
Pst DC3000	0.67451
Pst DC3000	1.11457
Pst DC3000	-0.662678
Pst DC3000	-0.248668
Pst DC3000	-0.68865
Pst DC3000	-1.87329
Pst DC3000	-1.47973
Pst DC3000	-1.25918
Pst DC3000	-0.546162
Pst DC3000	-2.25816
Pst DC3000	-2.63017
Pst DC3000	1.23011
Pst DC3000	-1.1765
Pst DC3000	-0.739577
Pst DC3000	0.043031
Pst DC3000	-1.25392
Pst DC3000	-1.82384
Pst DC3000	-0.629594
Pst DC3000	0.861146
Pst DC3000	-1.34761
Pst DC3000	0.146487
Pst DC3000	-1.21722
Pst DC3000	-0.322836
Pst DC3000	0.231363
Pst DC3000	0.14053
Pst DC3000	0.574875
Pst DC3000	-0.721428
Pst DC3000	-0.782835
Pst DC3000	-0.364659
Pst DC3000	0.272078
Pst DC3000	-0.850555
Pst DC3000	-1.98834
Pst DC3000	-2.42406
Pst DC3000	-0.0956601
Pst DC3000	-1.08375
Pst DC3000	-0.297957
Pst DC3000	0.250647
Pst DC3000	0.185287
Pst DC3000	-0.58494
Pst DC3000	-1.42919
Pst DC3000	-0.861537
Pst DC3000	-0.00763108
Pst DC3000	-0.711026
Pst DC3000	-2.35183
Pst DC3000	-0.637897
Pst DC3000	-0.365983
Pst DC3000	-0.858959
Pst DC3000	-0.0520338
Pst DC3000	0.460979
Pst DC3000	-1.10565
Pst DC3000	0.242051
Pst DC3000	-0.538401
Pst DC3000	-0.491869
Pst DC3000	-2.18532
Pst DC3000	-0.0220464
Pst DC3000	-1.75599
Pst DC3000	-2.45821
Pst DC3000	-0.423724
Pst DC3000	-0.679012
Pst DC3000	0.875335
Pst DC3000	-0.735207
Pst DC3000	0.808477
Pst DC3000	4.32019
Pst DC3000	-0.730262
Pst DC3000	0.485584
Pst DC3000	-0.46564
Pst DC3000	0.69983
Pst DC3000	0.25671
Pst DC3000	-2.09096
Pst DC3000	-0.490814
Pst DC3000	-2.1829
Pst DC3000	-1.56403
Pst DC3000	-0.305869
Pst DC3000	0.0831204
Pst DC3000	-2.4771
Pst DC3000	-1.28394
Pst DC3000	-1.36067
Pst DC3000	-1.75082
Pst DC3000	-0.58856
Pst DC3000	-1.28678
Pst DC3000	0.518564
Pst DC3000	0.952993
Pst DC3000	-2.06721
Pst DC3000	-0.531406
Pst DC3000	-0.553928
Pst DC3000	-0.0404902
Pst DC3000	0.152683
Pst DC3000	-0.677257
Pst DC3000	0.618127
Pst DC3000	-0.125559
Pst DC3000	-1.3109
Pst DC3000	0.159426
Pst DC3000	-2.17978
Pst DC3000	-0.502019
Pst DC3000	-0.0352767
Pst DC3000	-1.55144
Pst DC3000	-0.0489959
Pst DC3000	-0.814653
Pst DC3000	-1.56241
Pst DC3000	-0.974516
Pst DC3000	-0.222184
Pst DC3000	-1.44195
Pst DC3000	1.25257
Pst DC3000	2.25954
Pst DC3000	-0.371865
Pst DC3000	-1.00653
Pst DC3000	-0.483491
Pst DC3000	-0.897611
Pst DC3000	0.224365
Pst DC3000	-0.130807
Pst DC3000	2.90829
Pst DC3000	-1.30159
Pst DC3000	-0.338168
Pst DC3000	-1.28738
Pst DC3000	-0.489523
Pst DC3000	-0.251155
Pst DC3000	0.457896
Pst DC3000	1.39199
Pst DC3000	-1.02157
Pst DC3000	0.346439
Pst DC3000	-0.818647
Pst DC3000	-0.762619
Pst DC3000	-1.75261
Pst DC3000	-1.13119
Pst DC3000	-0.836544
Pst DC3000	-0.529536
Pst DC3000	0.346651
Pst DC3000	0.165489
Pst DC3000	1.54107
Pst DC3000	-0.255641
Pst DC3000	-1.20672
Pst DC3000	-0.625722
Pst DC3000	0.935994
Pst DC3000	1.74918
Pst DC3000	-0.425786
Pst DC3000	-0.566429
Pst DC3000	-0.981674
Pst DC3000	-0.548219
Pst DC3000	-0.646038
Pst DC3000	-2.30772
Pst DC3000	-0.752039
Pst DC3000	3.00283
Pst DC3000	-0.856418
Pst DC3000	-0.433062
Pst DC3000	0.552291
Pst DC3000	-1.43534
Pst DC3000	-0.20467
Pst DC3000	-1.14612
Pst DC3000	-0.304294
Pst DC3000	0.463233
Pst DC3000	2.04898
Pst DC3000	0.575578
Pst DC3000	-0.476748
Pst DC3000	1.38839
Pst DC3000	3.49791
Pst DC3000	1.65718
Pst DC3000	2.0314
Pst DC3000	-0.73096
Pst DC3000	-0.247146
Pst DC3000	0.804419
Pst DC3000	-1.75281
Pst DC3000	0.246757
Pst DC3000	-0.689896
Pst DC3000	-0.368001
Pst DC3000	0.595516
Pst DC3000	1.34872
Pst DC3000	-0.812336
Pst DC3000	-0.946527
Pst DC3000	-0.11522
Pst DC3000	-1.42079
Pst DC3000	-0.881831
Pst DC3000	0.818807
Pst DC3000	-0.566448
Pst DC3000	-0.599601
Pst DC3000	2.61494
Pst DC3000	2.08741
Pst DC3000	0.955965
Pst DC3000	0.490089
Pst DC3000	-0.785048
Pst DC3000	-0.0299697
Pst DC3000	-0.75663
Pst DC3000	0.993589
Pst DC3000	3.3386
Pst DC3000	2.3462
Pst DC3000	-0.0275177
Pst DC3000	-0.687125
Pst DC3000	-0.625574
Pst DC3000	-1.41512
Pst DC3000	-2.54659
Pst DC3000	0.0932796
Pst DC3000	3.38984
Pst DC3000	0.62363
Pst DC3000	1.77713
Pst DC3000	-1.01312
Pst DC3000	-1.16377
Pst DC3000	1.278
Pst DC3000	0.421927
Pst DC3000	-1.16722
Pst DC3000	0.529344
Pst DC3000	-1.29968
Pst DC3000	0.370582
Pst DC3000	-0.0409764
Pst DC3000	1.89091
Pst DC3000	0.33576
Pst DC3000	0.447556
Pst DC3000	-0.409694
Pst DC3000	-0.533012
Pst DC3000	-1.95519
Pst DC3000	-0.400515
Pst DC3000	-2.10061
Pst DC3000	-0.57763
Pst DC3000	-1.84895
Pst DC3000	-0.199618
Pst DC3000	-0.271093
Pst DC3000	-0.756774
Pst DC3000	1.19732
Pst DC3000	1.8529
Pst DC3000	0.459783
Pst DC3000	1.57835
Pst DC3000	0.650773
Pst DC3000	-1.02095
Pst DC3000	0.0475495
Pst DC3000	0.533125
Pst DC3000	-1.24994
Pst DC3000	-1.74153
Pst DC3000	0.0464991
Pst DC3000	-0.536245
Pst DC3000	-1.89376
Pst DC3000	-0.232073
Pst DC3000	1.33523
Pst DC3000	-1.13639
Pst DC3000	-0.789605
Pst DC3000	-0.583325
Pst DC3000	-0.233851
Pst DC3000	-0.324885
Pst DC3000	-0.280445
Pst DC3000	2.31366
Pst DC3000	1.08339
Pst DC3000	-0.147853
Pst DC3000	0.217295
Pst DC3000	-1.17049
Pst DC3000	-0.911134
Pst DC3000	-0.489969
Pst DC3000	-2.50728
Pst DC3000	0.0207463
Pst DC3000	0.737517
Pst DC3000	-1.17672
Pst DC3000	-3.20855
Pst DC3000	-0.592461
Pst DC3000	-1.75043
Pst DC3000	-0.61169
Pst DC3000	2.7771
Pst DC3000	-0.112048
Pst DC3000	-0.549073
Pst DC3000	0.128153
Pst DC3000	-0.155077
Pst DC3000	-0.606596
Pst DC3000	-0.327529
Pst DC3000	0.34482
Pst DC3000	0.491593
Pst DC3000	0.674512
Pst DC3000	-1.65514
Pst DC3000	-0.415456
Pst DC3000	0.578951
Pst DC3000	-0.654764
Pst DC3000	0.398829
Pst DC3000	-0.293086
Pst DC3000	-1.04265
Pst DC3000	0.558076
Pst DC3000	-0.102455
Pst DC3000	0.320399
Pst DC3000	-2.15583
Pst DC3000	0.106035
Pst DC3000	-1.22169
Pst DC3000	0.338139
Pst DC3000	0.411762
Pst DC3000	0.602309
Pst DC3000	-1.85256
Pst DC3000	0.878298
Pst DC3000	-0.344994
Pst DC3000	0.224386
Pst DC3000	-0.280845
Pst DC3000	-1.90217
Pst DC3000	-0.1111
Pst DC3000	-1.04342
Pst DC3000	-0.511931
Pst DC3000	1.23273
Pst DC3000	-0.649036
Pst DC3000	0.647745
Pst DC3000	0.753264
Pst DC3000	0.574254
Pst DC3000	-1.00065
Pst DC3000	0.0716599
Pst DC3000	1.23734
Pst DC3000	-2.68392
Pst DC3000	0.424196
Pst DC3000	2.08278
Pst DC3000	-2.61351
Pst DC3000	-1.90659
Pst DC3000	-1.84228
Pst DC3000	-1.95155
Pst DC3000	-0.360845
Pst DC3000	-0.523447
Pst DC3000	-1.84158
Pst DC3000	-2.11374
Pst DC3000	-0.814614
Pst DC3000	0.118461
Pst DC3000	1.07423
Pst DC3000	2.07932
Pst DC3000	2.07219
Pst DC3000	-0.230364
Pst DC3000	-0.470359
Pst DC3000	-1.16821
Pst DC3000	-0.0598867
Pst DC3000	-2.05492
Pst DC3000	-0.230496
Pst DC3000	-0.214961
Pst DC3000	-0.310243
Pst DC3000	-3.09796
Pst DC3000	-2.12488
Pst DC3000	-0.214134
Pst DC3000	-1.52254
Pst DC3000	0.0542883
Pst DC3000	0.164143
Pst DC3000	0.433522
Pst DC3000	-0.203289
Pst DC3000	-2.60206
Pst DC3000	-2.87154
Pst DC3000	-1.14732
Pst DC3000	-1.72144
Pst DC3000	-1.73491
Pst DC3000	-1.21103
Pst DC3000	-0.560409
Pst DC3000	-1.81139
Pst DC3000	-0.555752
Pst DC3000	-1.12583
Pst DC3000	-1.82984
Pst DC3000	-0.173152
Pst DC3000	0.456992
Pst DC3000	-0.783384
Pst DC3000	1.04401
Pst DC3000	-2.43418
Pst DC3000	0.0362029
Pst DC3000	0.668294
Pst DC3000	-2.42285
Pst DC3000	-1.01323
Pst DC3000	-1.07618
Pst DC3000	-0.58762
Pst DC3000	-1.14909
Pst DC3000	0.303425
Pst DC3000	-0.967553
Pst DC3000	0.195107
Pst DC3000	-0.0361269
Pst DC3000	-0.918117
Pst DC3000	0.503253
Pst DC3000	0.142778
Pst DC3000	0.664177
Pst DC3000	-2.86152
Pst DC3000	0.355473
Pst DC3000	0.0579907
Pst DC3000	0.471909
Pst DC3000	0.64507
Pst DC3000	-0.124016
Pst DC3000	0.610184
Pst DC3000	1.83253
Pst DC3000	-0.111248
Pst DC3000	0.651699
Pst DC3000	3.38991
Pst DC3000	-0.615582
Pst DC3000	-0.632741
Pst DC3000	1.36644
Pst DC3000	-0.180446
Pst DC3000	0.611438
Pst DC3000	0.777135
Pst DC3000	0.991659
Pst DC3000	0.549732
Pst DC3000	0.441558
Pst DC3000	-0.612092
Pst DC3000	0.5001
Pst DC3000	-1.86968
Pst DC3000	-0.681793
Pst DC3000	-0.846669
Pst DC3000	-0.307863
Pst DC3000	-1.47104
Pst DC3000	0.0835133
Pst DC3000	-0.448086
Pst DC3000	1.06196
Pst DC3000	-1.05907
Pst DC3000	0.659429
Pst DC3000	0.73027
Pst DC3000	-0.308757
Pst DC3000	-2.03338
Pst DC3000	0.0621381
Pst DC3000	-2.52413
Pst DC3000	4.40207
Pst DC3000	-1.92086
Pst DC3000	-2.10496
Pst DC3000	-0.592964
Pst DC3000	-0.625441
Pst DC3000	1.46714
Pst DC3000	-1.64499
Pst DC3000	-1.08505
Pst DC3000	1.65071
Pst DC3000	-0.15963
Pst DC3000	0.02982
Pst DC3000	-0.109188
Pst DC3000	0.11681
Pst DC3000	0.3354
Pst DC3000	0.237452
Pst DC3000	-0.0121593
Pst DC3000	-0.159738
Pst DC3000	-0.554029
Pst DC3000	-0.879043
Pst DC3000	-0.286832
Pst DC3000	-1.69374
Pst DC3000	-0.527821
Pst DC3000	0.390483
Pst DC3000	-0.229118
Pst DC3000	0.126502
Pst DC3000	-0.176527
Pst DC3000	-2.26977
Pst DC3000	-1.04086
Pst DC3000	-0.767076
Pst DC3000	0.29809
Pst DC3000	1.26779
Pst DC3000	1.95954
Pst DC3000	-0.0241384
Pst DC3000	0.213117
Pst DC3000	0.337271
Pst DC3000	0.453867
Pst DC3000	-1.31536
Pst DC3000	-1.03484
Pst DC3000	1.6699
Pst DC3000	1.05892
Pst DC3000	0.551801
Pst DC3000	0.817522
Pst DC3000	-0.00155464
Pst DC3000	1.01662
Pst DC3000	-0.865412
Pst DC3000	-0.575282
Pst DC3000	0.11396
Pst DC3000	0.474825
Pst DC3000	0.148088
Pst DC3000	1.92668
Pst DC3000	-0.487007
Pst DC3000	0.355709
Pst DC3000	-1.85373
Pst DC3000	-0.855162
Pst DC3000	-2.27033
Pst DC3000	-1.38269
Pst DC3000	0.79605
Pst DC3000	1.05778
Pst DC3000	0.758101
Pst DC3000	-0.186063
Pst DC3000	-0.439687
Pst DC3000	-0.889711
Pst DC3000	-0.746478
Pst DC3000	-1.38648
Pst DC3000	-0.25575
Pst DC3000	-0.371428
Pst DC3000	1.26483
Pst DC3000	-2.11606
Pst DC3000	0.823566
Pst DC3000	0.636097
Pst DC3000	-1.07491
Pst DC3000	-1.36035
Pst DC3000	-2.27357
Pst DC3000	0.905574
Pst DC3000	-1.70264
Pst DC3000	0.838854
Pst DC3000	-0.996556
Pst DC3000	0.154219
Pst DC3000	0.192152
Pst DC3000	0.497803
Pst DC3000	0.500198
Pst DC3000	0.971687
Pst DC3000	-0.0152786
Pst DC3000	0.257615
Pst DC3000	0.437763
Pst DC3000	-2.04495
Pst DC3000	-0.29084
Pst DC3000	-1.13502
Pst DC3000	0.620612
Pst DC3000	-1.15754
Pst DC3000	1.85237
Pst DC3000	1.61834
Pst DC3000	1.80225
Pst DC3000	-0.60046
Pst DC3000	0.254944
Pst DC3000	-1.30894
Pst DC3000	1.35344
Pst DC3000	-2.67795
Pst DC3000	1.39464
Pst DC3000	0.205228
Pst DC3000	-0.358135
Pst DC3000	-0.593088
Pst DC3000	-1.6336
Pst DC3000	-0.273158
Pst DC3000	0.117689
Pst DC3000	-0.70522
Pst DC3000	1.22752
Pst DC3000	0.139409
Pst DC3000	0.861873
Pst DC3000	-2.34225
Pst DC3000	-0.559297
Pst DC3000	-0.957944
Pst DC3000	-0.785052
Pst DC3000	-0.466859
Pst DC3000	0.252925
Pst DC3000	-2.65372
Pst DC3000	0.233375
Pst DC3000	1.64914
Pst DC3000	0.501338
Pst DC3000	-0.505248
Pst DC3000	-0.997421
Pst DC3000	-1.68155
Pst DC3000	-1.5302
Pst DC3000	-0.967652
Pst DC3000	-0.362201
Pst DC3000	-1.65967
Pst DC3000	1.25061
Pst DC3000	-1.05266
Pst DC3000	-0.344728
Pst DC3000	-0.37601
Pst DC3000	0.319164
Pst DC3000	-0.959798
Pst DC3000	-2.28262
Pst DC3000	-1.00536
Pst DC3000	-1.72052
Pst DC3000	0.166889
Pst DC3000	-1.61725
Pst DC3000	-2.1571
Pst DC3000	1.47136
Pst DC3000	-1.58686
Pst DC3000	-1.13891
Pst DC3000	-1.70598
Pst DC3000	-1.36842
Pst DC3000	-1.25586
Pst DC3000	-0.315849
Pst DC3000	-0.554869
Pst DC3000	-1.16383
Pst DC3000	-0.766627
Pst DC3000	-0.155767
Pst DC3000	0.31687
Pst DC3000	0.477952
Pst DC3000	-0.529989
Pst DC3000	0.680499
Pst DC3000	0.0355777
Pst DC3000	0.6444
Pst DC3000	-0.590558
Pst DC3000	-1.64081
Pst DC3000	-0.0966946
Pst DC3000	-0.121524
Pst DC3000	0.806646
Pst DC3000	-0.775726
Pst DC3000	1.14607
Pst DC3000	-0.43825
Pst DC3000	0.96111
Pst DC3000	-0.0707842
Pst DC3000	-1.30517
Pst DC3000	-0.75058
Pst DC3000	-3.6341
Pst DC3000	0.299774
Pst DC3000	0.966604
Pst DC3000	0.674701
Pst DC3000	1.52012
Pst DC3000	-0.35332
Pst DC3000	-0.337212
Pst DC3000	-1.18096
Pst DC3000	0.661863
Pst DC3000	-0.268387
Pst DC3000	0.61669
Pst DC3000	0.149758
Pst DC3000	-0.682178
Pst DC3000	0.625433
Pst DC3000	0.207127
Pst DC3000	-1.02384
Pst DC3000	-1.86395
Pst DC3000	-0.99148
Pst DC3000	-1.18639
Pst DC3000	0.435817
Pst DC3000	-1.0845
Pst DC3000	-0.628357
Pst DC3000	0.307844
Pst DC3000	-0.917847
Pst DC3000	0.25313
Pst DC3000	-0.655877
Pst DC3000	0.466284
Pst DC3000	-1.04576
Pst DC3000	0.45413
Pst DC3000	-0.259218
Pst DC3000	-0.578027
Pst DC3000	0.110727
Pst DC3000	0.764415
Pst DC3000	-1.20817
Pst DC3000	0.642735
Pst DC3000	-0.174526
Pst DC3000	-0.0573894
Pst DC3000	0.975286
Pst DC3000	2.5773
Pst DC3000	0.450309
Pst DC3000	0.0599331
Pst DC3000	0.147352
Pst DC3000	0.440898
Pst DC3000	1.42966
Pst DC3000	-0.286987
Pst DC3000	-1.12133
Pst DC3000	0.389137
Pst DC3000	-0.94961
Pst DC3000	0.0478372
Pst DC3000	1.19565
Pst DC3000	-0.846562
Pst DC3000	-0.246072
Pst DC3000	1.63793
Pst DC3000	-0.449696
Pst DC3000	-1.0989
Pst DC3000	0.458771
Pst DC3000	-1.7087
Pst DC3000	0.666641
Pst DC3000	-0.312339
Pst DC3000	-0.179063
Pst DC3000	-0.666083
Pst DC3000	-1.1117
Pst DC3000	0.374486
Pst DC3000	-0.299544
Pst DC3000	-0.529159
Pst DC3000	0.524945
Pst DC3000	-0.451497
Pst DC3000	-1.54883
Pst DC3000	-0.546361
Pst DC3000	-2.06154
Pst DC3000	1.16593
Pst DC3000	-0.262471
Pst DC3000	-0.0826191
Pst DC3000	-0.327954
Pst DC3000	-0.856175
Pst DC3000	-0.26945
Pst DC3000	0.69674
Pst DC3000	0.184918
Pst DC3000	0.628194
Pst DC3000	-0.132745
Pst DC3000	-0.652108
Pst DC3000	-1.43164
Pst DC3000	-0.9245
Pst DC3000	-0.520697
Pst DC3000	-0.634554
Pst DC3000	-0.0630738
Pst DC3000	-1.22146
Pst DC3000	1.21324
Pst DC3000	-0.331218
Pst DC3000	0.188984
Pst DC3000	-0.453308
Pst DC3000	1.26136
Pst DC3000	-0.80936
Pst DC3000	0.0398392
Pst DC3000	0.649301
Pst DC3000	1.74022
Pst DC3000	0.125292
Pst DC3000	-0.165516
Pst DC3000	-0.456589
Pst DC3000	0.688421
Pst DC3000	-0.0638606
Pst DC3000	1.51891
Pst DC3000	-0.183407
Pst DC3000	-0.890922
Pst DC3000	-1.22574
Pst DC3000	-0.853272
Pst DC3000	2.00576
Pst DC3000	0.517921
Pst DC3000	-1.59755
Pst DC3000	-0.352304
Pst DC3000	0.756263
Pst DC3000	-0.0346501
Pst DC3000	0.769806
Pst DC3000	1.02432
Pst DC3000	-0.119893
Pst DC3000	-1.0001
Pst DC3000	0.273358
Pst DC3000	0.621512
Pst DC3000	1.09705
Pst DC3000	1.36743
Pst DC3000	-0.700971
Pst DC3000	0.0907074
Pst DC3000	1.58945
Pst DC3000	-0.291124
Pst DC3000	-0.238267
Pst DC3000	-1.11395
Pst DC3000	-1.7529
Pst DC3000	-0.539575
Pst DC3000	0.697122
Pst DC3000	-0.270893
Pst DC3000	-0.443056
Pst DC3000	-0.271884
Pst DC3000	0.529321
Pst DC3000	0.218513
Pst DC3000	-0.424534
Pst DC3000	-0.233768
Pst DC3000	1.36608
Pst DC3000	-0.0638108
Pst DC3000	-1.50718
Pst DC3000	0.6046
Pst DC3000	-0.690358
Pst DC3000	0.393836
Pst DC3000	1.02572
Pst DC3000	0.389437
Pst DC3000	-0.801772
Pst DC3000	-0.266939
Pst DC3000	-4.36357
Pst DC3000	-1.7339
Pst DC3000	-0.786233
Pst DC3000	0.744327
Pst DC3000	-0.450076
Pst DC3000	0.175303
Pst DC3000	0.285146
Pst DC3000	-0.577557
Pst DC3000	1.17672
Pst DC3000	-1.37208
Pst DC3000	-0.277474
Pst DC3000	0.557111
Pst DC3000	-0.0410188
Pst DC3000	-1.8735
Pst DC3000	-0.479367
Pst DC3000	0.549024
Pst DC3000	0.377081
Pst DC3000	2.28858
Pst DC3000	-0.103686
Pst DC3000	1.79443
Pst DC3000	2.06763
Pst DC3000	0.0272761
Pst DC3000	2.43459
Pst DC3000	1.21245
Pst DC3000	1.35404
Pst DC3000	-1.68392
Pst DC3000	-0.481279
Pst DC3000	-0.962209
Pst DC3000	-1.69456
Pst DC3000	-0.949738
Pst DC3000	0.988547
Pst DC3000	0.170602
Pst DC3000	-0.252246
Pst DC3000	-0.802099
Pst DC3000	-0.125857
Pst DC3000	-0.641793
Pst DC3000	0.694892
Pst DC3000	1.20036
Pst DC3000	-0.186955
Pst DC3000	0.739799
Pst DC3000	-1.65039
Pst DC3000	1.37086
Pst DC3000	1.30035
Pst DC3000	1.48889
Pst DC3000	-0.0363083
Pst DC3000	-2.142
Pst DC3000	-0.89624
Pst DC3000	1.15364
Pst DC3000	0.404482
Pst DC3000	1.09909
Pst DC3000	0.133558
Pst DC3000	-0.587107
Pst DC3000	-2.21513
Pst DC3000	1.35045
Pst DC3000	0.964733
Pst DC3000	0.868637
Pst DC3000	0.77381
Pst DC3000	1.40344
Pst DC3000	0.707086
Pst DC3000	0.834051
Pst DC3000	1.83917
Pst DC3000	0.790573
Pst DC3000	1.23874
Pst DC3000	-0.732
Pst DC3000	-1.57938
Pst DC3000	-2.44877
Pst DC3000	0.092317
Pst DC3000	-0.970844
Pst DC3000	1.43439
Pst DC3000	-0.104741
Pst DC3000	-0.338746
Pst DC3000	-0.221425
Pst DC3000	-0.146007
Pst DC3000	-0.30544
Pst DC3000	-0.289011
Pst DC3000	-0.876713
Pst DC3000	0.179858
Pst DC3000	-1.81169
Pst DC3000	-1.34999
Pst DC3000	-1.12909
Pst DC3000	-1.90069
Pst DC3000	1.61031
Pst DC3000	-0.666509
Pst DC3000	2.07178
Pst DC3000	-0.0662169
Pst DC3000	-1.1615
Pst DC3000	1.06764
Pst DC3000	1.85877
Pst DC3000	-0.682505
Pst DC3000	0.82307
Pst DC3000	-1.9595
Pst DC3000	-0.448725
Pst DC3000	1.62729
Pst DC3000	-0.858306
Pst DC3000	0.418719
Pst DC3000	-0.439074
Pst DC3000	0.43583
Pst DC3000	-0.865201
Pst DC3000	-2.82882
Pst DC3000	0.213293
Pst DC3000	-0.243981
Pst DC3000	-0.405998
Pst DC3000	-0.113269
Pst DC3000	-0.155473
Pst DC3000	-0.562095
Pst DC3000	1.33547
Pst DC3000	1.04642
Pst DC3000	-0.0229681
Pst DC3000	-0.191348
Pst DC3000	2.01925
Pst DC3000	-1.0937
Pst DC3000	1.06166
Pst DC3000	1.0574
Pst DC3000	-1.3689
Pst DC3000	-0.964122
Pst DC3000	-0.708908
Pst DC3000	1.74698
Pst DC3000	-0.316928
Pst DC3000	-1.11076
Pst DC3000	-0.211523
Pst DC3000	-0.597316
Pst DC3000	1.26296
Pst DC3000	1.34817
Pst DC3000	-0.356322
Pst DC3000	-0.263815
Pst DC3000	0.433029
Pst DC3000	-0.142928
Pst DC3000	0.499908
Pst DC3000	-0.550576
Pst DC3000	0.557583
Pst DC3000	-0.283144
Pst DC3000	-0.0875468
Pst DC3000	-0.0912082
Pst DC3000	0.938454
Pst DC3000	-1.31028
Pst DC3000	0.468227
Pst DC3000	-0.48003
Pst DC3000	0.122637
Pst DC3000	0.277048
Pst DC3000	1.37029
Pst DC3000	0.112337
Pst DC3000	-0.297258
Pst DC3000	-0.0848526
Pst DC3000	-1.35153
Pst DC3000	-0.106093
Pst DC3000	-1.12415
Pst DC3000	-0.171962
Pst DC3000	-0.125062
Pst DC3000	0.00528998
Pst DC3000	-0.0738543
Pst DC3000	0.304611
Pst DC3000	-0.882146
Pst DC3000	3.38381
Pst DC3000	-0.374065
Pst DC3000	-0.652926
Pst DC3000	1.19511
Pst DC3000	0.686232
Pst DC3000	-0.378179
Pst DC3000	0.040551
Pst DC3000	0.423461
Pst DC3000	0.482519
Pst DC3000	-0.0984649
Pst DC3000	0.428337
Pst DC3000	0.837457
Pst DC3000	-1.09805
Pst DC3000	-1.17732
Pst DC3000	-0.610175
Pst DC3000	0.359669
Pst DC3000	-0.0722389
Pst DC3000	1.50431
Pst DC3000	-1.20117
Pst DC3000	-0.607263
Pst DC3000	1.67389
Pst DC3000	-1.03406
Pst DC3000	-0.421191
Pst DC3000	0.186599
Pst DC3000	-0.0154695
Pst DC3000	-0.392835
Pst DC3000	0.00544687
Pst DC3000	0.217732
Pst DC3000	0.191697
Pst DC3000	1.48924
Pst DC3000	0.530058
Pst DC3000	-0.548454
Pst DC3000	0.843211
Pst DC3000	0.664685
Pst DC3000	0.210558
Pst DC3000	-0.654973
Pst DC3000	-0.598453
Pst DC3000	0.0333303
Pst DC3000	-1.15002
Pst DC3000	0.839549
Pst DC3000	0.889185
Pst DC3000	-0.431089
Pst DC3000	0.490534
Pst DC3000	0.669183
Pst DC3000	2.27271
Pst DC3000	2.06456
Pst DC3000	-0.00412543
Pst DC3000	0.858459
Pst DC3000	1.36676
Pst DC3000	-0.647967
Pst DC3000	0.344386
Pst DC3000	-0.566267
Pst DC3000	0.620765
Pst DC3000	-0.723795
Pst DC3000	0.222719
Pst DC3000	0.403715
Pst DC3000	0.838824
Pst DC3000	-0.225836
Pst DC3000	0.0788676
Pst DC3000	-0.846872
Pst DC3000	-0.0336974
Pst DC3000	-0.168499
Pst DC3000	0.498713
Pst DC3000	0.281815
Pst DC3000	0.0885513
Pst DC3000	1.70406
Pst DC3000	-1.43063
Pst DC3000	1.07315
Pst DC3000	0.317724
Pst DC3000	2.3775
Pst DC3000	-0.564906
Pst DC3000	0.0251055
Pst DC3000	0.0399029
Pst DC3000	0.692967
Pst DC3000	-0.79769
Pst DC3000	-1.05874
Pst DC3000	0.0211271
Pst DC3000	-0.848473
Pst DC3000	-0.679549
Pst DC3000	0.596802
Pst DC3000	-0.780982
Pst DC3000	0.350648
Pst DC3000	4.70634
Pst DC3000	-1.35378
Pst DC3000	-0.452028
Pst DC3000	-1.65375
Pst DC3000	-0.251136
Pst DC3000	0.0903306
Pst DC3000	-0.896453
Pst DC3000	0.0539963
Pst DC3000	0.656802
Pst DC3000	-0.0781697
Pst DC3000	-0.274545
Pst DC3000	1.89782
Pst DC3000	0.531411
Pst DC3000	0.841068
Pst DC3000	-0.70539
Pst DC3000	-0.225728
Pst DC3000	0.537147
Pst DC3000	0.123636
Pst DC3000	0.0246326
Pst DC3000	0.108564
Pst DC3000	-0.162223
Pst DC3000	-0.0379183
Pst DC3000	-0.988865
Pst DC3000	4.16844
Pst DC3000	-0.825325
Pst DC3000	0.876275
Pst DC3000	1.03491
Pst DC3000	0.293484
Pst DC3000	-0.439352
Pst DC3000	-0.436295
Pst DC3000	-0.164403
Pst DC3000	-0.505062
Pst DC3000	-0.171929
Pst DC3000	1.76001
Pst DC3000	0.805163
Pst DC3000	-0.908364
Pst DC3000	-1.38513
Pst DC3000	-1.14312
Pst DC3000	0.555649
Pst DC3000	-2.74294
Pst DC3000	-0.707275
Pst DC3000	-1.20544
Pst DC3000	-0.340464
Pst DC3000	-1.74077
Pst DC3000	-1.87255
Pst DC3000	1.47488
Pst DC3000	-1.22738
Pst DC3000	-1.15394
Pst DC3000	0.773221
Pst DC3000	1.97499
Pst DC3000	-0.386643
Pst DC3000	-1.47586
Pst DC3000	-0.0322854
Pst DC3000	-0.887964
Pst DC3000	-0.0187907
Pst DC3000	-0.314239
Pst DC3000	-0.278065
Pst DC3000	-0.781455
Pst DC3000	-1.77978
Pst DC3000	-0.134812
Pst DC3000	-0.447943
Pst DC3000	1.67504
Pst DC3000	-0.0794772
Pst DC3000	0.998682
Pst DC3000	-1.48192
Pst DC3000	-0.0978842
Pst DC3000	-0.495512
Pst DC3000	-0.0584917
Pst DC3000	0.898037
Pst DC3000	-0.651274
Pst DC3000	1.41977
Pst DC3000	0.861028
Pst DC3000	0.84602
Pst DC3000	0.535096
Pst DC3000	1.34075
Pst DC3000	1.12298
Pst DC3000	-1.09131
Pst DC3000	-0.5005
Pst DC3000	0.624192
Pst DC3000	1.03763
Pst DC3000	-1.42025
Pst DC3000	0.330393
Pst DC3000	0.468225
Pst DC3000	0.414939
Pst DC3000	-0.751133
Pst DC3000	1.00906
Pst DC3000	0.409709
Pst DC3000	0.49517
Pst DC3000	0.923727
Pst DC3000	-0.362545
Pst DC3000	0.245036
Pst DC3000	0.044358
Pst DC3000	0.601984
Pst DC3000	-1.47445
Pst DC3000	-0.8536
Pst DC3000	-0.0580655
Pst DC3000	-0.307566
Pst DC3000	-2.04925
Pst DC3000	0.468002
Pst DC3000	0.846113
Pst DC3000	0.143869
Pst DC3000	-0.201982
Pst DC3000	-1.78693
Pst DC3000	-2.15962
Pst DC3000	-0.501352
Pst DC3000	0.473702
Pst DC3000	-0.594151
Pst DC3000	0.771781
Pst DC3000	1.91385
Pst DC3000	0.587206
Pst DC3000	-0.222245
Pst DC3000	1.04983
Pst DC3000	-1.63379
Pst DC3000	-0.168148
Pst DC3000	-0.048488
Pst DC3000	-1.00657
Pst DC3000	-0.504283
Pst DC3000	-0.668572
Pst DC3000	-0.719757
Pst DC3000	0.587395
Pst DC3000	0.0878286
Pst DC3000	0.701093
Pst DC3000	-0.469838
Pst DC3000	-1.20524
Pst DC3000	0.277642
Pst DC3000	2.71733
Pst DC3000	-0.497886
Pst DC3000	-1.41635
Pst DC3000	0.639665
Pst DC3000	-0.62429
Pst DC3000	-0.6025
Pst DC3000	-0.697648
Pst DC3000	0.148817
Pst DC3000	-0.323024
Pst DC3000	0.953698
Pst DC3000	0.103163
Pst DC3000	0.301798
Pst DC3000	0.164881
Pst DC3000	-0.909728
Pst DC3000	-0.0877155
Pst DC3000	-0.076314
Pst DC3000	-0.238243
Pst DC3000	-1.46351
Pst DC3000	-0.436741
Pst DC3000	-1.92615
Pst DC3000	-1.87192
Pst DC3000	-0.723993
Pst DC3000	0.954279
Pst DC3000	-1.11275
Pst DC3000	1.22617
Pst DC3000	-0.891873
Pst DC3000	0.565504
Pst DC3000	-0.436266
Pst DC3000	-1.09191
Pst DC3000	0.332039
Pst DC3000	-2.55724
Pst DC3000	1.32994
Pst DC3000	-0.669504
Pst DC3000	0.403889
Pst DC3000	-2.50895
Pst DC3000	-0.141555
Pst DC3000	0.556665
Pst DC3000	-2.38373
Pst DC3000	1.05014
Pst DC3000	-1.05784
Pst DC3000	-0.636918
Pst DC3000	-1.62116
Pst DC3000	-0.0105776
Pst DC3000	0.147467
Pst DC3000	-0.227794
Pst DC3000	-0.487506
Pst DC3000	-0.0620471
[truncated: 3,947 more rows]
