# Supplementary material for: MolPhase, an advanced prediction algorithm for protein phase separation
Source: EMBO J. 2024 Apr 2;43(9):10. doi: 10.1038/s44318-024-00090-9 (PMC11065880; doi:10.1038/s44318-024-00090-9)
Supplement: Supplementary file 9 — Source data Fig. 5 [file 44318_2024_90_MOESM9_ESM.zip › Figure 5-Source Data Files/5E/Figure 5E-Comparison of IDR percentage.xlsx]

## Sheet: Figure 5E
Category	IDR Percentage
Pst DC3000	0
Pst DC3000	0
Pst DC3000	0
Pst DC3000	0
Pst DC3000	0
Pst DC3000	0
Pst DC3000	0
Pst DC3000	0
Pst DC3000	0
Pst DC3000	0.0409091
Pst DC3000	0
Pst DC3000	0
Pst DC3000	0.209302
Pst DC3000	0.0202703
Pst DC3000	0
Pst DC3000	0.0808081
Pst DC3000	0.0843373
Pst DC3000	0.0454545
Pst DC3000	0.242991
Pst DC3000	0
Pst DC3000	0.267606
Pst DC3000	0
Pst DC3000	0.263736
Pst DC3000	0
Pst DC3000	0.0262009
Pst DC3000	0.0403587
Pst DC3000	0.10596
Pst DC3000	0
Pst DC3000	0.038674
Pst DC3000	0.0348837
Pst DC3000	0.109948
Pst DC3000	0.130208
Pst DC3000	0
Pst DC3000	0
Pst DC3000	0.0849673
Pst DC3000	0.2
Pst DC3000	0.0189394
Pst DC3000	0.0748663
Pst DC3000	0
Pst DC3000	0
Pst DC3000	0.152778
Pst DC3000	0.16129
Pst DC3000	0.0443038
Pst DC3000	0.0638298
Pst DC3000	0
Pst DC3000	0
Pst DC3000	0
Pst DC3000	0.0433213
Pst DC3000	0.12069
Pst DC3000	0
Pst DC3000	0.208333
Pst DC3000	0
Pst DC3000	0.0486111
Pst DC3000	0
Pst DC3000	0
Pst DC3000	0.1
Pst DC3000	0.449735
Pst DC3000	0.0176678
Pst DC3000	0
Pst DC3000	0
Pst DC3000	0
Pst DC3000	0.0648148
Pst DC3000	0.0280702
Pst DC3000	0.0199203
Pst DC3000	0
Pst DC3000	0
Pst DC3000	0.0505051
Pst DC3000	0.0478469
Pst DC3000	0
Pst DC3000	0.164062
Pst DC3000	0.273723
Pst DC3000	0.0900474
Pst DC3000	0.0384615
Pst DC3000	0.0171551
Pst DC3000	0
Pst DC3000	0.151163
Pst DC3000	0
Pst DC3000	0
Pst DC3000	0.162162
Pst DC3000	0
Pst DC3000	0
Pst DC3000	0.0141243
Pst DC3000	0
Pst DC3000	0
Pst DC3000	0.227778
Pst DC3000	0.240964
Pst DC3000	0.0432099
Pst DC3000	0
Pst DC3000	0.0148883
Pst DC3000	0.282609
Pst DC3000	0.101266
Pst DC3000	0.0496032
Pst DC3000	0.247312
Pst DC3000	0.17284
Pst DC3000	0
Pst DC3000	0.402778
Pst DC3000	0.0526316
Pst DC3000	0
Pst DC3000	0.0821918
Pst DC3000	0.115789
Pst DC3000	0.12
Pst DC3000	0
Pst DC3000	0
Pst DC3000	0
Pst DC3000	0.175824
Pst DC3000	0.439516
Pst DC3000	0.0425532
Pst DC3000	0
Pst DC3000	0.084507
Pst DC3000	0
Pst DC3000	0.294872
Pst DC3000	0.0466667
Pst DC3000	0.0194553
Pst DC3000	0
Pst DC3000	0.0869565
Pst DC3000	0.0549828
Pst DC3000	0.028436
Pst DC3000	0.0433526
Pst DC3000	0
Pst DC3000	0.0265152
Pst DC3000	0.11976
Pst DC3000	0.0816327
Pst DC3000	0.0478088
Pst DC3000	0.149351
Pst DC3000	0.0146628
Pst DC3000	0
Pst DC3000	0.0510204
Pst DC3000	0
Pst DC3000	0
Pst DC3000	0
Pst DC3000	0
Pst DC3000	0.0428571
Pst DC3000	0.0342857
Pst DC3000	0
Pst DC3000	0
Pst DC3000	0.0164835
Pst DC3000	0
Pst DC3000	0.0437158
Pst DC3000	0.0162037
Pst DC3000	0
Pst DC3000	0.212329
Pst DC3000	0.0271669
Pst DC3000	0
Pst DC3000	0.0470588
Pst DC3000	0
Pst DC3000	0.0211765
Pst DC3000	0
Pst DC3000	0.0669371
Pst DC3000	0.0542636
Pst DC3000	0
Pst DC3000	0.108974
Pst DC3000	0.0571429
Pst DC3000	0.0350877
Pst DC3000	0.0244565
Pst DC3000	0.0442478
Pst DC3000	0.016
Pst DC3000	0.045977
Pst DC3000	0.0223048
Pst DC3000	0
Pst DC3000	0.0985075
Pst DC3000	0
Pst DC3000	0.023166
Pst DC3000	0.536517
Pst DC3000	0.0216346
Pst DC3000	0.148315
Pst DC3000	0.0344828
Pst DC3000	0
Pst DC3000	0.268156
Pst DC3000	0.0140056
Pst DC3000	0
Pst DC3000	0
Pst DC3000	0.0508475
Pst DC3000	0
Pst DC3000	0.0764706
Pst DC3000	0
Pst DC3000	0.403846
Pst DC3000	0.07
Pst DC3000	0
Pst DC3000	0
Pst DC3000	0
Pst DC3000	0.010661
Pst DC3000	0
Pst DC3000	1
Pst DC3000	0.0588235
Pst DC3000	0.0315315
Pst DC3000	0.0517241
Pst DC3000	0
Pst DC3000	0.0170648
Pst DC3000	0.0619469
Pst DC3000	0.0382166
Pst DC3000	0.0196078
Pst DC3000	0.0204918
Pst DC3000	0.0726257
Pst DC3000	0.0705882
Pst DC3000	0.0238095
Pst DC3000	0.45
Pst DC3000	0.313433
Pst DC3000	0.188679
Pst DC3000	0
Pst DC3000	0.0376344
Pst DC3000	0
Pst DC3000	0.0544218
Pst DC3000	0.0238095
Pst DC3000	0.258741
Pst DC3000	0
Pst DC3000	0
Pst DC3000	0
Pst DC3000	0.0596026
Pst DC3000	0.0182768
Pst DC3000	0.0180505
Pst DC3000	0.025641
Pst DC3000	0
Pst DC3000	0.0220126
Pst DC3000	0.019084
Pst DC3000	0
Pst DC3000	0.0414634
Pst DC3000	0
Pst DC3000	0
Pst DC3000	0
Pst DC3000	0
Pst DC3000	0.0447205
Pst DC3000	0.0436681
Pst DC3000	0
Pst DC3000	0.0326531
Pst DC3000	0
Pst DC3000	0.0331126
Pst DC3000	0.0253807
Pst DC3000	0.319728
Pst DC3000	0.0185874
Pst DC3000	0.0207469
Pst DC3000	0
Pst DC3000	0.0601852
Pst DC3000	0
Pst DC3000	0.0165016
Pst DC3000	0.0158371
Pst DC3000	0.0166113
Pst DC3000	0.0654545
Pst DC3000	0.0469799
Pst DC3000	0.02
Pst DC3000	0
Pst DC3000	0.05
Pst DC3000	0.0131926
Pst DC3000	0.059322
Pst DC3000	0.25974
Pst DC3000	0.076087
Pst DC3000	0.014
Pst DC3000	0.146341
Pst DC3000	0
Pst DC3000	0.279221
Pst DC3000	0.0508475
Pst DC3000	0.0384615
Pst DC3000	0.0877193
Pst DC3000	0.136752
Pst DC3000	0.0146341
Pst DC3000	0
Pst DC3000	0.196262
Pst DC3000	0.0134771
Pst DC3000	0.081761
Pst DC3000	0.0264901
Pst DC3000	0.0116822
Pst DC3000	0.108108
Pst DC3000	0.034375
Pst DC3000	0.124224
Pst DC3000	0.0239234
Pst DC3000	0.25974
Pst DC3000	0
Pst DC3000	0
Pst DC3000	0
Pst DC3000	0.097561
Pst DC3000	0
Pst DC3000	0
Pst DC3000	0.0692841
Pst DC3000	0.0201613
Pst DC3000	0.0105485
Pst DC3000	0.3
Pst DC3000	0.0294118
Pst DC3000	0.0508982
Pst DC3000	0.0243056
Pst DC3000	0.0225225
Pst DC3000	0
Pst DC3000	0.204969
Pst DC3000	0.0233463
Pst DC3000	0
Pst DC3000	0.0181518
Pst DC3000	0.0766423
Pst DC3000	0.0681818
Pst DC3000	0
Pst DC3000	0
Pst DC3000	0.035533
Pst DC3000	0.0841121
Pst DC3000	0
Pst DC3000	0.15
Pst DC3000	0
Pst DC3000	0
Pst DC3000	0
Pst DC3000	0.0454545
Pst DC3000	0.0867347
Pst DC3000	0.0229508
Pst DC3000	0.744186
Pst DC3000	0.0403226
Pst DC3000	0.0446247
Pst DC3000	0.038835
Pst DC3000	0
Pst DC3000	0
Pst DC3000	0
Pst DC3000	0
Pst DC3000	0.0318471
Pst DC3000	0
Pst DC3000	0.0265625
Pst DC3000	0
Pst DC3000	0.0111607
Pst DC3000	0
Pst DC3000	0
Pst DC3000	0.0199203
Pst DC3000	0.0471698
Pst DC3000	0
Pst DC3000	0.0221239
Pst DC3000	0.0688406
Pst DC3000	0.0289855
Pst DC3000	0.0265487
Pst DC3000	0.0491228
Pst DC3000	0.0447761
Pst DC3000	0.0253165
Pst DC3000	0.0115207
Pst DC3000	0.015625
Pst DC3000	0.224806
Pst DC3000	0
Pst DC3000	0.0601504
Pst DC3000	0.0338028
Pst DC3000	0.011236
Pst DC3000	0.0792079
Pst DC3000	0.119205
Pst DC3000	0.0617284
Pst DC3000	0.155689
Pst DC3000	0
Pst DC3000	0.529412
Pst DC3000	0.0448718
Pst DC3000	0
Pst DC3000	0
Pst DC3000	0
Pst DC3000	0.0727273
Pst DC3000	0
Pst DC3000	0.0795455
Pst DC3000	0.0632911
Pst DC3000	0.0966543
Pst DC3000	0
Pst DC3000	0
Pst DC3000	0.0352941
Pst DC3000	0.181818
Pst DC3000	0
Pst DC3000	0.124183
Pst DC3000	0
Pst DC3000	0.266423
Pst DC3000	0.120623
Pst DC3000	0
Pst DC3000	0.0173611
Pst DC3000	0.0198676
Pst DC3000	0.0188679
Pst DC3000	0
Pst DC3000	0.0124481
Pst DC3000	0.0578035
Pst DC3000	0
Pst DC3000	0
Pst DC3000	0
Pst DC3000	0
Pst DC3000	0.106796
Pst DC3000	0
Pst DC3000	0.0795455
Pst DC3000	0
Pst DC3000	0
Pst DC3000	0.078125
Pst DC3000	0.0418251
Pst DC3000	0.0748299
Pst DC3000	0
Pst DC3000	0
Pst DC3000	0
Pst DC3000	0.0946882
Pst DC3000	0
Pst DC3000	0
Pst DC3000	0.115385
Pst DC3000	0.0224299
Pst DC3000	0.0300546
Pst DC3000	0
Pst DC3000	0
Pst DC3000	0
Pst DC3000	0.0225352
Pst DC3000	0
Pst DC3000	0.028777
Pst DC3000	0
Pst DC3000	0.0431818
Pst DC3000	0.0191571
Pst DC3000	0.0299003
Pst DC3000	0.0121704
Pst DC3000	0.0141988
Pst DC3000	0
Pst DC3000	0.217391
Pst DC3000	0.0167598
Pst DC3000	0
Pst DC3000	0
Pst DC3000	0
Pst DC3000	0.131222
Pst DC3000	0.0357143
Pst DC3000	0
Pst DC3000	0
Pst DC3000	0
Pst DC3000	0.13522
Pst DC3000	0.0338542
Pst DC3000	0
Pst DC3000	0.0172786
Pst DC3000	0.0515464
Pst DC3000	0.0241546
Pst DC3000	0.0214067
Pst DC3000	0.0666667
Pst DC3000	0.083871
Pst DC3000	0.0691057
Pst DC3000	0.053719
Pst DC3000	0.020794
Pst DC3000	0
Pst DC3000	0.0385488
Pst DC3000	0.019084
Pst DC3000	0.0310345
Pst DC3000	0
Pst DC3000	0
Pst DC3000	0.237288
Pst DC3000	0.0545455
Pst DC3000	0
Pst DC3000	0.0299401
Pst DC3000	0
Pst DC3000	0.0216346
Pst DC3000	0
Pst DC3000	0.0337268
Pst DC3000	0.0240964
Pst DC3000	0
Pst DC3000	0.103774
Pst DC3000	0
Pst DC3000	0
Pst DC3000	0.0896861
Pst DC3000	0
Pst DC3000	0.0228758
Pst DC3000	0.0447761
Pst DC3000	0
Pst DC3000	0.0231788
Pst DC3000	0.018018
Pst DC3000	0
Pst DC3000	0.0294737
Pst DC3000	0.0552268
Pst DC3000	0
Pst DC3000	0
Pst DC3000	0.0210674
Pst DC3000	0.0816327
Pst DC3000	0.0278884
Pst DC3000	0
Pst DC3000	0.0130719
Pst DC3000	0.0101523
Pst DC3000	0
Pst DC3000	0.0316206
Pst DC3000	0
Pst DC3000	0
Pst DC3000	0.0235849
Pst DC3000	0
Pst DC3000	0.0814196
Pst DC3000	0
Pst DC3000	0.0279627
Pst DC3000	0.0176678
Pst DC3000	0.234604
Pst DC3000	0.0524781
Pst DC3000	0.0337079
Pst DC3000	0.0346021
Pst DC3000	0
Pst DC3000	0.133593
Pst DC3000	0
Pst DC3000	0.031941
Pst DC3000	0.0297483
Pst DC3000	0
Pst DC3000	0.0792079
Pst DC3000	0
Pst DC3000	0.0619048
Pst DC3000	0.0803571
Pst DC3000	0.12987
Pst DC3000	0.197452
Pst DC3000	0.0477032
Pst DC3000	0
Pst DC3000	0.07
Pst DC3000	0
Pst DC3000	0
Pst DC3000	0.0283554
Pst DC3000	0
Pst DC3000	0.0392157
Pst DC3000	0.188679
Pst DC3000	0.0691057
Pst DC3000	0
Pst DC3000	0
Pst DC3000	0.0205761
Pst DC3000	0
Pst DC3000	0.0237389
Pst DC3000	0.388889
Pst DC3000	0
Pst DC3000	0.0478469
Pst DC3000	0.0286396
Pst DC3000	0.590909
Pst DC3000	0.0147059
Pst DC3000	0.3
Pst DC3000	0
Pst DC3000	0.0406091
Pst DC3000	0.0804598
Pst DC3000	0.0431894
Pst DC3000	0.25974
Pst DC3000	0.0980392
Pst DC3000	0
Pst DC3000	0
Pst DC3000	0.0724638
Pst DC3000	0
Pst DC3000	0.0581395
Pst DC3000	0.0441176
Pst DC3000	0.290698
Pst DC3000	0.304965
Pst DC3000	0.0657895
Pst DC3000	0
Pst DC3000	0.338028
Pst DC3000	0.0530303
Pst DC3000	0.0689655
Pst DC3000	0.263736
Pst DC3000	0
Pst DC3000	0
Pst DC3000	0.0159744
Pst DC3000	0.0393701
Pst DC3000	0.182796
Pst DC3000	0
Pst DC3000	0
Pst DC3000	0
Pst DC3000	0
Pst DC3000	0
Pst DC3000	0.16129
Pst DC3000	0
Pst DC3000	0.7
Pst DC3000	0
Pst DC3000	0.0328639
Pst DC3000	0.111111
Pst DC3000	0.324074
Pst DC3000	0.0793651
Pst DC3000	0.0309278
Pst DC3000	0
Pst DC3000	0.337349
Pst DC3000	0.0985915
Pst DC3000	0.242857
Pst DC3000	0.5
Pst DC3000	0.0423729
Pst DC3000	0.34
Pst DC3000	0.0507614
Pst DC3000	0.027027
Pst DC3000	0.0269058
Pst DC3000	0.0437956
Pst DC3000	0.133929
Pst DC3000	0
Pst DC3000	0.112903
Pst DC3000	0
Pst DC3000	0.100629
Pst DC3000	0
Pst DC3000	0.0939597
Pst DC3000	0
Pst DC3000	0.0510204
Pst DC3000	0.0458015
Pst DC3000	0
Pst DC3000	0.451613
Pst DC3000	0.157407
Pst DC3000	0.145161
Pst DC3000	0
Pst DC3000	0.0421941
Pst DC3000	0.205882
Pst DC3000	0.22449
Pst DC3000	0.0461812
Pst DC3000	0.120482
Pst DC3000	0.021645
Pst DC3000	0.0419162
Pst DC3000	0.0242915
Pst DC3000	0.101449
Pst DC3000	0
Pst DC3000	0
Pst DC3000	0.222222
Pst DC3000	0.0264317
Pst DC3000	0.2
Pst DC3000	0
Pst DC3000	0.0631579
Pst DC3000	0.101124
Pst DC3000	0.0444444
Pst DC3000	0.0625
Pst DC3000	0
Pst DC3000	0
Pst DC3000	0.0397351
Pst DC3000	0.273585
Pst DC3000	0
Pst DC3000	0.0840841
Pst DC3000	0.0873786
Pst DC3000	0.147287
Pst DC3000	0.220339
Pst DC3000	0.342105
Pst DC3000	0.0292793
Pst DC3000	0.4375
Pst DC3000	0
Pst DC3000	0.0431034
Pst DC3000	0.0384615
Pst DC3000	0.188119
Pst DC3000	0.163462
Pst DC3000	0.0491803
Pst DC3000	0.0795455
Pst DC3000	0.269841
Pst DC3000	0.0583942
Pst DC3000	0.0636364
Pst DC3000	0.0808081
Pst DC3000	0.185
Pst DC3000	0.0485437
Pst DC3000	0.195122
Pst DC3000	0
Pst DC3000	0
Pst DC3000	0.0353535
Pst DC3000	0.0376569
Pst DC3000	0.0314465
Pst DC3000	0
Pst DC3000	0.0888889
Pst DC3000	0.0535714
Pst DC3000	0
Pst DC3000	0
Pst DC3000	0.115789
Pst DC3000	0.0724638
Pst DC3000	0.409091
Pst DC3000	0.0264317
Pst DC3000	0.0226244
Pst DC3000	0.04375
Pst DC3000	0.0657895
Pst DC3000	0.0618557
Pst DC3000	0.0333333
Pst DC3000	0.0590164
Pst DC3000	0
Pst DC3000	0.0636943
Pst DC3000	0.0742857
Pst DC3000	0
Pst DC3000	0.0869565
Pst DC3000	0
Pst DC3000	0
Pst DC3000	0.116883
Pst DC3000	0.0542169
Pst DC3000	0
Pst DC3000	0
Pst DC3000	0
Pst DC3000	0
Pst DC3000	0
Pst DC3000	0.055
Pst DC3000	0.0331492
Pst DC3000	0
Pst DC3000	0
Pst DC3000	0
Pst DC3000	0.0398671
Pst DC3000	0.233333
Pst DC3000	0.025
Pst DC3000	0.0630631
Pst DC3000	0.0854701
Pst DC3000	0.0858896
Pst DC3000	0.0890411
Pst DC3000	0.04
Pst DC3000	0.12844
Pst DC3000	0.0472441
Pst DC3000	0.275362
Pst DC3000	0.0277778
Pst DC3000	0
Pst DC3000	0.125
Pst DC3000	0.222222
Pst DC3000	0
Pst DC3000	0.25
Pst DC3000	0
Pst DC3000	0.0964912
Pst DC3000	0
Pst DC3000	0
Pst DC3000	0
Pst DC3000	0
Pst DC3000	0
Pst DC3000	0.0337662
Pst DC3000	0
Pst DC3000	0.0764331
Pst DC3000	0.0846561
Pst DC3000	0
Pst DC3000	0.130769
Pst DC3000	0.0769231
Pst DC3000	0
Pst DC3000	0.175824
Pst DC3000	0
Pst DC3000	0
Pst DC3000	0.0835655
Pst DC3000	0.364865
Pst DC3000	0
Pst DC3000	0.118182
Pst DC3000	0
Pst DC3000	0.72973
Pst DC3000	0
Pst DC3000	0.0277778
Pst DC3000	0.0231788
Pst DC3000	0
Pst DC3000	0
Pst DC3000	0.016
Pst DC3000	0.0237069
Pst DC3000	0.0446809
Pst DC3000	0.045045
Pst DC3000	0.329861
Pst DC3000	0
Pst DC3000	0.297872
Pst DC3000	0.0346535
Pst DC3000	0.112676
Pst DC3000	0
Pst DC3000	0
Pst DC3000	0.0191083
Pst DC3000	0
Pst DC3000	0.0243902
Pst DC3000	0.0726257
Pst DC3000	0.0166271
Pst DC3000	0.0839161
Pst DC3000	0
Pst DC3000	0.803922
Pst DC3000	0.111111
Pst DC3000	0.043956
Pst DC3000	0.0143737
Pst DC3000	0.0314465
Pst DC3000	0
Pst DC3000	0.0581395
Pst DC3000	0.0560748
Pst DC3000	0
Pst DC3000	0
Pst DC3000	0.0298507
Pst DC3000	0
Pst DC3000	0.0311526
Pst DC3000	0.0504732
Pst DC3000	0
Pst DC3000	0.0390244
Pst DC3000	0
Pst DC3000	0
Pst DC3000	0.0192963
Pst DC3000	0
Pst DC3000	0.0250784
Pst DC3000	0.0479452
Pst DC3000	0.0174419
Pst DC3000	0
Pst DC3000	0
Pst DC3000	0
Pst DC3000	0
Pst DC3000	0.0654206
Pst DC3000	0.147059
Pst DC3000	0
Pst DC3000	0.202128
Pst DC3000	0.25
Pst DC3000	0.187166
Pst DC3000	0.126316
Pst DC3000	0.194175
Pst DC3000	0.184304
Pst DC3000	0.23913
Pst DC3000	0
Pst DC3000	0
Pst DC3000	0
Pst DC3000	0.0635838
Pst DC3000	0.0555556
Pst DC3000	0.0175439
Pst DC3000	0.166667
Pst DC3000	0.144869
Pst DC3000	0
Pst DC3000	0
Pst DC3000	0.0854922
Pst DC3000	0
Pst DC3000	0.0239234
Pst DC3000	0.0492958
Pst DC3000	0.321168
Pst DC3000	0.0143541
Pst DC3000	0
Pst DC3000	0.0529801
Pst DC3000	0.0941176
Pst DC3000	0.0277778
Pst DC3000	0.0561798
Pst DC3000	0.430556
Pst DC3000	0
Pst DC3000	0
Pst DC3000	0.223684
Pst DC3000	0
Pst DC3000	0
Pst DC3000	0
Pst DC3000	0
Pst DC3000	0
Pst DC3000	0.0167785
Pst DC3000	0.0463215
Pst DC3000	0.17284
Pst DC3000	0.0373832
Pst DC3000	0.0342205
Pst DC3000	0.0586207
Pst DC3000	0
Pst DC3000	0.0116732
Pst DC3000	0
Pst DC3000	0.296296
Pst DC3000	0.0979592
Pst DC3000	0
Pst DC3000	0
Pst DC3000	0.0457516
Pst DC3000	0.0162338
Pst DC3000	0.12
Pst DC3000	1
Pst DC3000	0.039801
Pst DC3000	0
Pst DC3000	0
Pst DC3000	0.0810811
Pst DC3000	0.0867052
Pst DC3000	0.130435
Pst DC3000	0
Pst DC3000	0.12782
Pst DC3000	0.0869565
Pst DC3000	0.030837
Pst DC3000	0.0777202
Pst DC3000	0
Pst DC3000	0.026087
Pst DC3000	0.0398551
Pst DC3000	0
Pst DC3000	0
Pst DC3000	0
Pst DC3000	0
Pst DC3000	0.171429
Pst DC3000	0.113514
Pst DC3000	0
Pst DC3000	0.232143
Pst DC3000	0
Pst DC3000	0.097561
Pst DC3000	0.151316
Pst DC3000	0
Pst DC3000	0
Pst DC3000	0.0384615
Pst DC3000	0.141414
Pst DC3000	0
Pst DC3000	0
Pst DC3000	0.0933333
Pst DC3000	0.0284091
Pst DC3000	0.108696
Pst DC3000	0.0703125
Pst DC3000	0.549451
Pst DC3000	0.0833333
Pst DC3000	0.14433
Pst DC3000	0.103226
Pst DC3000	0.0588235
Pst DC3000	0.0171233
Pst DC3000	0
Pst DC3000	0.0618557
Pst DC3000	0.062201
Pst DC3000	0.271605
Pst DC3000	0.0439024
Pst DC3000	0.038961
Pst DC3000	0
Pst DC3000	0
Pst DC3000	0.102941
Pst DC3000	0
Pst DC3000	0.100437
Pst DC3000	0.0569106
Pst DC3000	0
Pst DC3000	0
Pst DC3000	0.0349206
Pst DC3000	0
Pst DC3000	0
Pst DC3000	0
Pst DC3000	0.0361446
Pst DC3000	0
Pst DC3000	0
Pst DC3000	0.0467836
Pst DC3000	0
Pst DC3000	0.0422535
Pst DC3000	0.0909091
Pst DC3000	0.0125313
Pst DC3000	0.193878
Pst DC3000	0.05
Pst DC3000	0.14
Pst DC3000	0.024735
Pst DC3000	0.142276
Pst DC3000	0
Pst DC3000	0
Pst DC3000	0.266055
Pst DC3000	0
Pst DC3000	0.035503
Pst DC3000	0.0549451
Pst DC3000	0
Pst DC3000	0.0131579
Pst DC3000	0
Pst DC3000	0.108333
Pst DC3000	0.115789
Pst DC3000	0
Pst DC3000	0
Pst DC3000	0.0691057
Pst DC3000	0
Pst DC3000	0.0334821
Pst DC3000	0
Pst DC3000	0.0172414
Pst DC3000	0.0638298
Pst DC3000	0
Pst DC3000	0
Pst DC3000	0
Pst DC3000	0.0888889
Pst DC3000	0.0402685
Pst DC3000	0.263158
Pst DC3000	0.466667
Pst DC3000	0.128713
Pst DC3000	0
Pst DC3000	0.0916667
Pst DC3000	0.0112888
Pst DC3000	0.130952
Pst DC3000	0.0322581
Pst DC3000	0
Pst DC3000	0
Pst DC3000	0.177914
Pst DC3000	0.078125
Pst DC3000	0.046729
Pst DC3000	0.0271003
Pst DC3000	0.106339
Pst DC3000	0.0143885
Pst DC3000	0.0143149
Pst DC3000	0
Pst DC3000	0
Pst DC3000	0
Pst DC3000	0.0323276
Pst DC3000	0
Pst DC3000	0.0701754
Pst DC3000	0.0597015
Pst DC3000	0.0146628
Pst DC3000	0.141026
Pst DC3000	0.0248447
Pst DC3000	0.0259067
Pst DC3000	0
Pst DC3000	0
Pst DC3000	0.0416667
Pst DC3000	0.15625
Pst DC3000	0
Pst DC3000	0.135593
Pst DC3000	0
Pst DC3000	0.147541
Pst DC3000	0
Pst DC3000	0.147783
Pst DC3000	0.42029
Pst DC3000	0
Pst DC3000	0.0893855
Pst DC3000	0
Pst DC3000	0.0949367
Pst DC3000	0.0188172
Pst DC3000	0
Pst DC3000	0
Pst DC3000	0.129412
Pst DC3000	0.0225225
Pst DC3000	0.0357143
Pst DC3000	0
Pst DC3000	0
Pst DC3000	0.0309735
Pst DC3000	0.0454545
Pst DC3000	0.214286
Pst DC3000	0.0484848
Pst DC3000	0
Pst DC3000	0
Pst DC3000	0.638889
Pst DC3000	0.0957447
Pst DC3000	0
Pst DC3000	0.0447761
Pst DC3000	0.305085
Pst DC3000	0
Pst DC3000	0.0227273
Pst DC3000	0
Pst DC3000	0.4
Pst DC3000	0.177215
Pst DC3000	0.0341463
Pst DC3000	0.345455
Pst DC3000	0
Pst DC3000	0
Pst DC3000	0.0125523
Pst DC3000	0
Pst DC3000	0
Pst DC3000	0
Pst DC3000	0
Pst DC3000	0.00922266
Pst DC3000	0.0226244
Pst DC3000	0.0146699
Pst DC3000	0.0376106
Pst DC3000	0.0567686
Pst DC3000	0.0387597
Pst DC3000	0.0264766
Pst DC3000	0.0733945
Pst DC3000	0.182013
Pst DC3000	0.0485437
Pst DC3000	0.0612245
Pst DC3000	0
Pst DC3000	0
Pst DC3000	0.0779221
Pst DC3000	0
Pst DC3000	0.0184615
Pst DC3000	0.0677966
Pst DC3000	0
Pst DC3000	0.0436047
Pst DC3000	0.45122
Pst DC3000	0.060423
Pst DC3000	0
Pst DC3000	0
Pst DC3000	0.0195531
Pst DC3000	0.0526316
Pst DC3000	0
Pst DC3000	0
Pst DC3000	0.0291262
Pst DC3000	0.0660377
Pst DC3000	0.0512129
Pst DC3000	0.336735
Pst DC3000	0.0220264
Pst DC3000	0.00982318
Pst DC3000	0.0405405
Pst DC3000	0.0547112
Pst DC3000	0
Pst DC3000	0
Pst DC3000	0.165414
Pst DC3000	0.046875
Pst DC3000	0.147887
Pst DC3000	0
Pst DC3000	0.0240964
Pst DC3000	0.0207101
Pst DC3000	0.0166271
Pst DC3000	0.109589
Pst DC3000	0.264463
Pst DC3000	0
Pst DC3000	0.0164474
Pst DC3000	0.0401606
Pst DC3000	0
Pst DC3000	0.278689
Pst DC3000	0.0735294
Pst DC3000	0.0400729
Pst DC3000	0.0534351
Pst DC3000	0.09375
Pst DC3000	0.025
Pst DC3000	0.0562404
Pst DC3000	0
Pst DC3000	0
Pst DC3000	0.0177665
Pst DC3000	0
Pst DC3000	0.0420561
Pst DC3000	0.11
Pst DC3000	0.0317919
Pst DC3000	0.0576923
Pst DC3000	0.0139082
Pst DC3000	0
Pst DC3000	0.0986842
Pst DC3000	0.028
Pst DC3000	0.0758342
Pst DC3000	0.0492147
Pst DC3000	0.0124069
Pst DC3000	0.0561555
Pst DC3000	0.0367647
Pst DC3000	0.0481283
Pst DC3000	0.253333
Pst DC3000	0.032967
Pst DC3000	0.0980392
Pst DC3000	0.0382979
Pst DC3000	0
Pst DC3000	0
Pst DC3000	0
Pst DC3000	0
Pst DC3000	0.0372671
Pst DC3000	0.0173611
Pst DC3000	0
Pst DC3000	0.0139771
Pst DC3000	0.0532787
Pst DC3000	0
Pst DC3000	0
Pst DC3000	0.0242248
Pst DC3000	0.0566502
Pst DC3000	0.0367534
Pst DC3000	0
Pst DC3000	0.0637733
Pst DC3000	0.0792079
Pst DC3000	0.0135338
Pst DC3000	0.440433
Pst DC3000	0.836735
Pst DC3000	0.0275634
Pst DC3000	0.0460251
Pst DC3000	0
Pst DC3000	0
Pst DC3000	0.25974
Pst DC3000	0.011194
Pst DC3000	0.0096432
Pst DC3000	0.110807
Pst DC3000	0
Pst DC3000	0
Pst DC3000	0
Pst DC3000	0.0285036
Pst DC3000	0.203593
Pst DC3000	0.197452
Pst DC3000	0.0689655
Pst DC3000	0.0625
Pst DC3000	0
Pst DC3000	0.0234604
Pst DC3000	0.0582524
Pst DC3000	0.0181818
Pst DC3000	0.15847
Pst DC3000	0
Pst DC3000	0.0288066
Pst DC3000	0
Pst DC3000	0.0536913
Pst DC3000	0
Pst DC3000	0.0305085
Pst DC3000	0.308824
Pst DC3000	0.0385965
Pst DC3000	0.0855263
Pst DC3000	0
Pst DC3000	0.00840336
Pst DC3000	0
Pst DC3000	0
Pst DC3000	0.0333333
Pst DC3000	0
Pst DC3000	0
Pst DC3000	0
Pst DC3000	0.00903226
Pst DC3000	0
Pst DC3000	0
Pst DC3000	0.0346667
Pst DC3000	0.0742574
Pst DC3000	0
Pst DC3000	0.0181818
Pst DC3000	0
Pst DC3000	0
Pst DC3000	0.0940171
Pst DC3000	0.0189702
Pst DC3000	0.0108225
Pst DC3000	0.0731225
Pst DC3000	0
Pst DC3000	0.59176
Pst DC3000	0.0194553
Pst DC3000	0.0647482
Pst DC3000	0.0598802
Pst DC3000	0.0967742
Pst DC3000	0.0494505
Pst DC3000	0.111111
Pst DC3000	0
Pst DC3000	0.0421941
Pst DC3000	0.0224
Pst DC3000	0.302083
Pst DC3000	0.175
Pst DC3000	0.0652174
Pst DC3000	0
Pst DC3000	0.123711
Pst DC3000	0.0599548
Pst DC3000	0.034965
Pst DC3000	0
Pst DC3000	0.0501319
Pst DC3000	0.022187
Pst DC3000	0.037037
Pst DC3000	0.0371901
Pst DC3000	0.0526316
Pst DC3000	0
Pst DC3000	0
Pst DC3000	0.06
Pst DC3000	0.137339
Pst DC3000	0.0280612
Pst DC3000	0
Pst DC3000	0.218182
Pst DC3000	0.00903226
Pst DC3000	0.0987654
Pst DC3000	0
Pst DC3000	0
Pst DC3000	0.1375
Pst DC3000	0
Pst DC3000	0.0323383
Pst DC3000	0.0598802
Pst DC3000	0
Pst DC3000	0.0109091
Pst DC3000	0.117188
Pst DC3000	0.156627
Pst DC3000	0.104225
Pst DC3000	0.0934579
Pst DC3000	0.0113636
Pst DC3000	0.0877193
Pst DC3000	0.0384615
Pst DC3000	0
Pst DC3000	0.183206
Pst DC3000	0.116883
Pst DC3000	0.0548673
Pst DC3000	0
Pst DC3000	0.250667
Pst DC3000	0.0469799
Pst DC3000	0.0958904
Pst DC3000	0
Pst DC3000	0
Pst DC3000	0.0708661
Pst DC3000	0.107692
Pst DC3000	0.0684105
Pst DC3000	0.488095
Pst DC3000	0.203125
Pst DC3000	0.125926
Pst DC3000	0.148649
Pst DC3000	0.0684932
Pst DC3000	0.0261194
Pst DC3000	0.0470219
Pst DC3000	0.105263
Pst DC3000	0.166667
Pst DC3000	0.0254237
Pst DC3000	0.069869
Pst DC3000	0.0357143
Pst DC3000	0
Pst DC3000	1
Pst DC3000	0.0577778
Pst DC3000	0
Pst DC3000	0.107143
Pst DC3000	0
Pst DC3000	0
Pst DC3000	0.0577778
Pst DC3000	0.0471698
Pst DC3000	0.0774648
Pst DC3000	0.170455
Pst DC3000	0.0875
Pst DC3000	0.0636364
Pst DC3000	0.0909091
Pst DC3000	0.0437158
Pst DC3000	0
Pst DC3000	0
Pst DC3000	0.557692
Pst DC3000	0.270833
Pst DC3000	0.104167
Pst DC3000	0.327273
Pst DC3000	0
Pst DC3000	0.421053
Pst DC3000	0.113208
Pst DC3000	0.0961538
Pst DC3000	0.2
Pst DC3000	0.0961538
Pst DC3000	0.10084
Pst DC3000	0.344262
Pst DC3000	0.128954
Pst DC3000	0.0318021
Pst DC3000	0.0659341
Pst DC3000	0
Pst DC3000	0
Pst DC3000	0.0647482
Pst DC3000	0.0453074
Pst DC3000	0.0612245
Pst DC3000	0.0529801
Pst DC3000	0.105882
Pst DC3000	0.100457
Pst DC3000	0.0826772
Pst DC3000	0.0324074
Pst DC3000	0.097561
Pst DC3000	0.029661
Pst DC3000	0.020316
Pst DC3000	0.0165016
Pst DC3000	0.01443
Pst DC3000	0
Pst DC3000	0.0559701
Pst DC3000	0.1
Pst DC3000	0.0183099
Pst DC3000	0.00994318
Pst DC3000	0.0870871
Pst DC3000	0.0866426
Pst DC3000	0.00932836
Pst DC3000	0.0161893
Pst DC3000	0
Pst DC3000	0.016092
Pst DC3000	0.0195312
Pst DC3000	0.018105
Pst DC3000	0.0761905
Pst DC3000	0
Pst DC3000	0.0573477
Pst DC3000	0.012963
Pst DC3000	0.0145349
Pst DC3000	0
Pst DC3000	0
Pst DC3000	0.0728477
Pst DC3000	0
Pst DC3000	0.0125313
Pst DC3000	0
Pst DC3000	0.163043
Pst DC3000	0.00982318
Pst DC3000	0.025641
Pst DC3000	0
Pst DC3000	0.0458716
Pst DC3000	0.194332
Pst DC3000	0.137931
Pst DC3000	0.0102041
Pst DC3000	0.596154
Pst DC3000	0.00882724
Pst DC3000	0
Pst DC3000	0.222222
Pst DC3000	0.202128
Pst DC3000	0.119266
Pst DC3000	0.254545
Pst DC3000	0.143027
Pst DC3000	0.1
Pst DC3000	0.119565
Pst DC3000	0.0397022
Pst DC3000	0.568966
Pst DC3000	0.00783952
Pst DC3000	0.236364
Pst DC3000	0.0881057
Pst DC3000	0.128289
Pst DC3000	0.297872
Pst DC3000	0.0421941
Pst DC3000	0.0151229
Pst DC3000	0.0410959
Pst DC3000	0.0220848
Pst DC3000	0
Pst DC3000	0.0272727
Pst DC3000	0.0759494
Pst DC3000	0.100737
Pst DC3000	0.0724638
Pst DC3000	0
Pst DC3000	0.0928962
Pst DC3000	0.0181818
Pst DC3000	0
Pst DC3000	0.0544218
Pst DC3000	0.0425
Pst DC3000	0.05
Pst DC3000	0.0793651
Pst DC3000	0
Pst DC3000	0.0177305
Pst DC3000	0
Pst DC3000	0.0431655
Pst DC3000	0
Pst DC3000	0.130435
Pst DC3000	0.0270968
Pst DC3000	0.315315
Pst DC3000	0.05
Pst DC3000	0.0977444
Pst DC3000	0
Pst DC3000	0.103571
Pst DC3000	0.0426009
Pst DC3000	0
Pst DC3000	0
Pst DC3000	0.0144509
Pst DC3000	0.0463158
Pst DC3000	0.459016
Pst DC3000	0
Pst DC3000	0.0207469
Pst DC3000	0.0531561
Pst DC3000	0.0837209
Pst DC3000	0.394309
Pst DC3000	0.0553936
Pst DC3000	0.023622
Pst DC3000	0
Pst DC3000	0.28
Pst DC3000	0.753247
Pst DC3000	0
Pst DC3000	0.153846
Pst DC3000	0
Pst DC3000	0
Pst DC3000	0.026455
Pst DC3000	0.0913978
Pst DC3000	0
Pst DC3000	0
Pst DC3000	0.0945946
Pst DC3000	0.22807
Pst DC3000	0.0759494
Pst DC3000	0.0198676
Pst DC3000	0
Pst DC3000	0.0263158
Pst DC3000	0.0623053
Pst DC3000	0.0247934
Pst DC3000	0
Pst DC3000	0.125
Pst DC3000	0.0495495
Pst DC3000	0
Pst DC3000	0.0390625
Pst DC3000	0
Pst DC3000	0.0285714
Pst DC3000	0.00860585
Pst DC3000	0.242553
Pst DC3000	0.0131849
Pst DC3000	0.0122249
Pst DC3000	0
Pst DC3000	0.146988
Pst DC3000	0.0223881
Pst DC3000	0.0431034
Pst DC3000	0.23913
Pst DC3000	0.104478
Pst DC3000	0.03
Pst DC3000	0.0327869
Pst DC3000	0
Pst DC3000	0
Pst DC3000	0
Pst DC3000	0.0378788
Pst DC3000	0.561538
Pst DC3000	0.078125
Pst DC3000	0.033945
Pst DC3000	0
Pst DC3000	0.0070028
Pst DC3000	0.0153173
Pst DC3000	0.0769231
Pst DC3000	0
Pst DC3000	0.0990991
Pst DC3000	0
Pst DC3000	0.0756579
Pst DC3000	0.0414938
Pst DC3000	0
Pst DC3000	0
Pst DC3000	0.0909091
Pst DC3000	0.0714286
Pst DC3000	0.106719
Pst DC3000	0
Pst DC3000	0
Pst DC3000	0
Pst DC3000	0.173835
Pst DC3000	0.0704225
Pst DC3000	0.424528
Pst DC3000	0.059322
Pst DC3000	0.0092081
Pst DC3000	0
Pst DC3000	0
Pst DC3000	0.0190931
Pst DC3000	0.13125
Pst DC3000	0.0588235
Pst DC3000	0.0438596
Pst DC3000	0.0294118
Pst DC3000	0.061747
Pst DC3000	0.123932
Pst DC3000	0
Pst DC3000	0.213592
Pst DC3000	0.0573477
Pst DC3000	0
Pst DC3000	0
Pst DC3000	0.0275591
Pst DC3000	0.0595238
Pst DC3000	0.0149254
Pst DC3000	0.0914286
Pst DC3000	0.135593
Pst DC3000	0
Pst DC3000	0.0657895
Pst DC3000	0.317797
Pst DC3000	0.234043
Pst DC3000	0.0647059
Pst DC3000	0
Pst DC3000	0.0359712
Pst DC3000	0.0217391
Pst DC3000	0
Pst DC3000	0
Pst DC3000	0.0431655
Pst DC3000	0.0117955
Pst DC3000	0.0317848
Pst DC3000	0.0252101
Pst DC3000	0.0220264
Pst DC3000	0
Pst DC3000	0.0373832
Pst DC3000	0.0402477
Pst DC3000	0
Pst DC3000	0
Pst DC3000	0.013905
Pst DC3000	0
Pst DC3000	0
Pst DC3000	0
Pst DC3000	0.0198511
Pst DC3000	0.0262391
Pst DC3000	0
Pst DC3000	0.298077
Pst DC3000	0.0119904
Pst DC3000	0
Pst DC3000	0
Pst DC3000	0.0251046
Pst DC3000	0.05
Pst DC3000	0.0143541
Pst DC3000	0.0159453
Pst DC3000	0
Pst DC3000	0.0497512
Pst DC3000	0.0148883
Pst DC3000	0.0730994
Pst DC3000	0.0291545
Pst DC3000	0.0232108
Pst DC3000	0.0393939
Pst DC3000	0.00631313
Pst DC3000	0.0983051
Pst DC3000	0.0195312
Pst DC3000	0
Pst DC3000	0.018797
Pst DC3000	0
Pst DC3000	0
Pst DC3000	0
Pst DC3000	0
Pst DC3000	0
Pst DC3000	0.0101833
Pst DC3000	0
Pst DC3000	0
Pst DC3000	0.0818182
Pst DC3000	0
Pst DC3000	0
Pst DC3000	0
Pst DC3000	0.0246914
Pst DC3000	0.0535714
Pst DC3000	0.0105042
Pst DC3000	0.0262295
Pst DC3000	0.0255591
Pst DC3000	0.0318471
Pst DC3000	0.0177515
Pst DC3000	0
Pst DC3000	0.0607595
Pst DC3000	0.0267606
Pst DC3000	0.0340557
Pst DC3000	0.0421053
Pst DC3000	0.0247934
Pst DC3000	0.0792079
Pst DC3000	0
Pst DC3000	0
Pst DC3000	0
Pst DC3000	0.0207373
Pst DC3000	0
Pst DC3000	0
Pst DC3000	0.0719424
Pst DC3000	0.138211
Pst DC3000	0.0330579
Pst DC3000	0.0529501
Pst DC3000	0.194175
Pst DC3000	0.0740181
Pst DC3000	0.0363636
Pst DC3000	0.0317965
Pst DC3000	0
Pst DC3000	0.0139665
Pst DC3000	0.0434783
Pst DC3000	0
Pst DC3000	0.0296053
Pst DC3000	0
Pst DC3000	0
Pst DC3000	0.0144928
Pst DC3000	0.0577617
Pst DC3000	0.137255
Pst DC3000	0
Pst DC3000	0.15493
Pst DC3000	0.013986
Pst DC3000	0.0465116
Pst DC3000	0
Pst DC3000	0
Pst DC3000	0.0200445
Pst DC3000	0.0828571
Pst DC3000	0.0152284
Pst DC3000	0.0215983
Pst DC3000	0
Pst DC3000	0.0609319
Pst DC3000	0.015625
Pst DC3000	0.0531915
Pst DC3000	0.0249042
Pst DC3000	0.0366492
Pst DC3000	0.0486726
Pst DC3000	0.0748299
Pst DC3000	0
Pst DC3000	0.0852941
Pst DC3000	0.0481928
Pst DC3000	0.0305499
Pst DC3000	0.0444444
Pst DC3000	0
Pst DC3000	0.0149254
Pst DC3000	0
Pst DC3000	0.0589391
Pst DC3000	0.010274
Pst DC3000	0
Pst DC3000	0.0334728
Pst DC3000	0
Pst DC3000	0.0306407
Pst DC3000	0.0372881
Pst DC3000	0.0549451
Pst DC3000	0
Pst DC3000	0
Pst DC3000	0
Pst DC3000	0.0281125
Pst DC3000	0.069797
Pst DC3000	0
Pst DC3000	0.0531561
Pst DC3000	0.0180412
Pst DC3000	0
Pst DC3000	0.0437158
Pst DC3000	0.030303
Pst DC3000	0.0114613
Pst DC3000	0.0725389
Pst DC3000	0
Pst DC3000	0.0341151
Pst DC3000	0.0287356
Pst DC3000	0.0208005
Pst DC3000	0.033544
Pst DC3000	0
Pst DC3000	0
Pst DC3000	0.0101652
Pst DC3000	0.0177936
Pst DC3000	0.0573477
Pst DC3000	0.0214286
Pst DC3000	0
Pst DC3000	0.0215827
Pst DC3000	0
Pst DC3000	0.0236305
Pst DC3000	0.0321285
Pst DC3000	0
Pst DC3000	0
Pst DC3000	0.0118343
Pst DC3000	0
Pst DC3000	0.08
Pst DC3000	0.0181269
Pst DC3000	0
Pst DC3000	0.0369004
Pst DC3000	0
Pst DC3000	0
Pst DC3000	0
Pst DC3000	0
Pst DC3000	0
Pst DC3000	0
Pst DC3000	0
Pst DC3000	0.3
Pst DC3000	0.027668
Pst DC3000	0
Pst DC3000	0.0735931
Pst DC3000	0.0580645
Pst DC3000	0.0239316
Pst DC3000	0.0490196
Pst DC3000	0
Pst DC3000	0
Pst DC3000	0.0222222
Pst DC3000	0.052356
Pst DC3000	0.00887813
Pst DC3000	0
Pst DC3000	0.106383
Pst DC3000	0
Pst DC3000	0.0122249
Pst DC3000	0
Pst DC3000	0
Pst DC3000	0
Pst DC3000	0
Pst DC3000	0.0530612
Pst DC3000	0
Pst DC3000	0.0117329
Pst DC3000	0.0161943
Pst DC3000	0
Pst DC3000	0
Pst DC3000	0
Pst DC3000	0
Pst DC3000	0.0460993
Pst DC3000	0
Pst DC3000	0.0513595
Pst DC3000	0.00484966
Pst DC3000	0
Pst DC3000	0.0143198
Pst DC3000	0.0547945
Pst DC3000	0
Pst DC3000	0.0365448
Pst DC3000	0.00788177
Pst DC3000	0.0296736
Pst DC3000	0.00959693
Pst DC3000	0
Pst DC3000	0.0307263
Pst DC3000	0.00694444
Pst DC3000	0.0026986
Pst DC3000	0.0449102
Pst DC3000	0.32
Pst DC3000	0.063745
Pst DC3000	0.0708661
Pst DC3000	0.103896
Pst DC3000	0.0686813
Pst DC3000	0
Pst DC3000	0
Pst DC3000	0.0747664
Pst DC3000	0.0414747
Pst DC3000	0.11036
Pst DC3000	0.0423729
Pst DC3000	0.0600462
Pst DC3000	0.0326087
Pst DC3000	0
Pst DC3000	0.0612245
Pst DC3000	0.0268199
Pst DC3000	0.121739
Pst DC3000	0.0290965
Pst DC3000	0.0220751
Pst DC3000	0
Pst DC3000	0.125
Pst DC3000	0
Pst DC3000	0.0217391
Pst DC3000	0.0262172
Pst DC3000	0.0157895
Pst DC3000	0.0126904
Pst DC3000	0
Pst DC3000	0.0275591
Pst DC3000	0
Pst DC3000	0
Pst DC3000	0.0626398
Pst DC3000	0
Pst DC3000	0.0203252
Pst DC3000	0
Pst DC3000	0.068
Pst DC3000	0
Pst DC3000	0.0111111
Pst DC3000	0
Pst DC3000	0.0225734
Pst DC3000	0.0341113
Pst DC3000	0.015625
Pst DC3000	0.0329949
Pst DC3000	0.0626866
Pst DC3000	0.0259067
Pst DC3000	0.0478088
Pst DC3000	0.0163934
Pst DC3000	0.0121065
Pst DC3000	0
Pst DC3000	0.0123762
Pst DC3000	0
Pst DC3000	0.0208333
Pst DC3000	0.0159091
Pst DC3000	0
Pst DC3000	0.047619
Pst DC3000	0
Pst DC3000	0
Pst DC3000	0.0139276
Pst DC3000	0
Pst DC3000	0.028436
Pst DC3000	0
Pst DC3000	0.0178042
Pst DC3000	0.0607639
Pst DC3000	0.0171674
Pst DC3000	0.0193798
Pst DC3000	0.0112867
Pst DC3000	0
Pst DC3000	0.030303
Pst DC3000	0.0461165
Pst DC3000	0
Pst DC3000	0
Pst DC3000	0.0209581
Pst DC3000	0
Pst DC3000	0.0306513
Pst DC3000	0.0185185
Pst DC3000	0
Pst DC3000	0.0342857
Pst DC3000	0.0277778
Pst DC3000	0
Pst DC3000	0.019774
Pst DC3000	0
Pst DC3000	0
Pst DC3000	0
Pst DC3000	0
Pst DC3000	0.0252366
Pst DC3000	0.0164918
Pst DC3000	0.0147059
Pst DC3000	0.0464396
Pst DC3000	0.0242131
Pst DC3000	0
Pst DC3000	0.0205761
Pst DC3000	0.0266667
Pst DC3000	0
Pst DC3000	0.0144928
Pst DC3000	0.0216346
Pst DC3000	0
Pst DC3000	0.0384615
Pst DC3000	0
Pst DC3000	0
Pst DC3000	0.0301003
Pst DC3000	0
Pst DC3000	0.0362694
Pst DC3000	0.0190736
Pst DC3000	0.046875
Pst DC3000	0.0164384
Pst DC3000	0.0553746
Pst DC3000	0.0197628
Pst DC3000	0
Pst DC3000	0.39783
Pst DC3000	0
Pst DC3000	0.0158228
Pst DC3000	0
Pst DC3000	0.00912409
Pst DC3000	0.0784314
Pst DC3000	0.0311526
Pst DC3000	0
Pst DC3000	0.144737
Pst DC3000	0.0647059
Pst DC3000	0.0216763
Pst DC3000	0.00647249
Pst DC3000	0.883212
Pst DC3000	0
Pst DC3000	0
Pst DC3000	0.0391705
Pst DC3000	0.178363
Pst DC3000	0.0183413
Pst DC3000	0.0541667
Pst DC3000	0
Pst DC3000	0
Pst DC3000	0.0531401
Pst DC3000	0
Pst DC3000	0.0646766
Pst DC3000	0.127517
Pst DC3000	0
Pst DC3000	0.0467626
Pst DC3000	0.0157171
Pst DC3000	0.0321543
Pst DC3000	0.0157729
Pst DC3000	0.0234742
Pst DC3000	0.0238095
Pst DC3000	0.0280374
Pst DC3000	0.0593607
Pst DC3000	0.0230263
Pst DC3000	0.0405405
Pst DC3000	0.0724138
Pst DC3000	0
Pst DC3000	0
Pst DC3000	0.0590717
Pst DC3000	0.0252525
Pst DC3000	0.0198676
Pst DC3000	0.0452261
Pst DC3000	0.0417495
Pst DC3000	0.0183296
Pst DC3000	0.0145278
Pst DC3000	0
Pst DC3000	0.0265625
Pst DC3000	0.0298329
Pst DC3000	0.0197368
Pst DC3000	0.0144928
Pst DC3000	0
Pst DC3000	0
Pst DC3000	0
Pst DC3000	0.019685
Pst DC3000	0.0374251
Pst DC3000	0.00586167
Pst DC3000	0.0625
Pst DC3000	0.0208333
Pst DC3000	0
Pst DC3000	0
Pst DC3000	0.0144928
Pst DC3000	0
Pst DC3000	0
Pst DC3000	0
Pst DC3000	0.0249433
Pst DC3000	0.0295203
Pst DC3000	0.212871
Pst DC3000	0.3125
Pst DC3000	0.0421941
Pst DC3000	0.037037
Pst DC3000	0.0253165
Pst DC3000	0.0191257
Pst DC3000	0
Pst DC3000	0.0175879
Pst DC3000	0
Pst DC3000	0.0451977
Pst DC3000	0.0333333
Pst DC3000	0.125984
Pst DC3000	0.0726257
Pst DC3000	0
Pst DC3000	0.0332481
Pst DC3000	0
Pst DC3000	0.03861
Pst DC3000	0
Pst DC3000	0
Pst DC3000	0.042042
Pst DC3000	0.0328639
Pst DC3000	0
Pst DC3000	0.0227273
Pst DC3000	0.0422721
Pst DC3000	0.0228802
Pst DC3000	0.0452128
Pst DC3000	0.137097
Pst DC3000	0.0226757
Pst DC3000	0.0154867
Pst DC3000	0
Pst DC3000	0
Pst DC3000	0.0465116
Pst DC3000	0
Pst DC3000	0.0127877
Pst DC3000	0
Pst DC3000	0.0607735
Pst DC3000	0.149856
Pst DC3000	0
Pst DC3000	0.181223
Pst DC3000	0.18
Pst DC3000	0
Pst DC3000	0.00725689
Pst DC3000	0.0248756
Pst DC3000	0
Pst DC3000	0.102857
Pst DC3000	0
Pst DC3000	0.0438596
Pst DC3000	0.16273
Pst DC3000	0.0446247
Pst DC3000	0.106825
Pst DC3000	0.190476
Pst DC3000	0.382812
Pst DC3000	0
Pst DC3000	0.0108254
Pst DC3000	0.0666667
Pst DC3000	0
Pst DC3000	0.0957447
Pst DC3000	0
Pst DC3000	0.224299
Pst DC3000	0.0357143
Pst DC3000	0.0606061
Pst DC3000	0.0657895
Pst DC3000	0.0673077
Pst DC3000	0.0149502
Pst DC3000	0
Pst DC3000	0
Pst DC3000	0
Pst DC3000	0.0332005
Pst DC3000	0.015015
Pst DC3000	0.0412621
Pst DC3000	0.0379404
Pst DC3000	0
Pst DC3000	0.0229358
Pst DC3000	0
Pst DC3000	0.0204918
Pst DC3000	0
Pst DC3000	0.0398352
Pst DC3000	0
Pst DC3000	0.0987074
Pst DC3000	0.207358
Pst DC3000	0.0316623
Pst DC3000	0.0416667
Pst DC3000	0.0102881
Pst DC3000	0.0577778
Pst DC3000	0.0212766
Pst DC3000	0.018797
Pst DC3000	0.0197889
Pst DC3000	0.0514286
Pst DC3000	0
Pst DC3000	0.026
Pst DC3000	0.00775194
Pst DC3000	0.027933
Pst DC3000	0.0208333
Pst DC3000	0.0817031
Pst DC3000	0.0110957
Pst DC3000	0
Pst DC3000	0
Pst DC3000	0.0260223
Pst DC3000	0
Pst DC3000	0.0135747
Pst DC3000	0.0153061
Pst DC3000	0.01373
Pst DC3000	0.0276008
Pst DC3000	0.0567823
Pst DC3000	0.0253456
Pst DC3000	0.0255682
Pst DC3000	0.0199005
Pst DC3000	0
Pst DC3000	0.0110701
Pst DC3000	0.0347985
Pst DC3000	0
Pst DC3000	0
Pst DC3000	0
Pst DC3000	0
Pst DC3000	0
Pst DC3000	0.0356564
Pst DC3000	0
Pst DC3000	0
Pst DC3000	0.126582
Pst DC3000	0.0191083
Pst DC3000	0
Pst DC3000	0.019685
Pst DC3000	0
Pst DC3000	0.176904
Pst DC3000	0
Pst DC3000	0
Pst DC3000	0
Pst DC3000	0.0635838
Pst DC3000	0
Pst DC3000	0
Pst DC3000	0.0952381
Pst DC3000	0.0188324
Pst DC3000	0.185185
Pst DC3000	0.155882
Pst DC3000	0.230928
Pst DC3000	0
Pst DC3000	0.0357143
Pst DC3000	0
Pst DC3000	0
Pst DC3000	0.0253807
Pst DC3000	0.160643
Pst DC3000	0.166124
Pst DC3000	0
Pst DC3000	0.011655
Pst DC3000	0.0191847
Pst DC3000	0.0144928
Pst DC3000	0
Pst DC3000	0.0694143
Pst DC3000	0.0632911
Pst DC3000	0
Pst DC3000	0.0112994
Pst DC3000	0
Pst DC3000	0
Pst DC3000	0.0448718
Pst DC3000	0.0263158
Pst DC3000	0.0522388
Pst DC3000	0.273585
Pst DC3000	0
Pst DC3000	0.136842
Pst DC3000	0
Pst DC3000	0.035533
Pst DC3000	0.0308642
Pst DC3000	0.0401786
Pst DC3000	0
Pst DC3000	0.0151976
Pst DC3000	0.0163399
Pst DC3000	0.0136674
Pst DC3000	0
Pst DC3000	0.046729
Pst DC3000	0
Pst DC3000	0.042735
Pst DC3000	0.0415704
Pst DC3000	0.042735
Pst DC3000	0
Pst DC3000	0.060241
Pst DC3000	0
Pst DC3000	0.013089
Pst DC3000	0.060241
Pst DC3000	0.0578512
Pst DC3000	0.03125
Pst DC3000	0.0333333
Pst DC3000	0.0491803
Pst DC3000	0.108333
Pst DC3000	0
Pst DC3000	0.019544
Pst DC3000	0.0215054
Pst DC3000	0
[truncated: 3,947 more rows]
