# Supplementary material for: MolPhase, an advanced prediction algorithm for protein phase separation
Source: EMBO J. 2024 Apr 2;43(9):10. doi: 10.1038/s44318-024-00090-9 (PMC11065880; doi:10.1038/s44318-024-00090-9)
Supplement: Supplementary file 9 — Source data Fig. 5 [file 44318_2024_90_MOESM9_ESM.zip › Figure 5-Source Data Files/5F/Figure 5F-Comparison of PLD log likelihood.xlsx]

## Sheet: Figure 5F
Category	PLD Likelihood
Pst DC3000	-20.012
Pst DC3000	-17.519
Pst DC3000	-27.328
Pst DC3000	-39.017
Pst DC3000	-26.875
Pst DC3000	-28.463
Pst DC3000	-25.347
Pst DC3000	-30.352
Pst DC3000	-26.926
Pst DC3000	-9.989
Pst DC3000	-22.152
Pst DC3000	-23.465
Pst DC3000	-26.962
Pst DC3000	-18.969
Pst DC3000	-14.912
Pst DC3000	-25.658
Pst DC3000	-36.232
Pst DC3000	-31.901
Pst DC3000	-29.824
Pst DC3000	-29.449
Pst DC3000	-26.241
Pst DC3000	-23.402
Pst DC3000	-23.625
Pst DC3000
Pst DC3000	-24.594
Pst DC3000	-16.967
Pst DC3000	-27.916
Pst DC3000	-10.327
Pst DC3000	-20.473
Pst DC3000	-20.45
Pst DC3000	-23.22
Pst DC3000	-24.074
Pst DC3000	-21.985
Pst DC3000	-15.001
Pst DC3000	-18.772
Pst DC3000	-30.905
Pst DC3000	-23.545
Pst DC3000	-28.73
Pst DC3000	-20.432
Pst DC3000	-19.028
Pst DC3000	-31.751
Pst DC3000
Pst DC3000	-13.282
Pst DC3000	-17.228
Pst DC3000	-43.239
Pst DC3000	4.107
Pst DC3000	-14.823
Pst DC3000	-19.474
Pst DC3000	-9.749
Pst DC3000	-13.517
Pst DC3000
Pst DC3000	-23.768
Pst DC3000	-30.051
Pst DC3000	-23.428
Pst DC3000	-25.346
Pst DC3000	-23.997
Pst DC3000	34.527
Pst DC3000	-9.637
Pst DC3000	-21.664
Pst DC3000	-9.56
Pst DC3000	-40.651
Pst DC3000	-14.442
Pst DC3000	-18.631
Pst DC3000	-15.45
Pst DC3000	-22.204
Pst DC3000	-25.306
Pst DC3000	-26.801
Pst DC3000	-24.211
Pst DC3000	-30.703
Pst DC3000	-28.769
Pst DC3000	-16.612
Pst DC3000	-8.061
Pst DC3000	-31.096
Pst DC3000	-11.978
Pst DC3000	-27.186
Pst DC3000	-38.64
Pst DC3000	-27.886
Pst DC3000	-22.69
Pst DC3000	-5.94
Pst DC3000	-19.838
Pst DC3000	-0.118
Pst DC3000	-16.439
Pst DC3000	-21.969
Pst DC3000	-16.746
Pst DC3000	-24.78
Pst DC3000	-26.442
Pst DC3000	-32.355
Pst DC3000	-27.627
Pst DC3000	-10.519
Pst DC3000	-32.828
Pst DC3000	-17.276
Pst DC3000	-20.726
Pst DC3000	-28.625
Pst DC3000	-23.573
Pst DC3000	-29.856
Pst DC3000	-29.308
Pst DC3000	-24.104
Pst DC3000	-17.582
Pst DC3000	-28.29
Pst DC3000	-19.563
Pst DC3000	-34.086
Pst DC3000	-26.83
Pst DC3000	-25.412
Pst DC3000	-43.282
Pst DC3000	-24.999
Pst DC3000	-17.38
Pst DC3000	-31.944
Pst DC3000	-19.68
Pst DC3000	-34.209
Pst DC3000	-29.813
Pst DC3000	-35.693
Pst DC3000	-22.177
Pst DC3000	-21.008
Pst DC3000	-21.351
Pst DC3000	-25.785
Pst DC3000	-10.272
Pst DC3000	-18.628
Pst DC3000	-20.189
Pst DC3000	-25.069
Pst DC3000	-19.602
Pst DC3000	-32.408
Pst DC3000	-27.729
Pst DC3000	-17.412
Pst DC3000	-23.634
Pst DC3000	-10.423
Pst DC3000	-21.791
Pst DC3000	-28.517
Pst DC3000	-28.714
Pst DC3000	-16.962
Pst DC3000	-21.921
Pst DC3000	-30.963
Pst DC3000	-28.551
Pst DC3000	-19.637
Pst DC3000	-39.744
Pst DC3000	-20.974
Pst DC3000	-14.847
Pst DC3000	-18.754
Pst DC3000	-22.973
Pst DC3000	-14.721
Pst DC3000	-28.549
Pst DC3000	-28.843
Pst DC3000	-7.561
Pst DC3000	-11.508
Pst DC3000	-19.403
Pst DC3000	-14.72
Pst DC3000	-19.314
Pst DC3000	-17.653
Pst DC3000	-11.074
Pst DC3000	-26.835
Pst DC3000	-18.42
Pst DC3000	-22.319
Pst DC3000	-17.292
Pst DC3000	-22.594
Pst DC3000	-9.79
Pst DC3000	-41.221
Pst DC3000	-18.262
Pst DC3000	-16.409
Pst DC3000	-12.54
Pst DC3000	-18.463
Pst DC3000	-22.337
Pst DC3000	-17.432
Pst DC3000	-12.596
Pst DC3000	-15.511
Pst DC3000	-8.963
Pst DC3000	-20.275
Pst DC3000	-20.169
Pst DC3000	-10.49
Pst DC3000	-20.429
Pst DC3000	-21.061
Pst DC3000	-21.848
Pst DC3000	-18.834
Pst DC3000	-32.924
Pst DC3000	-23.428
Pst DC3000	-24.462
Pst DC3000	-18.452
Pst DC3000	-18.9
Pst DC3000	-32.177
Pst DC3000	-17.543
Pst DC3000	-17.039
Pst DC3000	-22.471
Pst DC3000	-18.251
Pst DC3000	-23.345
Pst DC3000	-15.052
Pst DC3000	-28.061
Pst DC3000	-20.003
Pst DC3000	-17.482
Pst DC3000	-23.949
Pst DC3000	-15.708
Pst DC3000	-21.868
Pst DC3000	-30.998
Pst DC3000	-18.587
Pst DC3000	-22.145
Pst DC3000	-23.692
Pst DC3000	-23.211
Pst DC3000	-26.219
Pst DC3000	-35.852
Pst DC3000	-25.413
Pst DC3000	-18.201
Pst DC3000	-21.981
Pst DC3000	-13.864
Pst DC3000	-16.692
Pst DC3000	-20.226
Pst DC3000	-17.866
Pst DC3000	-5.895
Pst DC3000	-19.399
Pst DC3000	-8.796
Pst DC3000	-15.599
Pst DC3000	-12.461
Pst DC3000	-14.545
Pst DC3000	-23.335
Pst DC3000	-19.79
Pst DC3000	-25.973
Pst DC3000	-25.333
Pst DC3000	-17.548
Pst DC3000	-32.319
Pst DC3000	-6.935
Pst DC3000	-21.963
Pst DC3000	-24.865
Pst DC3000	-17.129
Pst DC3000	-22.37
Pst DC3000	-20.715
Pst DC3000	-27.591
Pst DC3000	-20.673
Pst DC3000	-10.367
Pst DC3000	-18.483
Pst DC3000	-32.977
Pst DC3000	-13.243
Pst DC3000	-13.042
Pst DC3000	-17.496
Pst DC3000	-17.292
Pst DC3000	-16.564
Pst DC3000	-26.244
Pst DC3000	-25.185
Pst DC3000	-22.228
Pst DC3000	-16.259
Pst DC3000	-22.31
Pst DC3000	-18.47
Pst DC3000	-21.465
Pst DC3000	-26.76
Pst DC3000	-15.31
Pst DC3000	-8.12
Pst DC3000	-17.405
Pst DC3000	-16.58
Pst DC3000	-15.9
Pst DC3000	-21.829
Pst DC3000	-22.677
Pst DC3000	-19.75
Pst DC3000	-29.162
Pst DC3000	-1.84
Pst DC3000	-18.306
Pst DC3000	-24.821
Pst DC3000	-38.698
Pst DC3000	-23.095
Pst DC3000	-21.842
Pst DC3000	-14.497
Pst DC3000	-46.487
Pst DC3000	-20.504
Pst DC3000	-24.62
Pst DC3000	-9.2
Pst DC3000	-13.484
Pst DC3000	-23.247
Pst DC3000	-15.902
Pst DC3000	-24.294
Pst DC3000	-19.743
Pst DC3000	-21.295
Pst DC3000	-31.908
Pst DC3000	-23.151
Pst DC3000	-22.304
Pst DC3000	-18.348
Pst DC3000	-15.142
Pst DC3000	-6.89
Pst DC3000	-19.597
Pst DC3000	-5.314
Pst DC3000	-22.474
Pst DC3000	-21.977
Pst DC3000	-18.869
Pst DC3000	-10.656
Pst DC3000	-20.519
Pst DC3000	-20.266
Pst DC3000	-19.091
Pst DC3000	-27.848
Pst DC3000	-17.448
Pst DC3000	-7.073
Pst DC3000	-15.088
Pst DC3000	-17.607
Pst DC3000	-21.596
Pst DC3000	-23.504
Pst DC3000	-24.839
Pst DC3000	-11.972
Pst DC3000	-31.271
Pst DC3000	-16.72
Pst DC3000	-22.969
Pst DC3000	-30.737
Pst DC3000	-6.47
Pst DC3000	-24.014
Pst DC3000	-28.675
Pst DC3000	-30.691
Pst DC3000	-18.34
Pst DC3000	-9.028
Pst DC3000	-31.957
Pst DC3000	-23.053
Pst DC3000	-22.873
Pst DC3000	-20.014
Pst DC3000	-39.468
Pst DC3000	-11.667
Pst DC3000	-20.109
Pst DC3000	-31.422
Pst DC3000	-17.646
Pst DC3000	-18.683
Pst DC3000	-25.196
Pst DC3000	-16.967
Pst DC3000	-26.248
Pst DC3000	-14.681
Pst DC3000	-20.174
Pst DC3000	-24.126
Pst DC3000	-32.945
Pst DC3000	-13.385
Pst DC3000	-21.27
Pst DC3000	-12.272
Pst DC3000	-21.861
Pst DC3000	-13.536
Pst DC3000	-19.012
Pst DC3000	-9.208
Pst DC3000	-18.328
Pst DC3000	-22.511
Pst DC3000	-26.091
Pst DC3000	-23.207
Pst DC3000	-31.44
Pst DC3000	-15.072
Pst DC3000	-10.312
Pst DC3000	-29.572
Pst DC3000	-8.279
Pst DC3000	-26.434
Pst DC3000	-10.939
Pst DC3000	-11.295
Pst DC3000
Pst DC3000	-18.588
Pst DC3000	-24.899
Pst DC3000	-25.13
Pst DC3000	-19.335
Pst DC3000	-9.812
Pst DC3000	-18.972
Pst DC3000	-12.403
Pst DC3000	-34.724
Pst DC3000	-21.062
Pst DC3000	-12.116
Pst DC3000	-42.696
Pst DC3000	-21.709
Pst DC3000	-28.962
Pst DC3000	-31.053
Pst DC3000	-18.119
Pst DC3000	-32.144
Pst DC3000	-16.316
Pst DC3000	-10.249
Pst DC3000	-14.017
Pst DC3000	-26.472
Pst DC3000	-15.364
Pst DC3000	-13.537
Pst DC3000	-18.831
Pst DC3000	-19.352
Pst DC3000	-16.537
Pst DC3000	-14.225
Pst DC3000	-17.53
Pst DC3000	-15.102
Pst DC3000	-19.077
Pst DC3000	-18.623
Pst DC3000	-15.114
Pst DC3000	-23.67
Pst DC3000	-13.173
Pst DC3000	-25.942
Pst DC3000	-18.677
Pst DC3000	-13.264
Pst DC3000	-29.639
Pst DC3000	-26.108
Pst DC3000	-24.298
Pst DC3000	-16.452
Pst DC3000	-15.035
Pst DC3000	-20.269
Pst DC3000	-12.462
Pst DC3000	-25.881
Pst DC3000	-9.812
Pst DC3000	-18.415
Pst DC3000	-24.807
Pst DC3000	-16.528
Pst DC3000	-18.142
Pst DC3000	-7.797
Pst DC3000	-13
Pst DC3000	-22.604
Pst DC3000	-27.336
Pst DC3000	-14.476
Pst DC3000	-18.744
Pst DC3000	-21.814
Pst DC3000	-12.201
Pst DC3000	-8.557
Pst DC3000	-21.076
Pst DC3000	-5.84
Pst DC3000	-18.963
Pst DC3000	-22.76
Pst DC3000	-12.519
Pst DC3000	-21.224
Pst DC3000	-16.872
Pst DC3000	-21.689
Pst DC3000	-23.825
Pst DC3000	-14.234
Pst DC3000	-11.124
Pst DC3000	-12.321
Pst DC3000	-10.952
Pst DC3000	-19.632
Pst DC3000	-13.029
Pst DC3000	-26.808
Pst DC3000	-21.91
Pst DC3000	-12.873
Pst DC3000	-16.969
Pst DC3000	-32.143
Pst DC3000	-18.673
Pst DC3000	-16.252
Pst DC3000	-15.093
Pst DC3000	-12.024
Pst DC3000	-21.094
Pst DC3000	-19.054
Pst DC3000	-10.368
Pst DC3000	-25.012
Pst DC3000	-23.888
Pst DC3000	-26.806
Pst DC3000	-23.733
Pst DC3000	-23.857
Pst DC3000	-15.249
Pst DC3000	-33.224
Pst DC3000	1.433
Pst DC3000	-11.653
Pst DC3000	-11.639
Pst DC3000	-21.028
Pst DC3000	-14.777
Pst DC3000	-27.549
Pst DC3000	-23.126
Pst DC3000	-17.117
Pst DC3000	-8.763
Pst DC3000	-8.113
Pst DC3000	-17.866
Pst DC3000	-17.321
Pst DC3000	-25.27
Pst DC3000	-19.792
Pst DC3000	-14.086
Pst DC3000	-19.199
Pst DC3000	-16.939
Pst DC3000	-8.132
Pst DC3000	-15.523
Pst DC3000	-23.161
Pst DC3000	-12.252
Pst DC3000	-28.752
Pst DC3000	-29.517
Pst DC3000	-13.309
Pst DC3000	-16.547
Pst DC3000	-13.17
Pst DC3000	-29.217
Pst DC3000	-18.176
Pst DC3000	-25.643
Pst DC3000	-15.073
Pst DC3000	-23.376
Pst DC3000	-21.739
Pst DC3000	0.003
Pst DC3000	-25.467
Pst DC3000	-12.81
Pst DC3000	-17.524
Pst DC3000	-7.895
Pst DC3000	-10.021
Pst DC3000	-22.566
Pst DC3000	-22.834
Pst DC3000	-16.69
Pst DC3000	-13.132
Pst DC3000	-25.407
Pst DC3000	-20.632
Pst DC3000	-19.005
Pst DC3000	-10.047
Pst DC3000	-10.822
Pst DC3000	-9.777
Pst DC3000	-23.613
Pst DC3000	-12.868
Pst DC3000	-40.602
Pst DC3000	-7.582
Pst DC3000	-7.745
Pst DC3000	-12.803
Pst DC3000	-25.997
Pst DC3000	-16.709
Pst DC3000	-21.27
Pst DC3000	-9.953
Pst DC3000	-7.994
Pst DC3000	-23.246
Pst DC3000
Pst DC3000	-17.125
Pst DC3000	-22.526
Pst DC3000	-19.328
Pst DC3000	-23.635
Pst DC3000	-16.789
Pst DC3000	-18.401
Pst DC3000	-23.484
Pst DC3000	-25.416
Pst DC3000	-22.372
Pst DC3000	-4.424
Pst DC3000
Pst DC3000	-12.883
Pst DC3000	-28.074
Pst DC3000	-40.772
Pst DC3000	-15.628
Pst DC3000	-40.773
Pst DC3000	-22.811
Pst DC3000	-24.033
Pst DC3000
Pst DC3000	-19.939
Pst DC3000	-22.234
Pst DC3000	-41.499
Pst DC3000	-17.02
Pst DC3000	-28.868
Pst DC3000	-26.666
Pst DC3000	-24.665
Pst DC3000	-26.386
Pst DC3000	-33.274
Pst DC3000	-14.424
Pst DC3000	-42.381
Pst DC3000	-14.817
Pst DC3000	-29.422
Pst DC3000	-14.324
Pst DC3000
Pst DC3000	-28.069
Pst DC3000	-20.99
Pst DC3000	-24.903
Pst DC3000	-28.216
Pst DC3000	-24.459
Pst DC3000	-24.362
Pst DC3000	-22.915
Pst DC3000	-25.025
Pst DC3000
Pst DC3000	-15.758
Pst DC3000	-30.774
Pst DC3000	-32.831
Pst DC3000	-19.616
Pst DC3000	-14.047
Pst DC3000	-26.507
Pst DC3000	-17.124
Pst DC3000	-40.001
Pst DC3000	-17.689
Pst DC3000	-26.424
Pst DC3000	-29.317
Pst DC3000	-23.257
Pst DC3000	-25.678
Pst DC3000	-32.245
Pst DC3000	-15.827
Pst DC3000	-27.705
Pst DC3000	-16.044
Pst DC3000	-13.117
Pst DC3000	-15.843
Pst DC3000	-27.506
Pst DC3000	-21.289
Pst DC3000	-19.091
Pst DC3000	-27.881
Pst DC3000	-33.191
Pst DC3000	-18.241
Pst DC3000	-31.89
Pst DC3000	-3.151
Pst DC3000	-21.713
Pst DC3000	-29.81
Pst DC3000	-2.831
Pst DC3000	0.064
Pst DC3000	-15.978
Pst DC3000	-21.017
Pst DC3000	-46.742
Pst DC3000	-18.783
Pst DC3000	-24.08
Pst DC3000	-22.035
Pst DC3000	-22.769
Pst DC3000	-30.933
Pst DC3000	-16.649
Pst DC3000	-17.062
Pst DC3000	-29.996
Pst DC3000	-16.426
Pst DC3000	-19.62
Pst DC3000	-9.226
Pst DC3000	-33.755
Pst DC3000	-25.852
Pst DC3000	-29.393
Pst DC3000	-20.45
Pst DC3000	-23.406
Pst DC3000	-25.541
Pst DC3000	-17.5
Pst DC3000	-29.474
Pst DC3000	-50.454
Pst DC3000	-25.545
Pst DC3000	-18.863
Pst DC3000	-9.422
Pst DC3000	-20.571
Pst DC3000	-27.758
Pst DC3000	-20.529
Pst DC3000	-18.996
Pst DC3000	-12.481
Pst DC3000	-28.793
Pst DC3000
Pst DC3000	-15.505
Pst DC3000	-11.396
Pst DC3000
Pst DC3000	-26.865
Pst DC3000	-25.162
Pst DC3000	-22.823
Pst DC3000	-25.613
Pst DC3000	-26.76
Pst DC3000	-40.707
Pst DC3000	-16.532
Pst DC3000	-24.983
Pst DC3000	-34.886
Pst DC3000	-39.491
Pst DC3000	-10.312
Pst DC3000	-27.225
Pst DC3000	-18.582
Pst DC3000	-16.377
Pst DC3000
Pst DC3000	-13.147
Pst DC3000	-20.447
Pst DC3000	-22.825
Pst DC3000	-39.426
Pst DC3000	-27.53
Pst DC3000	-41.098
Pst DC3000	-29.086
Pst DC3000	-23.06
Pst DC3000	-21.036
Pst DC3000	-16.996
Pst DC3000	-26.173
Pst DC3000	-24.286
Pst DC3000	-12.583
Pst DC3000	-13.172
Pst DC3000	-22.843
Pst DC3000	-27.545
Pst DC3000	-16.389
Pst DC3000	-24.592
Pst DC3000	-28.549
Pst DC3000	-22.895
Pst DC3000	-17.007
Pst DC3000	-33.33
Pst DC3000	-21.079
Pst DC3000	-28.376
Pst DC3000	-29.159
Pst DC3000	-32.818
Pst DC3000	-10.627
Pst DC3000	-15.761
Pst DC3000	-30.181
Pst DC3000	-27.747
Pst DC3000	-21.616
Pst DC3000	-19.824
Pst DC3000	-22.872
Pst DC3000	-19.273
Pst DC3000	-17.15
Pst DC3000	-21.748
Pst DC3000	-20.971
Pst DC3000	-21.608
Pst DC3000	-37.483
Pst DC3000	-6.796
Pst DC3000	-12.76
Pst DC3000	-31.657
Pst DC3000	-17.556
Pst DC3000	-21.172
Pst DC3000	-34.274
Pst DC3000	-21.608
Pst DC3000	-28.339
Pst DC3000	-28.342
Pst DC3000	-16.688
Pst DC3000	-20.299
Pst DC3000	-28.305
Pst DC3000	-15.584
Pst DC3000	-25.134
Pst DC3000	-28.473
Pst DC3000	-30.267
Pst DC3000	-38.714
Pst DC3000	-37.422
Pst DC3000	-16.096
Pst DC3000	-19.049
Pst DC3000	-18.797
Pst DC3000	-39.045
Pst DC3000	-19.201
Pst DC3000	-21.098
Pst DC3000	-25.857
Pst DC3000	-33.86
Pst DC3000	-24.392
Pst DC3000	-31.464
Pst DC3000	-32.863
Pst DC3000	-27.686
Pst DC3000	-28.372
Pst DC3000	-15.859
Pst DC3000	-23.478
Pst DC3000	-24.426
Pst DC3000	-15.926
Pst DC3000	-18.294
Pst DC3000	-26.743
Pst DC3000	-22.965
Pst DC3000	-22.884
Pst DC3000	-17.145
Pst DC3000	-18.341
Pst DC3000	-12.784
Pst DC3000	-17.677
Pst DC3000	-27.563
Pst DC3000	-12.648
Pst DC3000	-18.329
Pst DC3000	-10.695
Pst DC3000	-8.506
Pst DC3000	-24.672
Pst DC3000	-16.288
Pst DC3000
Pst DC3000	-21.209
Pst DC3000	-24.38
Pst DC3000	-36.489
Pst DC3000	-22.14
Pst DC3000	-24.497
Pst DC3000	-20.491
Pst DC3000	-29.174
Pst DC3000	-24.04
Pst DC3000	-8.439
Pst DC3000	-24.379
Pst DC3000	-11.71
Pst DC3000
Pst DC3000	-32.677
Pst DC3000	-0.457
Pst DC3000	-19.343
Pst DC3000	-27.597
Pst DC3000	-23.551
Pst DC3000	-28.708
Pst DC3000	-22.923
Pst DC3000	-15.628
Pst DC3000	-14.227
Pst DC3000	-17.221
Pst DC3000	-17.911
Pst DC3000	-13.209
Pst DC3000	-17.917
Pst DC3000	-23.213
Pst DC3000	-26.179
Pst DC3000	-20.148
Pst DC3000	-19.619
Pst DC3000	-8.794
Pst DC3000	-26.401
Pst DC3000	-21.135
Pst DC3000	-22.862
Pst DC3000	-19.727
Pst DC3000	-23.967
Pst DC3000	-22.044
Pst DC3000	-26.994
Pst DC3000	-14.852
Pst DC3000	-36.662
Pst DC3000	-32.65
Pst DC3000	-23.881
Pst DC3000	-23.065
Pst DC3000	-33.778
Pst DC3000	-10.961
Pst DC3000	1.474
Pst DC3000	-34.292
Pst DC3000	-13.281
Pst DC3000	-20.615
Pst DC3000	-18.198
Pst DC3000	-20.015
Pst DC3000	-22.91
Pst DC3000	-29.617
Pst DC3000	-26.672
Pst DC3000	-17.965
Pst DC3000	-37.054
Pst DC3000	-17.744
Pst DC3000	-27.089
Pst DC3000	-25.289
Pst DC3000	-4.451
Pst DC3000	-20.736
Pst DC3000	-11.485
Pst DC3000	-25.713
Pst DC3000	-13.084
Pst DC3000	-19.736
Pst DC3000	-27.864
Pst DC3000	-24.612
Pst DC3000	-21.08
Pst DC3000	-28.205
Pst DC3000	-20.798
Pst DC3000	-18.489
Pst DC3000	-14.202
Pst DC3000	-29.396
Pst DC3000	-25.475
Pst DC3000	-16.2
Pst DC3000	-21.201
Pst DC3000	-20.509
Pst DC3000	-14.299
Pst DC3000	-25.653
Pst DC3000	-10.098
Pst DC3000	-11.13
Pst DC3000	-19.729
Pst DC3000	-23.867
Pst DC3000	-21.751
Pst DC3000	-17.248
Pst DC3000	-23.956
Pst DC3000	-17.201
Pst DC3000	-19.778
Pst DC3000	-22.996
Pst DC3000	-10.681
Pst DC3000	-12.236
Pst DC3000	-19.081
Pst DC3000	-20.464
Pst DC3000	-13.746
Pst DC3000	-23.905
Pst DC3000
Pst DC3000	-20.504
Pst DC3000	-17.696
Pst DC3000	-28.607
Pst DC3000	-28.432
Pst DC3000	-6.027
Pst DC3000	-18.605
Pst DC3000	-23.336
Pst DC3000	-21.798
Pst DC3000	-28.951
Pst DC3000	-22.88
Pst DC3000	-22.876
Pst DC3000	-37.552
Pst DC3000	-12.722
Pst DC3000	-13.536
Pst DC3000	-14.922
Pst DC3000	-42.212
Pst DC3000	-15.58
Pst DC3000	-23.929
Pst DC3000	-21.076
Pst DC3000	-29.265
Pst DC3000	-19.803
Pst DC3000
Pst DC3000	-15.521
Pst DC3000	-22.698
Pst DC3000	-18.683
Pst DC3000	-22.867
Pst DC3000	-20.256
Pst DC3000	-23.647
Pst DC3000	-24.168
Pst DC3000	-19.418
Pst DC3000	-20.439
Pst DC3000	-31.384
Pst DC3000	-25.365
Pst DC3000	-38.979
Pst DC3000	-17.105
Pst DC3000	-13.926
Pst DC3000	-17.224
Pst DC3000	-12.501
Pst DC3000	-23.941
Pst DC3000	-19.171
Pst DC3000	-17.566
Pst DC3000	-31.644
Pst DC3000	-32.968
Pst DC3000	-11.254
Pst DC3000	-34.956
Pst DC3000	-13.019
Pst DC3000	-39.725
Pst DC3000	-14.783
Pst DC3000	-18.297
Pst DC3000	-25.166
Pst DC3000	-13.425
Pst DC3000	2.597
Pst DC3000	-28.739
Pst DC3000	-31.104
Pst DC3000	-36.734
Pst DC3000	-7.321
Pst DC3000	-16.213
Pst DC3000	-16.016
Pst DC3000	-15.354
Pst DC3000	-21.49
Pst DC3000	-28.922
Pst DC3000	-0.752
Pst DC3000	-19.041
Pst DC3000	-17.868
Pst DC3000	-21.093
Pst DC3000	-36.759
Pst DC3000	-15.475
Pst DC3000	-18.906
Pst DC3000	-28.651
Pst DC3000	-27.356
Pst DC3000	-11.535
Pst DC3000	-13.207
Pst DC3000	-20.606
Pst DC3000	-25.378
Pst DC3000	-27.166
Pst DC3000	-23.939
Pst DC3000	-22.541
Pst DC3000	-23.426
Pst DC3000	-25.396
Pst DC3000	-15.968
Pst DC3000	-24.214
Pst DC3000	-23.527
Pst DC3000	-20.735
Pst DC3000	-15.819
Pst DC3000	-18.576
Pst DC3000	-26.674
Pst DC3000
Pst DC3000	-22.437
Pst DC3000	-24.99
Pst DC3000	-23.617
Pst DC3000	-22.159
Pst DC3000	-21.674
Pst DC3000	-17.52
Pst DC3000	-26.68
Pst DC3000	-21.191
Pst DC3000	-25.42
Pst DC3000	-30.991
Pst DC3000	-27.6
Pst DC3000	-15.05
Pst DC3000	-24.614
Pst DC3000	-23.391
Pst DC3000	-6.601
Pst DC3000	-33.065
Pst DC3000	-30.757
Pst DC3000	-24.293
Pst DC3000	-13.98
Pst DC3000	-14.14
Pst DC3000	-23.407
Pst DC3000	-33.867
Pst DC3000	-21.192
Pst DC3000	-16.378
Pst DC3000	-18.536
Pst DC3000	-9.064
Pst DC3000	-27.514
Pst DC3000	-31.335
Pst DC3000	-24.62
Pst DC3000	-17.591
Pst DC3000	-12.465
Pst DC3000	-26.529
Pst DC3000	-33.614
Pst DC3000	-9.956
Pst DC3000	-27.598
Pst DC3000	-12.66
Pst DC3000	-17.857
Pst DC3000	-22.894
Pst DC3000	-33.497
Pst DC3000	-31.416
Pst DC3000	-22.063
Pst DC3000	-5.906
Pst DC3000	-22.252
Pst DC3000	-47.255
Pst DC3000	-47.064
Pst DC3000	-19.172
Pst DC3000	-14.359
Pst DC3000	-35.285
Pst DC3000	-27.007
Pst DC3000	-24.173
Pst DC3000	-13.351
Pst DC3000	-17.173
Pst DC3000	-16.713
Pst DC3000	-28.999
Pst DC3000	-25.504
Pst DC3000	-33.195
Pst DC3000	-19.474
Pst DC3000	-15.336
Pst DC3000	-4.939
Pst DC3000	-12.646
Pst DC3000	-17.763
Pst DC3000	-19.654
Pst DC3000	-6.563
Pst DC3000	-18.157
Pst DC3000	-26.853
Pst DC3000	-19.873
Pst DC3000	-19.635
Pst DC3000	-24.304
Pst DC3000	-24.908
Pst DC3000	-16.297
Pst DC3000
Pst DC3000	-16.689
Pst DC3000	-21.392
Pst DC3000	-29.793
Pst DC3000	-39.274
Pst DC3000	-22.418
Pst DC3000	-29.137
Pst DC3000
Pst DC3000	-9.022
Pst DC3000	-28.025
Pst DC3000	-19.15
Pst DC3000	-23.645
Pst DC3000	-17.243
Pst DC3000	-8.913
Pst DC3000	-17.908
Pst DC3000	-16.407
Pst DC3000	-14.098
Pst DC3000	-17.22
Pst DC3000	-18.924
Pst DC3000	-12.027
Pst DC3000	-15.597
Pst DC3000	-16.232
Pst DC3000	-3.923
Pst DC3000	-8.22
Pst DC3000	-32.71
Pst DC3000	-4.126
Pst DC3000	-29.118
Pst DC3000	-18.551
Pst DC3000	-26.158
Pst DC3000	-20.21
Pst DC3000	-16.999
Pst DC3000	-16.04
Pst DC3000	-11.901
Pst DC3000	2.194
Pst DC3000	-20.824
Pst DC3000	-20.585
Pst DC3000	-17.988
Pst DC3000	-14.402
Pst DC3000	-9.232
Pst DC3000	-24.124
Pst DC3000	-6.251
Pst DC3000	-26.019
Pst DC3000	-20.433
Pst DC3000	-32.807
Pst DC3000	-10.255
Pst DC3000	-35.395
Pst DC3000	-12.233
Pst DC3000	-9.649
Pst DC3000	-28.236
Pst DC3000	-23.427
Pst DC3000	-21.29
Pst DC3000	-13.154
Pst DC3000	-5.236
Pst DC3000	-25.544
Pst DC3000	-24.726
Pst DC3000	-27.956
Pst DC3000	-6.221
Pst DC3000	-10.465
Pst DC3000	-3.348
Pst DC3000	-28.985
Pst DC3000	-16.066
Pst DC3000	-17.491
Pst DC3000	-11.299
Pst DC3000	-10.274
Pst DC3000	-16.39
Pst DC3000	-24.582
Pst DC3000	-28.585
Pst DC3000	8.807
Pst DC3000	-13.649
Pst DC3000	-40.796
Pst DC3000	-6.879
Pst DC3000	-1.269
Pst DC3000	-6.884
Pst DC3000	-24.879
Pst DC3000	-9.016
Pst DC3000	-12.611
Pst DC3000	-22.614
Pst DC3000	-12.191
Pst DC3000	-15.952
Pst DC3000	-24.334
Pst DC3000	1.832
Pst DC3000	-14.939
Pst DC3000	-16.747
Pst DC3000	-10.826
Pst DC3000	-0.472
Pst DC3000	-2.842
Pst DC3000	-10.893
Pst DC3000	-14.209
Pst DC3000	-18.592
Pst DC3000	-24.426
Pst DC3000	-31.031
Pst DC3000	-16.569
Pst DC3000	-5.604
Pst DC3000	-11.2
Pst DC3000	-7.354
Pst DC3000	-10.911
Pst DC3000	-18.439
Pst DC3000	-17.858
Pst DC3000	-31.39
Pst DC3000	-13.77
Pst DC3000	-16.086
Pst DC3000	-10.196
Pst DC3000	-24.176
Pst DC3000	-22.431
Pst DC3000	-8.01
Pst DC3000	6.442
Pst DC3000	-5.835
Pst DC3000	-12.966
Pst DC3000	-18.079
Pst DC3000	-8.308
Pst DC3000	-36.999
Pst DC3000	-13.193
Pst DC3000	13.307
Pst DC3000	-6.777
Pst DC3000	-9.692
Pst DC3000	-20.204
Pst DC3000	-13.876
Pst DC3000	-33.767
Pst DC3000	-29.566
Pst DC3000	-20.55
Pst DC3000	1.68
Pst DC3000	-2.357
Pst DC3000	-4.69
Pst DC3000	-11.578
Pst DC3000	-24.732
Pst DC3000	-11.013
Pst DC3000	-10.881
Pst DC3000	-15.943
Pst DC3000	-13.818
Pst DC3000	-20.711
Pst DC3000	-15.375
Pst DC3000	-7.468
Pst DC3000	-5.701
Pst DC3000	-9.591
Pst DC3000	-23.731
Pst DC3000	-17.897
Pst DC3000	-20.346
Pst DC3000	-12.073
Pst DC3000	-29.103
Pst DC3000	-47.548
Pst DC3000	-18.45
Pst DC3000	-30.4
Pst DC3000	-12.459
Pst DC3000	-14.138
Pst DC3000	-22.627
Pst DC3000	-20.813
Pst DC3000	-7.519
Pst DC3000	-16.95
Pst DC3000	-5.331
Pst DC3000	-17.258
Pst DC3000	-22.273
Pst DC3000	-10.594
Pst DC3000	-17.667
Pst DC3000	-17.705
Pst DC3000	-27.733
Pst DC3000	-10.192
Pst DC3000	-18.3
Pst DC3000	-25.753
Pst DC3000	-15.115
Pst DC3000	-24.452
Pst DC3000	-31.05
Pst DC3000	-10.744
Pst DC3000	-7.703
Pst DC3000	-14.704
Pst DC3000	-0.962
Pst DC3000	-20.617
Pst DC3000	-9.066
Pst DC3000	-12.738
Pst DC3000	-17.845
Pst DC3000	-10.792
Pst DC3000	-24.593
Pst DC3000	-24.636
Pst DC3000	-25.999
Pst DC3000	-29.735
Pst DC3000	-13.282
Pst DC3000	-16.828
Pst DC3000	-26.137
Pst DC3000	-28.68
Pst DC3000	-8.978
Pst DC3000	-22.021
Pst DC3000	-22.862
Pst DC3000	-8.036
Pst DC3000	-17.569
Pst DC3000	-28.741
Pst DC3000	-13.436
Pst DC3000	-14.121
Pst DC3000	-10.349
Pst DC3000	-24.645
Pst DC3000	-23.862
Pst DC3000	-12.537
Pst DC3000	-21.709
Pst DC3000	-24.874
Pst DC3000	-14.729
Pst DC3000	-13.605
Pst DC3000	-15.917
Pst DC3000	-33.125
Pst DC3000	0.969
Pst DC3000	-24.498
Pst DC3000	-18.885
Pst DC3000	-23.866
Pst DC3000	-15.29
Pst DC3000	-29.924
Pst DC3000	-24.156
Pst DC3000	-31.551
Pst DC3000	-13.844
Pst DC3000	-17.165
Pst DC3000	-14.652
Pst DC3000	-34.49
Pst DC3000	-13.844
Pst DC3000	-22.561
Pst DC3000	-10.686
Pst DC3000	-22.107
Pst DC3000	-1.26
Pst DC3000	-14.609
Pst DC3000	-22.93
Pst DC3000	-37.446
Pst DC3000	-9.684
Pst DC3000	-21.458
Pst DC3000	-3.146
Pst DC3000	-13.03
Pst DC3000	-24.943
Pst DC3000	-25.378
Pst DC3000	-28.189
Pst DC3000	-19.413
Pst DC3000	-24.621
Pst DC3000	-9.536
Pst DC3000	-8.274
Pst DC3000	-32.827
Pst DC3000	-23.826
Pst DC3000	-39.921
Pst DC3000	-20.911
Pst DC3000	-24.109
Pst DC3000	-10.496
Pst DC3000	-27.455
Pst DC3000	-22.995
Pst DC3000	-22.946
Pst DC3000	-18.104
Pst DC3000	-13.7
Pst DC3000	-19.289
Pst DC3000
Pst DC3000	-15.228
Pst DC3000	-21.604
Pst DC3000	-33.705
Pst DC3000	-21.99
Pst DC3000	-29.557
Pst DC3000	-14.315
Pst DC3000	-24.711
Pst DC3000	-21.864
Pst DC3000	-35.028
Pst DC3000	-20.462
Pst DC3000	-21.299
Pst DC3000	-32.77
Pst DC3000	-30.33
Pst DC3000	-32.136
Pst DC3000	-20.559
Pst DC3000	-9.883
Pst DC3000
Pst DC3000
Pst DC3000
Pst DC3000
Pst DC3000
Pst DC3000
Pst DC3000
Pst DC3000	-29.165
Pst DC3000
Pst DC3000	-23.333
Pst DC3000	-32.973
Pst DC3000	-12.484
Pst DC3000	-10.195
Pst DC3000	-34.414
Pst DC3000	4.991
Pst DC3000	-28.824
Pst DC3000	-16.931
Pst DC3000	-13.862
Pst DC3000	-36.072
Pst DC3000	-16.491
Pst DC3000	-26.698
Pst DC3000	-20.519
Pst DC3000	-21.509
Pst DC3000	-15.608
Pst DC3000	-16.958
Pst DC3000	-16.258
Pst DC3000	-15.398
Pst DC3000	-23.721
Pst DC3000	-18.094
Pst DC3000	-14.86
Pst DC3000	-18.438
Pst DC3000
Pst DC3000	-10.077
Pst DC3000	-12.715
Pst DC3000	-12.679
Pst DC3000	-9.347
Pst DC3000	-17.164
Pst DC3000	-17.028
Pst DC3000	-4.854
Pst DC3000	-19.093
Pst DC3000	-19.298
Pst DC3000	-6.365
Pst DC3000	-21.971
Pst DC3000	-27.306
Pst DC3000	-13.505
Pst DC3000	-15.884
Pst DC3000	-16.84
Pst DC3000	-15.893
Pst DC3000	-4.603
Pst DC3000	-17.704
Pst DC3000	-17.804
Pst DC3000	-17.632
Pst DC3000	-12.998
Pst DC3000	-30.616
Pst DC3000	-22.549
Pst DC3000	-12.154
Pst DC3000	-21.112
Pst DC3000	-29.089
Pst DC3000	-12.539
Pst DC3000
Pst DC3000	-5.547
Pst DC3000
Pst DC3000	-18.378
Pst DC3000	-13.593
Pst DC3000	-16.541
Pst DC3000	-12.023
Pst DC3000	5.484
Pst DC3000
Pst DC3000	-2.97
Pst DC3000
Pst DC3000	-10.507
Pst DC3000	-12.509
Pst DC3000
Pst DC3000	-3.914
Pst DC3000
Pst DC3000	-20.71
Pst DC3000	-15.925
Pst DC3000
Pst DC3000	-13.282
Pst DC3000	-25.95
Pst DC3000	-11.224
Pst DC3000	-15.1
Pst DC3000	-23.129
Pst DC3000	-25.395
Pst DC3000	-16.624
Pst DC3000	-14.474
Pst DC3000	-10.887
Pst DC3000	-16.938
Pst DC3000	-29.815
Pst DC3000	-15.014
Pst DC3000	-16.848
Pst DC3000	-25.177
Pst DC3000	-18.044
Pst DC3000	-18.103
Pst DC3000	-32.14
Pst DC3000	-9.793
Pst DC3000	-22.527
Pst DC3000	-17.201
Pst DC3000	-4.222
Pst DC3000	-31.501
Pst DC3000	-20.95
Pst DC3000	-11.403
Pst DC3000	-18.372
Pst DC3000	-17.126
Pst DC3000	-11.281
Pst DC3000	-28.311
Pst DC3000	-0.95
Pst DC3000	-10.965
Pst DC3000	-10.143
Pst DC3000	-19.431
Pst DC3000	-16.627
Pst DC3000	-3.322
Pst DC3000	-19.908
Pst DC3000	-5.315
Pst DC3000	-23.667
Pst DC3000	-19.494
Pst DC3000	-19.329
Pst DC3000	3.91
Pst DC3000	-23.661
Pst DC3000	-8.71
Pst DC3000	-18.395
Pst DC3000	-23.845
Pst DC3000	-16.972
Pst DC3000	-9.212
Pst DC3000
Pst DC3000	-12.408
Pst DC3000	-35.044
Pst DC3000	-17.692
Pst DC3000	-24.236
Pst DC3000	-16.389
Pst DC3000	-34.87
Pst DC3000	-19.625
Pst DC3000
Pst DC3000	-41.387
Pst DC3000	-18.572
Pst DC3000	-25.011
Pst DC3000	-14.398
Pst DC3000	-15.633
Pst DC3000	-23.994
Pst DC3000	-9.443
Pst DC3000	-32.929
Pst DC3000	-19.664
Pst DC3000	-12.067
Pst DC3000	-15.108
Pst DC3000	-18.099
Pst DC3000	-11.852
Pst DC3000	-12.895
Pst DC3000	-5.908
Pst DC3000	-8.74
Pst DC3000	-16.956
Pst DC3000	-15.664
Pst DC3000	-12.276
Pst DC3000	-19.973
Pst DC3000	-42.836
Pst DC3000
Pst DC3000	-32.095
Pst DC3000	-22.191
Pst DC3000	-22.955
Pst DC3000	-8.139
Pst DC3000	-14.239
Pst DC3000	-14.239
Pst DC3000	-27.984
Pst DC3000	-21.548
Pst DC3000	-21.332
Pst DC3000	-9.591
Pst DC3000	-26.429
Pst DC3000	-5.761
Pst DC3000	-19.316
Pst DC3000	-1.076
Pst DC3000	-33.692
Pst DC3000	-43.236
Pst DC3000	-8.057
Pst DC3000	-17.223
Pst DC3000	-17.694
Pst DC3000	-12.673
Pst DC3000
Pst DC3000	-16.492
Pst DC3000	-27.199
Pst DC3000	-13.494
Pst DC3000	-25.615
Pst DC3000	-25.215
Pst DC3000
Pst DC3000	-26.33
Pst DC3000	-36.354
Pst DC3000	-18.433
Pst DC3000	-10.986
Pst DC3000	-12.794
Pst DC3000	-18.679
Pst DC3000	-22.045
Pst DC3000	-11.172
Pst DC3000	-21.084
Pst DC3000	-17.64
Pst DC3000	-18.143
Pst DC3000	-18.204
Pst DC3000	-3.034
Pst DC3000	-18.761
Pst DC3000	-16.789
Pst DC3000	-14.798
Pst DC3000	-14.212
Pst DC3000	-39.289
Pst DC3000	-32.354
Pst DC3000	-19.07
Pst DC3000	-10.778
Pst DC3000	-17.134
Pst DC3000	-18.287
Pst DC3000
Pst DC3000	-6.45
Pst DC3000	-24.601
Pst DC3000	-16.48
Pst DC3000
Pst DC3000	-24.365
Pst DC3000	-22.158
Pst DC3000	-20.497
Pst DC3000	-26.656
Pst DC3000	-23.021
Pst DC3000	-6.74
Pst DC3000	-21.765
Pst DC3000	-11.5
Pst DC3000	-12.351
Pst DC3000	-15.582
Pst DC3000	-26.726
Pst DC3000	-6.245
Pst DC3000	-11.7
Pst DC3000	-15.886
Pst DC3000	-24.917
Pst DC3000	-19.099
Pst DC3000	-13.961
Pst DC3000	-18.267
Pst DC3000	-26.056
Pst DC3000	-9.645
Pst DC3000	-13.065
Pst DC3000	-12.922
Pst DC3000	-13.978
Pst DC3000	-29.862
Pst DC3000	-19.085
Pst DC3000	-22.39
Pst DC3000	-14.91
Pst DC3000	-11.744
Pst DC3000	-17.392
Pst DC3000	-5.577
Pst DC3000	-9.616
Pst DC3000	-21.892
Pst DC3000	-26.319
Pst DC3000	-16.229
Pst DC3000	-12.053
Pst DC3000	-16.183
Pst DC3000	-9.297
Pst DC3000	-14.478
Pst DC3000	-17.35
Pst DC3000	-17.384
Pst DC3000	-22.74
Pst DC3000	-42.451
Pst DC3000	-10.445
Pst DC3000	-12.017
Pst DC3000	-19.252
Pst DC3000	-13.7
Pst DC3000	-15.118
Pst DC3000	-14.45
Pst DC3000	-12.396
Pst DC3000	-22.461
Pst DC3000	-21.278
Pst DC3000	-20.967
Pst DC3000	-10.278
Pst DC3000	-11.145
Pst DC3000	-10.186
Pst DC3000	-15.169
Pst DC3000	-16.164
Pst DC3000	-19.266
Pst DC3000	-24.165
Pst DC3000	-23.47
Pst DC3000	-17.936
Pst DC3000	-10.625
Pst DC3000	-13.693
Pst DC3000	-12.983
Pst DC3000	-18.915
Pst DC3000	-8.863
Pst DC3000	-17.893
Pst DC3000	-8.756
Pst DC3000	-27.285
Pst DC3000	-15.575
Pst DC3000	-30.532
Pst DC3000	-29.337
Pst DC3000	-12.494
Pst DC3000	-16.6
Pst DC3000	-14.379
Pst DC3000	-12.901
Pst DC3000	-31.069
Pst DC3000	-20.615
Pst DC3000	-7.572
Pst DC3000	-29.246
Pst DC3000	-18.574
Pst DC3000	-11.577
Pst DC3000	1.083
Pst DC3000	-12.335
Pst DC3000	-10.397
Pst DC3000	-16.232
Pst DC3000	-16.587
Pst DC3000	-19.508
Pst DC3000	-12.908
Pst DC3000	-13.163
Pst DC3000	-19.961
Pst DC3000	-13.277
Pst DC3000	-42.736
Pst DC3000	-22.134
Pst DC3000	-23.709
Pst DC3000	-16.618
Pst DC3000	-20.588
Pst DC3000	-25.523
Pst DC3000	-19.049
Pst DC3000	-15.423
Pst DC3000	-18.349
Pst DC3000	-11.287
Pst DC3000	-13.957
Pst DC3000	-15.698
Pst DC3000	-23.534
Pst DC3000	-18.246
Pst DC3000	-25.929
Pst DC3000	-24.646
Pst DC3000	-10.005
Pst DC3000	-28.272
Pst DC3000	-29.497
Pst DC3000	-15.585
Pst DC3000	-15.322
Pst DC3000	-30.687
Pst DC3000	-7.59
Pst DC3000	-27.076
Pst DC3000	-16.334
Pst DC3000	-20.828
Pst DC3000	-17.291
Pst DC3000	-13.406
Pst DC3000	-3.801
Pst DC3000	-11.738
Pst DC3000	-21.025
Pst DC3000	-21.928
Pst DC3000	-22.633
Pst DC3000	-16.29
Pst DC3000	-13.58
Pst DC3000	-15.905
Pst DC3000	-11.574
Pst DC3000	-20.052
Pst DC3000	-19.828
Pst DC3000	-8.472
Pst DC3000	-14.32
Pst DC3000	-16.629
Pst DC3000	-23.762
Pst DC3000	-8.117
Pst DC3000	-17.621
Pst DC3000	-13.002
Pst DC3000	-11.287
Pst DC3000	-15.186
Pst DC3000	-27.614
Pst DC3000	-14.015
Pst DC3000	-16.163
Pst DC3000	-1.824
Pst DC3000	0.221
Pst DC3000	-16.728
Pst DC3000	-16.812
Pst DC3000	-14.345
Pst DC3000	-8.215
Pst DC3000	-18.117
Pst DC3000	-24.028
Pst DC3000	-23.049
Pst DC3000	-20.192
Pst DC3000	-13.456
Pst DC3000	-15.079
Pst DC3000	-18.774
Pst DC3000	-14.609
Pst DC3000	-17.049
Pst DC3000	-10.773
Pst DC3000	-26.337
Pst DC3000	-21.503
Pst DC3000	-13.032
Pst DC3000	-19.558
Pst DC3000	-21.902
Pst DC3000	-14.735
Pst DC3000	-14.522
Pst DC3000	-19.346
Pst DC3000	-15.998
Pst DC3000	-13.805
Pst DC3000	-16.439
Pst DC3000	-23.116
Pst DC3000	-24.864
Pst DC3000	-20.531
Pst DC3000
Pst DC3000	-6.248
Pst DC3000	-21.026
Pst DC3000	-8.183
Pst DC3000	-11.601
Pst DC3000	-22.769
Pst DC3000	-16.973
Pst DC3000	-23.73
Pst DC3000	-10.657
Pst DC3000	-15.113
Pst DC3000	-14.745
Pst DC3000	-14.173
Pst DC3000	-14.427
Pst DC3000	-17.762
Pst DC3000	-9.778
Pst DC3000	-6.521
Pst DC3000	-19.71
Pst DC3000	-5.081
Pst DC3000	0.95
Pst DC3000	-6.874
Pst DC3000	-12.524
Pst DC3000	-17.407
Pst DC3000	-16.65
Pst DC3000	-24.675
Pst DC3000	-18.937
Pst DC3000	-22.578
Pst DC3000	-21.586
Pst DC3000	-18.565
Pst DC3000	-18.775
Pst DC3000	-20.476
Pst DC3000	-20.445
Pst DC3000	-11.734
Pst DC3000	-17.731
Pst DC3000	-18.061
Pst DC3000	-10.631
Pst DC3000	-12.729
Pst DC3000	-15.061
Pst DC3000	-10.124
Pst DC3000	-17.127
Pst DC3000	-18.166
Pst DC3000	-8.222
Pst DC3000	-4.631
Pst DC3000	-5.524
Pst DC3000
Pst DC3000	-28.14
Pst DC3000	-17.405
Pst DC3000	-14.936
Pst DC3000	-14.093
Pst DC3000	-17.766
Pst DC3000	-21.507
Pst DC3000	-39.223
Pst DC3000	-22.006
Pst DC3000	-17.766
Pst DC3000	-17.758
Pst DC3000	-6.76
Pst DC3000	-13.509
Pst DC3000	-23.091
Pst DC3000	-16.706
Pst DC3000	-8.381
Pst DC3000	-8.108
Pst DC3000	-7.839
Pst DC3000	-18.314
Pst DC3000	-43.239
Pst DC3000
Pst DC3000	-21.402
Pst DC3000	-19.812
Pst DC3000	-10.072
Pst DC3000	-8.809
Pst DC3000	-16.189
Pst DC3000	-16.077
Pst DC3000	-14.768
Pst DC3000	-21.782
Pst DC3000	-13.43
Pst DC3000	-17.83
Pst DC3000	-7.558
Pst DC3000	-15.886
Pst DC3000	-20.72
Pst DC3000	-18.292
Pst DC3000	-16.069
Pst DC3000	-9.474
Pst DC3000	-8.115
Pst DC3000	0.749
Pst DC3000	-16.435
Pst DC3000	-14.008
Pst DC3000	-15.647
Pst DC3000	-11.887
Pst DC3000	-18.081
Pst DC3000	-18.807
Pst DC3000	-16.978
Pst DC3000	-14.234
Pst DC3000	-9.283
Pst DC3000	-13.309
Pst DC3000	-16.471
Pst DC3000	-12.842
Pst DC3000	-17.252
Pst DC3000	-16.155
Pst DC3000	-15.943
Pst DC3000	-13.29
Pst DC3000	-23.667
Pst DC3000	-14.171
Pst DC3000	-23.207
Pst DC3000	-23.965
Pst DC3000	-28.628
Pst DC3000	-12.828
Pst DC3000	-12.54
Pst DC3000	-19.447
Pst DC3000	-21.611
Pst DC3000	-4.137
Pst DC3000	-25.645
Pst DC3000	-3.118
Pst DC3000	-4.036
Pst DC3000	-13.258
Pst DC3000	-13.496
Pst DC3000	-14.443
Pst DC3000	-14.907
Pst DC3000	-18.544
Pst DC3000	-19.89
Pst DC3000	-31.211
Pst DC3000	-15.777
Pst DC3000	-4.357
Pst DC3000	-8.659
Pst DC3000	-14.297
Pst DC3000	-13.427
Pst DC3000	-7.832
Pst DC3000	-16.287
Pst DC3000	-5.745
Pst DC3000	-19.777
Pst DC3000	-16.317
Pst DC3000	-14.948
Pst DC3000	-19.753
Pst DC3000	-14.849
Pst DC3000	-7.629
Pst DC3000	-13.408
Pst DC3000	-17.315
Pst DC3000	-22.001
Pst DC3000	-18.176
Pst DC3000	-18.337
Pst DC3000	-22.796
Pst DC3000	-15.628
Pst DC3000	-16.991
Pst DC3000	-13.348
Pst DC3000	-15.053
Pst DC3000	-17.717
Pst DC3000	-27.296
Pst DC3000	-11.817
Pst DC3000	-18.888
Pst DC3000	-11.634
Pst DC3000	-18.928
Pst DC3000	-19.601
Pst DC3000	-24.798
Pst DC3000	6.094
Pst DC3000	-10.389
Pst DC3000	-15.213
Pst DC3000	-21.992
Pst DC3000	-12.89
Pst DC3000	-19.907
Pst DC3000	-5.278
Pst DC3000	-22.992
Pst DC3000	-10.133
Pst DC3000	-18.774
Pst DC3000	-15.806
Pst DC3000	-16.537
Pst DC3000	-19.984
Pst DC3000	-15.763
Pst DC3000	-17.834
Pst DC3000	-23.018
Pst DC3000	-18.972
Pst DC3000	-3.965
Pst DC3000	-19.845
Pst DC3000	-22.306
Pst DC3000	-2.322
Pst DC3000	-19.104
Pst DC3000	-23.376
Pst DC3000	-11.5
Pst DC3000	-9.547
Pst DC3000	-14.833
Pst DC3000	-9.839
Pst DC3000	-6.099
Pst DC3000	-18.832
Pst DC3000	-21.058
Pst DC3000	-15.601
Pst DC3000	-18.605
Pst DC3000	-10.327
Pst DC3000	-6.203
Pst DC3000	-26.082
Pst DC3000	-17.652
Pst DC3000	-18.89
Pst DC3000	-21.183
Pst DC3000	-18.976
Pst DC3000	-11.066
Pst DC3000	-5.56
Pst DC3000	-19.836
Pst DC3000	-5.779
Pst DC3000	-12.579
Pst DC3000	9.92
Pst DC3000	-12.926
Pst DC3000	-18.593
Pst DC3000	-9.588
Pst DC3000	-10.217
Pst DC3000	-21.863
Pst DC3000	-10.117
Pst DC3000	-7.728
Pst DC3000	-11.061
Pst DC3000	-23.069
Pst DC3000	-12.272
Pst DC3000	-12.897
Pst DC3000	-15.643
Pst DC3000	-20.062
Pst DC3000	-19.063
Pst DC3000	-19.896
Pst DC3000	-16.6
Pst DC3000	-13.428
Pst DC3000	-10.646
Pst DC3000	-23.711
Pst DC3000	-16.536
Pst DC3000	-7.116
Pst DC3000	-17.106
Pst DC3000	-2.649
Pst DC3000	-12.74
Pst DC3000	-6.332
Pst DC3000	-18.218
Pst DC3000	-11.106
Pst DC3000	-8.189
Pst DC3000	-10.15
Pst DC3000	-18.888
Pst DC3000	-17.812
Pst DC3000	-14.607
Pst DC3000	-11.597
Pst DC3000	-13.199
Pst DC3000	-22.3
Pst DC3000	-16.468
Pst DC3000	-16.357
Pst DC3000	5.283
Pst DC3000	-15.861
Pst DC3000	-22.675
Pst DC3000	-25.939
Pst DC3000	-14.673
Pst DC3000	-18.649
Pst DC3000	-25.84
Pst DC3000	-21.127
Pst DC3000	-16.594
Pst DC3000	-15.439
Pst DC3000	-23.315
Pst DC3000	-0.368
Pst DC3000	-7.875
Pst DC3000	-18.012
Pst DC3000	-18.058
Pst DC3000	-18.659
Pst DC3000	-8.915
Pst DC3000	-18.781
Pst DC3000	-14.364
Pst DC3000	-19.027
Pst DC3000	-15.382
Pst DC3000	-21.114
Pst DC3000	-23.182
Pst DC3000	-1.01
Pst DC3000	-20.47
Pst DC3000	-21.814
Pst DC3000	-3.022
Pst DC3000	-35.268
Pst DC3000	-21.499
Pst DC3000	-28.05
Pst DC3000	-20.315
Pst DC3000	-25.157
Pst DC3000	-18.259
Pst DC3000	-13.49
Pst DC3000	-16.63
Pst DC3000	-21.898
Pst DC3000	-22.351
Pst DC3000	-29.427
Pst DC3000	-16.276
Pst DC3000	-36.57
Pst DC3000	-25.639
Pst DC3000	-20.572
Pst DC3000	-23.54
Pst DC3000	-29.912
Pst DC3000	-28.577
Pst DC3000	-10.022
Pst DC3000	-21.963
Pst DC3000	-27.604
Pst DC3000	-8.434
Pst DC3000	-8.114
Pst DC3000	-8.467
Pst DC3000	-2.355
Pst DC3000	-16.076
Pst DC3000	-11.6
Pst DC3000	-9.793
Pst DC3000	-12.266
Pst DC3000	-17.231
Pst DC3000	-18.728
Pst DC3000	-18.751
Pst DC3000	-14.594
Pst DC3000	-18.792
Pst DC3000	-8.001
Pst DC3000	-16.938
Pst DC3000	-18.944
Pst DC3000	-27.655
Pst DC3000	-20.219
Pst DC3000	-19.86
Pst DC3000	-15.753
Pst DC3000	-3.866
Pst DC3000	-19.326
Pst DC3000	-21.569
Pst DC3000	-17.996
Pst DC3000	-19.221
Pst DC3000	-12.375
Pst DC3000	-15.559
Pst DC3000	-20.635
Pst DC3000	-27.194
Pst DC3000	-16.85
Pst DC3000	-11.83
Pst DC3000	-16.607
Pst DC3000	-17.348
Pst DC3000	-5.773
Pst DC3000	-23.46
Pst DC3000	-21.779
Pst DC3000	3.203
Pst DC3000	-18.175
Pst DC3000	-1.807
Pst DC3000	-13.541
Pst DC3000	-18.436
Pst DC3000	-7.472
Pst DC3000	-15.918
Pst DC3000	-17.576
Pst DC3000	-17.089
Pst DC3000	-12.748
Pst DC3000	-10.911
Pst DC3000	-18.896
Pst DC3000	-22.405
Pst DC3000	-29.21
Pst DC3000	-21.898
Pst DC3000	-20.395
Pst DC3000	-17.231
Pst DC3000	-24.905
Pst DC3000	-37.961
Pst DC3000	-24.073
Pst DC3000	-18.187
Pst DC3000	-19.737
Pst DC3000	-20.358
Pst DC3000	-11.724
Pst DC3000	-13.457
Pst DC3000	-31.937
Pst DC3000	-18.566
Pst DC3000	-19.437
Pst DC3000	-22.521
Pst DC3000	-23.362
Pst DC3000	-20.216
Pst DC3000	-23.397
Pst DC3000	-9.445
Pst DC3000	-31.326
Pst DC3000	-11.227
Pst DC3000	-8.891
Pst DC3000	-16.4
Pst DC3000	-18.14
Pst DC3000	-18.669
Pst DC3000	-15.826
Pst DC3000	-8.464
Pst DC3000	14.271
Pst DC3000	-11.748
Pst DC3000	-11.139
Pst DC3000	-11.098
Pst DC3000	-25.027
Pst DC3000	-19.652
Pst DC3000	-17.958
Pst DC3000	-16.354
Pst DC3000	-15.398
Pst DC3000	-8.517
Pst DC3000	-12.064
Pst DC3000	-26.824
Pst DC3000	-21.239
Pst DC3000	-26.529
Pst DC3000	-11.692
Pst DC3000	-24.986
Pst DC3000	-9.107
Pst DC3000	-18.787
Pst DC3000	-27.522
Pst DC3000	-48.049
Pst DC3000	-22.916
Pst DC3000	-25.048
Pst DC3000	-19.795
Pst DC3000	-23.847
Pst DC3000	-4.416
Pst DC3000	-23.8
Pst DC3000	-15.395
Pst DC3000	-17.847
Pst DC3000	-30.033
Pst DC3000	-18.551
Pst DC3000	-21.71
Pst DC3000	-12.548
Pst DC3000	-28.939
Pst DC3000	-4.201
Pst DC3000	-33.589
Pst DC3000	-12.541
Pst DC3000	-18.678
Pst DC3000	-28.646
Pst DC3000	-14.243
Pst DC3000	-16.425
Pst DC3000	-3.366
Pst DC3000	-26.576
Pst DC3000	-18.868
Pst DC3000	-15.881
Pst DC3000	-16.069
Pst DC3000	-16.645
Pst DC3000	-16.851
[truncated: 3,947 more rows]
