# Supplementary material for: MolPhase, an advanced prediction algorithm for protein phase separation
Source: EMBO J. 2024 Apr 2;43(9):10. doi: 10.1038/s44318-024-00090-9 (PMC11065880; doi:10.1038/s44318-024-00090-9)
Supplement: Supplementary file 9 — Source data Fig. 5 [file 44318_2024_90_MOESM9_ESM.zip › Figure 5-Source Data Files/5G/Figure 5G-Comparison of glycine ratio.xlsx]

## Sheet: Figure 5G
Category	Glycine Ratio
Pst DC3000	0.0983051
Pst DC3000	0.0763636
Pst DC3000	0.131455
Pst DC3000	0.0441176
Pst DC3000	0.0925926
Pst DC3000	0.0829493
Pst DC3000	0.0745342
Pst DC3000	0.0857143
Pst DC3000	0.064
Pst DC3000	0.0681818
Pst DC3000	0.0397112
Pst DC3000	0.0567376
Pst DC3000	0.0465116
Pst DC3000	0.111486
Pst DC3000	0.0901288
Pst DC3000	0.0808081
Pst DC3000	0.060241
Pst DC3000	0.025974
Pst DC3000	0.046729
Pst DC3000	0.0666667
Pst DC3000	0.0140845
Pst DC3000	0.0560748
Pst DC3000	0.0769231
Pst DC3000	0.109091
Pst DC3000	0.0873362
Pst DC3000	0.0717489
Pst DC3000	0.0529801
Pst DC3000	0.104911
Pst DC3000	0.0552486
Pst DC3000	0.0639535
Pst DC3000	0.109948
Pst DC3000	0.130208
Pst DC3000	0.0611354
Pst DC3000	0.0608974
Pst DC3000	0.0718954
Pst DC3000	0.0133333
Pst DC3000	0.0454545
Pst DC3000	0.0534759
Pst DC3000	0.086785
Pst DC3000	0.0967742
Pst DC3000	0.0694444
Pst DC3000	0.0967742
Pst DC3000	0.0464135
Pst DC3000	0.0483559
Pst DC3000	0.0252101
Pst DC3000	0.127119
Pst DC3000	0.0716418
Pst DC3000	0.0830325
Pst DC3000	0.132184
Pst DC3000	0.113953
Pst DC3000	0.0416667
Pst DC3000	0.0405405
Pst DC3000	0.0694444
Pst DC3000	0.0934579
Pst DC3000	0.11215
Pst DC3000	0.075
Pst DC3000	0.100529
Pst DC3000	0.0671378
Pst DC3000	0.0722892
Pst DC3000	0.0706522
Pst DC3000	0.0694444
Pst DC3000	0.0648148
Pst DC3000	0.115789
Pst DC3000	0.059761
Pst DC3000	0.0645161
Pst DC3000	0.0622222
Pst DC3000	0.0656566
Pst DC3000	0.0861244
Pst DC3000	0.0477941
Pst DC3000	0.0703125
Pst DC3000	0.127737
Pst DC3000	0.132701
Pst DC3000	0.0576923
Pst DC3000	0.0814868
Pst DC3000	0.060241
Pst DC3000	0.0232558
Pst DC3000	0.0948905
Pst DC3000	0.0424528
Pst DC3000	0.128378
Pst DC3000	0.0720339
Pst DC3000	0.0507246
Pst DC3000	0.10452
Pst DC3000	0.0993789
Pst DC3000	0.0881356
Pst DC3000	0.0444444
Pst DC3000	0.060241
Pst DC3000	0.0493827
Pst DC3000	0.042735
Pst DC3000	0.0719603
Pst DC3000	0.0217391
Pst DC3000	0.0632911
Pst DC3000	0.0575397
Pst DC3000	0.0537634
Pst DC3000	0.0740741
Pst DC3000	0.0757576
Pst DC3000	0.0416667
Pst DC3000	0.076555
Pst DC3000	0.0611247
Pst DC3000	0.123288
Pst DC3000	0.0842105
Pst DC3000	0.04
Pst DC3000	0.0655738
Pst DC3000	0.106383
Pst DC3000	0.0252101
Pst DC3000	0.0769231
Pst DC3000	0.0322581
Pst DC3000	0.0921986
Pst DC3000	0.0733591
Pst DC3000	0.056338
Pst DC3000	0.0512821
Pst DC3000	0.0384615
Pst DC3000	0.0666667
Pst DC3000	0.0953307
Pst DC3000	0.0641026
Pst DC3000	0.0543478
Pst DC3000	0.0996564
Pst DC3000	0.07109
Pst DC3000	0.0751445
Pst DC3000	0.134921
Pst DC3000	0.0757576
Pst DC3000	0.0658683
Pst DC3000	0.0612245
Pst DC3000	0.059761
Pst DC3000	0.0600649
Pst DC3000	0.0997067
Pst DC3000	0.10582
Pst DC3000	0.0204082
Pst DC3000	0.0747664
Pst DC3000	0.0813953
Pst DC3000	0.0851648
Pst DC3000	0.0584416
Pst DC3000	0.0928571
Pst DC3000	0.0685714
Pst DC3000	0.119565
Pst DC3000	0.0567823
Pst DC3000	0.0934066
Pst DC3000	0.0737705
Pst DC3000	0.0519126
Pst DC3000	0.0949074
Pst DC3000	0.0671141
Pst DC3000	0.0479452
Pst DC3000	0.0944373
Pst DC3000	0.100592
Pst DC3000	0.0294118
Pst DC3000	0.0481013
Pst DC3000	0.0541176
Pst DC3000	0.0539683
Pst DC3000	0.107505
Pst DC3000	0.0387597
Pst DC3000	0.0960854
Pst DC3000	0.0512821
Pst DC3000	0.109524
Pst DC3000	0.109649
Pst DC3000	0.0570652
Pst DC3000	0.0619469
Pst DC3000	0.056
Pst DC3000	0.114943
Pst DC3000	0.063197
Pst DC3000	0.097166
Pst DC3000	0.0567164
Pst DC3000	0.0604651
Pst DC3000	0.0694981
Pst DC3000	0.0337079
Pst DC3000	0.0841346
Pst DC3000	0.0853933
Pst DC3000	0.117241
Pst DC3000	0.103333
Pst DC3000	0.0391061
Pst DC3000	0.109244
Pst DC3000	0.0576923
Pst DC3000	0.0786026
Pst DC3000	0.059322
Pst DC3000	0.0816327
Pst DC3000	0.0647059
Pst DC3000	0.056338
Pst DC3000	0.0288462
Pst DC3000	0.06
Pst DC3000	0.0818054
Pst DC3000	0.0662983
Pst DC3000	0.0686275
Pst DC3000	0.0767591
Pst DC3000	0.0743034
Pst DC3000	0.0819672
Pst DC3000	0.0352941
Pst DC3000	0.0990991
Pst DC3000	0.045977
Pst DC3000	0.0890052
Pst DC3000	0.139932
Pst DC3000	0.079646
Pst DC3000	0.0636943
Pst DC3000	0.0751634
Pst DC3000	0.0614754
Pst DC3000	0.0837989
Pst DC3000	0.0352941
Pst DC3000	0.0333333
Pst DC3000	0.05
Pst DC3000	0.0149254
Pst DC3000	0.0471698
Pst DC3000	0.0655738
Pst DC3000	0.0860215
Pst DC3000	0.0697674
Pst DC3000	0.0884354
Pst DC3000	0.085034
Pst DC3000	0.153846
Pst DC3000	0.0905172
Pst DC3000	0.0657673
Pst DC3000	0.1
Pst DC3000	0.0430464
Pst DC3000	0.122715
Pst DC3000	0.0649819
Pst DC3000	0.0695971
Pst DC3000	0.0873786
Pst DC3000	0.0786164
Pst DC3000	0.0763359
Pst DC3000	0.0536913
Pst DC3000	0.107317
Pst DC3000	0.102459
Pst DC3000	0.0714286
Pst DC3000	0.0670554
Pst DC3000	0.0814815
Pst DC3000	0.0695652
Pst DC3000	0.0829694
Pst DC3000	0.0464286
Pst DC3000	0.0857143
Pst DC3000	0.0865672
Pst DC3000	0.0529801
Pst DC3000	0.0659898
Pst DC3000	0.0340136
Pst DC3000	0.0966543
Pst DC3000	0.0871369
Pst DC3000	0.0608519
Pst DC3000	0.087963
Pst DC3000	0.0694444
Pst DC3000	0.0891089
Pst DC3000	0.0633484
Pst DC3000	0.0465116
Pst DC3000	0.0727273
Pst DC3000	0.0872483
Pst DC3000	0.08
Pst DC3000	0.0723684
Pst DC3000	0.0558824
Pst DC3000	0.0791557
Pst DC3000	0.108051
Pst DC3000	0.0606061
Pst DC3000	0.0978261
Pst DC3000	0.082
Pst DC3000	0.054878
Pst DC3000	0.0722892
Pst DC3000	0.272727
Pst DC3000	0.0677966
Pst DC3000	0.0461538
Pst DC3000	0.0263158
Pst DC3000	0.0598291
Pst DC3000	0.0731707
Pst DC3000	0.0616883
Pst DC3000	0.046729
Pst DC3000	0.113208
Pst DC3000	0.0503145
Pst DC3000	0.101545
Pst DC3000	0.088785
Pst DC3000	0.0810811
Pst DC3000	0.1125
Pst DC3000	0.130435
Pst DC3000	0.0478469
Pst DC3000	0.0519481
Pst DC3000	0.0849057
Pst DC3000	0.0714286
Pst DC3000	0.0555556
Pst DC3000	0.112195
Pst DC3000	0.0925373
Pst DC3000	0.113158
Pst DC3000	0.073903
Pst DC3000	0.0604839
Pst DC3000	0.0970464
Pst DC3000	0.0433333
Pst DC3000	0.0705882
Pst DC3000	0.0838323
Pst DC3000	0.0798611
Pst DC3000	0.0900901
Pst DC3000	0.0842105
Pst DC3000	0.0248447
Pst DC3000	0.0661479
Pst DC3000	0.0900901
Pst DC3000	0.0940594
Pst DC3000	0.0766423
Pst DC3000	0.0909091
Pst DC3000	0.0440252
Pst DC3000	0.0652174
Pst DC3000	0.0609137
Pst DC3000	0.0654206
Pst DC3000	0.131274
Pst DC3000	0.0666667
Pst DC3000	0.0598291
Pst DC3000	0.0654206
Pst DC3000	0.0430108
Pst DC3000	0.0681818
Pst DC3000	0.0357143
Pst DC3000	0.0852459
Pst DC3000	0.0116279
Pst DC3000	0.0967742
Pst DC3000	0.0730223
Pst DC3000	0.0453074
Pst DC3000	0.0786026
Pst DC3000	0.0309278
Pst DC3000	0.0731225
Pst DC3000	0.0727273
Pst DC3000	0.0636943
Pst DC3000	0.0724409
Pst DC3000	0.0671875
Pst DC3000	0.0903226
Pst DC3000	0.0825893
Pst DC3000	0.0412371
Pst DC3000	0.0997625
Pst DC3000	0.115538
Pst DC3000	0.0471698
Pst DC3000	0.0672646
Pst DC3000	0.110619
Pst DC3000	0.0833333
Pst DC3000	0.0724638
Pst DC3000	0.0442478
Pst DC3000	0.0807018
Pst DC3000	0.0721393
Pst DC3000	0.0759494
Pst DC3000	0.062212
Pst DC3000	0.1125
Pst DC3000	0.0930233
Pst DC3000	0.0803571
Pst DC3000	0.0225564
Pst DC3000	0.0957746
Pst DC3000	0.137079
Pst DC3000	0.049505
Pst DC3000	0.0728477
Pst DC3000	0.037037
Pst DC3000	0.0778443
Pst DC3000	0.0659341
Pst DC3000	0.0392157
Pst DC3000	0.0641026
Pst DC3000	0.0410959
Pst DC3000	0.043956
Pst DC3000	0.0755396
Pst DC3000	0.0787879
Pst DC3000	0.0917031
Pst DC3000	0.0681818
Pst DC3000	0.0379747
Pst DC3000	0.0669145
Pst DC3000	0.0582524
Pst DC3000	0.0252101
Pst DC3000	0.0411765
Pst DC3000	0.0606061
Pst DC3000	0.0762712
Pst DC3000	0.0980392
Pst DC3000	0.0503597
Pst DC3000	0.0474453
Pst DC3000	0.077821
Pst DC3000	0.0453074
Pst DC3000	0.03125
Pst DC3000	0.0794702
Pst DC3000	0.06469
Pst DC3000	0.0542986
Pst DC3000	0.060166
Pst DC3000	0.0462428
Pst DC3000	0.0915033
Pst DC3000	0.0709877
Pst DC3000	0.0537975
Pst DC3000	0.0523416
Pst DC3000	0.0728155
Pst DC3000	0.0696379
Pst DC3000	0.0681818
Pst DC3000	0.0754258
Pst DC3000	0.0708661
Pst DC3000	0.101562
Pst DC3000	0.0874525
Pst DC3000	0.0408163
Pst DC3000	0.0992908
Pst DC3000	0.0686695
Pst DC3000	0.112903
Pst DC3000	0.0785219
Pst DC3000	0.0717489
Pst DC3000	0.0323625
Pst DC3000	0.0615385
Pst DC3000	0.104673
Pst DC3000	0.0901639
Pst DC3000	0.0609756
Pst DC3000	0.0676471
Pst DC3000	0.0762712
Pst DC3000	0.0619718
Pst DC3000	0.0941176
Pst DC3000	0.0899281
Pst DC3000	0.0420168
Pst DC3000	0.05
Pst DC3000	0.091954
Pst DC3000	0.0564784
Pst DC3000	0.0649087
Pst DC3000	0.105477
Pst DC3000	0.0865385
Pst DC3000	0.0652174
Pst DC3000	0.0977654
Pst DC3000	0.0703125
Pst DC3000	0.0538244
Pst DC3000	0.0532544
Pst DC3000	0.0588235
Pst DC3000	0.102041
Pst DC3000	0.0855615
Pst DC3000	0.0729167
Pst DC3000	0.0762463
Pst DC3000	0.0880503
Pst DC3000	0.0677083
Pst DC3000	0.0684932
Pst DC3000	0.0950324
Pst DC3000	0.0670103
Pst DC3000	0.0772947
Pst DC3000	0.0825688
Pst DC3000	0.0844444
Pst DC3000	0.0258065
Pst DC3000	0.0894309
Pst DC3000	0.0950413
Pst DC3000	0.0926276
Pst DC3000	0.111969
Pst DC3000	0.0680272
Pst DC3000	0.0572519
Pst DC3000	0.0551724
Pst DC3000	0.117857
Pst DC3000	0.0753425
Pst DC3000	0.0734463
Pst DC3000	0.0606061
Pst DC3000	0.0469799
Pst DC3000	0.0898204
Pst DC3000	0.0723684
Pst DC3000	0.0997596
Pst DC3000	0.0769231
Pst DC3000	0.0640809
Pst DC3000	0.0791738
Pst DC3000	0.0710784
Pst DC3000	0.0283019
Pst DC3000	0.0720721
Pst DC3000	0.0695652
Pst DC3000	0.116592
Pst DC3000	0.127753
Pst DC3000	0.0816993
Pst DC3000	0.0845771
Pst DC3000	0.0562914
Pst DC3000	0.0960265
Pst DC3000	0.0720721
Pst DC3000	0.074184
Pst DC3000	0.0968421
Pst DC3000	0.0927022
Pst DC3000	0.0929293
Pst DC3000	0.0717489
Pst DC3000	0.0688202
Pst DC3000	0.0612245
Pst DC3000	0.0478088
Pst DC3000	0.0892857
Pst DC3000	0.0849673
Pst DC3000	0.0690355
Pst DC3000	0.0671642
Pst DC3000	0.0790514
Pst DC3000	0.0738255
Pst DC3000	0.0505837
Pst DC3000	0.0613208
Pst DC3000	0.0909091
Pst DC3000	0.0417537
Pst DC3000	0.109375
Pst DC3000	0.0772304
Pst DC3000	0.109541
Pst DC3000	0.0733138
Pst DC3000	0.0991254
Pst DC3000	0.0393258
Pst DC3000	0.0553633
Pst DC3000	0.0860759
Pst DC3000	0.077821
Pst DC3000	0.0608108
Pst DC3000	0.0515971
Pst DC3000	0.10984
Pst DC3000	0.106299
Pst DC3000	0.0569307
Pst DC3000	0.0580357
Pst DC3000	0.0761905
Pst DC3000	0.0714286
Pst DC3000	0.0779221
Pst DC3000	0.10828
Pst DC3000	0.102473
Pst DC3000	0.117647
Pst DC3000	0.07
Pst DC3000	0.0854093
Pst DC3000	0.125
Pst DC3000	0.0850662
Pst DC3000	0.0743982
Pst DC3000	0.0588235
Pst DC3000	0.0566038
Pst DC3000	0.0853659
Pst DC3000	0.105
Pst DC3000	0.0913462
Pst DC3000	0.0864198
Pst DC3000	0.0858586
Pst DC3000	0.0830861
Pst DC3000	0.0777778
Pst DC3000	0.0680272
Pst DC3000	0.0813397
Pst DC3000	0.102625
Pst DC3000	0.0681818
Pst DC3000	0.0735294
Pst DC3000	0.0333333
Pst DC3000	0.0253165
Pst DC3000	0.0964467
Pst DC3000	0.0344828
Pst DC3000	0.122924
Pst DC3000	0.0909091
Pst DC3000	0.0588235
Pst DC3000	0.0668258
Pst DC3000	0.0518519
Pst DC3000	0.0144928
Pst DC3000	0.0833333
Pst DC3000	0.0813953
Pst DC3000	0.0514706
Pst DC3000	0.0697674
Pst DC3000	0.0638298
Pst DC3000	0.0394737
Pst DC3000	0.128289
Pst DC3000	0.0140845
Pst DC3000	0.0416667
Pst DC3000	0.103448
Pst DC3000	0.164835
Pst DC3000	0.0344828
Pst DC3000	0.0613497
Pst DC3000	0.057508
Pst DC3000	0.0787402
Pst DC3000	0.0645161
Pst DC3000	0.0990991
Pst DC3000	0.070922
Pst DC3000	0.0689655
Pst DC3000	0.0679612
Pst DC3000	0.173077
Pst DC3000	0.0483871
Pst DC3000	0.0238095
Pst DC3000	0.0666667
Pst DC3000	0.0625
Pst DC3000	0.0798122
Pst DC3000	0.1
Pst DC3000	0.0833333
Pst DC3000	0.126984
Pst DC3000	0.10567
Pst DC3000	0.0430108
Pst DC3000	0.0120482
Pst DC3000	0.140845
Pst DC3000	0.142857
Pst DC3000	0.046875
Pst DC3000	0.059322
Pst DC3000	0.08
Pst DC3000	0.0913706
Pst DC3000	0.0656371
Pst DC3000	0.107623
Pst DC3000	0.10219
Pst DC3000	0.0714286
Pst DC3000	0.0841584
Pst DC3000	0.0806452
Pst DC3000	0.0611354
Pst DC3000	0.0628931
Pst DC3000	0.0337079
Pst DC3000	0.0469799
Pst DC3000	0.0769231
Pst DC3000	0.0408163
Pst DC3000	0.103053
Pst DC3000	0.0684932
Pst DC3000	0.0806452
Pst DC3000	0.0277778
Pst DC3000	0.0806452
Pst DC3000	0.0564263
Pst DC3000	0.0337553
Pst DC3000	0.0147059
Pst DC3000	0.0918367
Pst DC3000	0.0817052
Pst DC3000	0.108434
Pst DC3000	0.0649351
Pst DC3000	0.0419162
Pst DC3000	0.101215
Pst DC3000	0.115942
Pst DC3000	0.0625
Pst DC3000	0.0897436
Pst DC3000	0.0793651
Pst DC3000	0.0837004
Pst DC3000	0.107692
Pst DC3000	0.0985507
Pst DC3000	0.0421053
Pst DC3000	0.0898876
Pst DC3000	0.0666667
Pst DC3000	0.0375
Pst DC3000	0.123711
Pst DC3000	0.08
Pst DC3000	0.0529801
Pst DC3000	0.0660377
Pst DC3000	0.101266
Pst DC3000	0.0600601
Pst DC3000	0.0873786
Pst DC3000	0.108527
Pst DC3000	0.0932203
Pst DC3000	0.0526316
Pst DC3000	0.112613
Pst DC3000	0.152778
Pst DC3000	0.103448
Pst DC3000	0.0775862
Pst DC3000	0.0846154
Pst DC3000	0.0594059
Pst DC3000	0.105769
Pst DC3000	0.0983607
Pst DC3000	0.0340909
Pst DC3000	0.0634921
Pst DC3000	0.0875912
Pst DC3000	0.0545455
Pst DC3000	0.0606061
Pst DC3000	0.09
Pst DC3000	0.038835
Pst DC3000	0.105691
Pst DC3000	0.0769231
Pst DC3000	0.0943396
Pst DC3000	0.0959596
Pst DC3000	0.0690377
Pst DC3000	0.0691824
Pst DC3000	0.056338
Pst DC3000	0.0555556
Pst DC3000	0.0892857
Pst DC3000	0.0493827
Pst DC3000	0.164706
Pst DC3000	0.0315789
Pst DC3000	0.0362319
Pst DC3000	0.0151515
Pst DC3000	0.0792952
Pst DC3000	0.113122
Pst DC3000	0.0375
Pst DC3000	0.0877193
Pst DC3000	0.123711
Pst DC3000	0.105556
Pst DC3000	0.0655738
Pst DC3000	0.0709677
Pst DC3000	0.044586
Pst DC3000	0.0228571
Pst DC3000	0.0496894
Pst DC3000	0.0326087
Pst DC3000	0.100358
Pst DC3000	0.0540541
Pst DC3000	0.0779221
Pst DC3000	0.120482
Pst DC3000	0.0909091
Pst DC3000	0.0847458
Pst DC3000	0.0810811
Pst DC3000	0.0952381
Pst DC3000	0.057047
Pst DC3000	0.045
Pst DC3000	0.0552486
Pst DC3000	0.0707965
Pst DC3000	0.0568182
Pst DC3000	0.0330579
Pst DC3000	0.0996678
Pst DC3000	0.0666667
Pst DC3000	0.055
Pst DC3000	0.0765766
Pst DC3000	0.0769231
Pst DC3000	0.0920245
Pst DC3000	0.0479452
Pst DC3000	0.064
Pst DC3000	0.0183486
Pst DC3000	0.0629921
Pst DC3000	0
Pst DC3000	0.122222
Pst DC3000	0.08867
Pst DC3000	0.06
Pst DC3000	0.0740741
Pst DC3000	0.0651163
Pst DC3000	0.0326087
Pst DC3000	0.0900901
Pst DC3000	0.0701754
Pst DC3000	0.0952381
Pst DC3000	0.0736196
Pst DC3000	0.0630137
Pst DC3000	0.0388693
Pst DC3000	0.0454545
Pst DC3000	0.0597403
Pst DC3000	0.124464
Pst DC3000	0.0509554
Pst DC3000	0.0740741
Pst DC3000	0.0538462
Pst DC3000	0.0923077
Pst DC3000	0.0576923
Pst DC3000	0.0275229
Pst DC3000	0.0989011
Pst DC3000	0.0414747
Pst DC3000	0.0909091
Pst DC3000	0.0529248
Pst DC3000	0.0540541
Pst DC3000	0.0813559
Pst DC3000	0.0272727
Pst DC3000	0.0536913
Pst DC3000	0.0675676
Pst DC3000	0.0593047
Pst DC3000	0.0486111
Pst DC3000	0.0761589
Pst DC3000	0.0600601
Pst DC3000	0.0723684
Pst DC3000	0.08
Pst DC3000	0.0668103
Pst DC3000	0.0638298
Pst DC3000	0.0765766
Pst DC3000	0.0868056
Pst DC3000	0.112426
Pst DC3000	0.0638298
Pst DC3000	0.039604
Pst DC3000	0.0985915
Pst DC3000	0.1
Pst DC3000	0.0639098
Pst DC3000	0.0509554
Pst DC3000	0.0859107
Pst DC3000	0.097561
Pst DC3000	0.0446927
Pst DC3000	0.0902613
Pst DC3000	0.0979021
Pst DC3000	0.0751295
Pst DC3000	0.0392157
Pst DC3000	0.0555556
Pst DC3000	0.0879121
Pst DC3000	0.0595483
Pst DC3000	0.0440252
Pst DC3000	0.0935252
Pst DC3000	0.0697674
Pst DC3000	0.0498442
Pst DC3000	0.0684932
Pst DC3000	0.0495495
Pst DC3000	0.079602
Pst DC3000	0.114187
Pst DC3000	0.115265
Pst DC3000	0.0867508
Pst DC3000	0.0466667
Pst DC3000	0.0731707
Pst DC3000	0.0503145
Pst DC3000	0.0854701
Pst DC3000	0.0896708
Pst DC3000	0.0743802
Pst DC3000	0.0846395
Pst DC3000	0.10274
Pst DC3000	0.0697674
Pst DC3000	0.0510204
Pst DC3000	0.0825243
Pst DC3000	0.0758929
Pst DC3000	0.0755814
Pst DC3000	0.0654206
Pst DC3000	0.0882353
Pst DC3000	0.0633803
Pst DC3000	0.0638298
Pst DC3000	0.05625
Pst DC3000	0.0427807
Pst DC3000	0.163158
Pst DC3000	0.0679612
Pst DC3000	0.0879905
Pst DC3000	0.0507246
Pst DC3000	0.0955777
Pst DC3000	0.0674847
Pst DC3000	0.0701031
Pst DC3000	0.0289017
Pst DC3000	0.111111
Pst DC3000	0.0491228
Pst DC3000	0.0490196
Pst DC3000	0.0402414
Pst DC3000	0.103226
Pst DC3000	0.0632911
Pst DC3000	0.111399
Pst DC3000	0.0873016
Pst DC3000	0.0909091
Pst DC3000	0.0774648
Pst DC3000	0.0729927
Pst DC3000	0.0956938
Pst DC3000	0.0792079
Pst DC3000	0.0264901
Pst DC3000	0.0705882
Pst DC3000	0.0555556
Pst DC3000	0.0505618
Pst DC3000	0.0416667
Pst DC3000	0.113372
Pst DC3000	0.0521739
Pst DC3000	0.0526316
Pst DC3000	0.0479452
Pst DC3000	0.0793651
Pst DC3000	0.092081
Pst DC3000	0.0711744
Pst DC3000	0.0652174
Pst DC3000	0.0671141
Pst DC3000	0.0653951
Pst DC3000	0.0740741
Pst DC3000	0.0700935
Pst DC3000	0.0722433
Pst DC3000	0.0724138
Pst DC3000	0.083045
Pst DC3000	0.0933852
Pst DC3000	0.104575
Pst DC3000	0.0740741
Pst DC3000	0.114286
Pst DC3000	0.0607477
Pst DC3000	0.0793651
Pst DC3000	0.0653595
Pst DC3000	0.0616883
Pst DC3000	0.0933333
Pst DC3000	0.0638298
Pst DC3000	0.114428
Pst DC3000	0.0675676
Pst DC3000	0.0869565
Pst DC3000	0.0675676
Pst DC3000	0.0924855
Pst DC3000	0.0559006
Pst DC3000	0.209877
Pst DC3000	0.0827068
Pst DC3000	0.0474308
Pst DC3000	0.092511
Pst DC3000	0.0518135
Pst DC3000	0.0238095
Pst DC3000	0.073913
Pst DC3000	0.0507246
Pst DC3000	0.0626959
Pst DC3000	0.0384615
Pst DC3000	0.05
Pst DC3000	0.0816327
Pst DC3000	0.12381
Pst DC3000	0.0918919
Pst DC3000	0.0752688
Pst DC3000	0.0535714
Pst DC3000	0.121951
Pst DC3000	0.0731707
Pst DC3000	0.0855263
Pst DC3000	0.068323
Pst DC3000	0.0989583
Pst DC3000	0.0989011
Pst DC3000	0.131313
Pst DC3000	0.102857
Pst DC3000	0.0781991
Pst DC3000	0.0933333
Pst DC3000	0.0909091
Pst DC3000	0.076087
Pst DC3000	0.0820312
Pst DC3000	0.0769231
Pst DC3000	0.0277778
Pst DC3000	0.0721649
Pst DC3000	0.0580645
Pst DC3000	0.0374332
Pst DC3000	0.0719178
Pst DC3000	0.0805085
Pst DC3000	0.0206186
Pst DC3000	0.076555
Pst DC3000	0.037037
Pst DC3000	0.107317
Pst DC3000	0.0584416
Pst DC3000	0.100671
Pst DC3000	0.0413793
Pst DC3000	0.0588235
Pst DC3000	0.0805556
Pst DC3000	0.10917
Pst DC3000	0.0406504
Pst DC3000	0.025974
Pst DC3000	0.135135
Pst DC3000	0.0698413
Pst DC3000	0.0847458
Pst DC3000	0.0505415
Pst DC3000	0.0743802
Pst DC3000	0.0421687
Pst DC3000	0.0432099
Pst DC3000	0.111111
Pst DC3000	0.134503
Pst DC3000	0.0642202
Pst DC3000	0.028169
Pst DC3000	0.106061
Pst DC3000	0.132832
Pst DC3000	0.0714286
Pst DC3000	0.06
Pst DC3000	0.04
Pst DC3000	0.0883392
Pst DC3000	0.0569106
Pst DC3000	0.0588235
Pst DC3000	0.0642202
Pst DC3000	0.0642202
Pst DC3000	0.0784314
Pst DC3000	0.0769231
Pst DC3000	0.0879121
Pst DC3000	0.0909091
Pst DC3000	0.0548246
Pst DC3000	0.0608108
Pst DC3000	0.0416667
Pst DC3000	0.0526316
Pst DC3000	0.0640496
Pst DC3000	0.0660377
Pst DC3000	0.0731707
Pst DC3000	0.148148
Pst DC3000	0.0602679
Pst DC3000	0.0705521
Pst DC3000	0.0758621
Pst DC3000	0.0425532
Pst DC3000	0.0794702
Pst DC3000	0.0707547
Pst DC3000	0.0502092
Pst DC3000	0.0518519
Pst DC3000	0.0536913
Pst DC3000	0.0394737
Pst DC3000	0.05
Pst DC3000	0.0792079
Pst DC3000	0.0748663
Pst DC3000	0.075
Pst DC3000	0.0724365
Pst DC3000	0.047619
Pst DC3000	0.0451613
Pst DC3000	0.0858086
Pst DC3000	0.103321
Pst DC3000	0.0920245
Pst DC3000	0.078125
Pst DC3000	0.130841
Pst DC3000	0.0867209
Pst DC3000	0.0879346
Pst DC3000	0.0683453
Pst DC3000	0.106339
Pst DC3000	0.0940594
Pst DC3000	0.08867
Pst DC3000	0.128205
Pst DC3000	0.0668103
Pst DC3000	0.0753425
Pst DC3000	0.0877193
Pst DC3000	0.0298507
Pst DC3000	0.117302
Pst DC3000	0.0641026
Pst DC3000	0.0848861
Pst DC3000	0.0829016
Pst DC3000	0.0722611
Pst DC3000	0.0503145
Pst DC3000	0.0555556
Pst DC3000	0.078125
Pst DC3000	0.0756972
Pst DC3000	0.101695
Pst DC3000	0.025641
Pst DC3000	0.0655738
Pst DC3000	0.0792952
Pst DC3000	0.0640394
Pst DC3000	0.0434783
Pst DC3000	0.0478469
Pst DC3000	0.0837989
Pst DC3000	0.08125
Pst DC3000	0.0822785
Pst DC3000	0.102151
Pst DC3000	0.106796
Pst DC3000	0.0714286
Pst DC3000	0.0588235
Pst DC3000	0.0630631
Pst DC3000	0.0892857
Pst DC3000	0.120521
Pst DC3000	0.0862745
Pst DC3000	0.10177
Pst DC3000	0.162338
Pst DC3000	0.198413
Pst DC3000	0.0484848
Pst DC3000	0.0829493
Pst DC3000	0.0923077
Pst DC3000	0.0972222
Pst DC3000	0.0691489
Pst DC3000	0.0666667
Pst DC3000	0.114428
Pst DC3000	0.0508475
Pst DC3000	0.0675105
Pst DC3000	0.116477
Pst DC3000	0.0641026
Pst DC3000	0.0461538
Pst DC3000	0.0886076
Pst DC3000	0.0634146
Pst DC3000	0.0727273
Pst DC3000	0.0960265
Pst DC3000	0.0405405
Pst DC3000	0.112971
Pst DC3000	0.0641026
Pst DC3000	0.0819672
Pst DC3000	0.0668058
Pst DC3000	0.103704
Pst DC3000	0.0777339
Pst DC3000	0.104072
Pst DC3000	0.0806846
Pst DC3000	0.0597345
Pst DC3000	0.058952
Pst DC3000	0.0852713
Pst DC3000	0.0651731
Pst DC3000	0.0550459
Pst DC3000	0.0449679
Pst DC3000	0.0970874
Pst DC3000	0.0714286
Pst DC3000	0.0625
Pst DC3000	0.075188
Pst DC3000	0.103896
Pst DC3000	0.0925926
Pst DC3000	0.107692
Pst DC3000	0.0677966
Pst DC3000	0.0739645
Pst DC3000	0.113372
Pst DC3000	0.0853659
Pst DC3000	0.081571
Pst DC3000	0.0441176
Pst DC3000	0.0493827
Pst DC3000	0.0782123
Pst DC3000	0.0631579
Pst DC3000	0.123967
Pst DC3000	0.0634921
Pst DC3000	0.0533981
Pst DC3000	0.0849057
Pst DC3000	0.105121
Pst DC3000	0.0612245
Pst DC3000	0.0770925
Pst DC3000	0.0697446
Pst DC3000	0.0472973
Pst DC3000	0.0851064
Pst DC3000	0.0731707
Pst DC3000	0.0416667
Pst DC3000	0.037594
Pst DC3000	0.0546875
Pst DC3000	0.0422535
Pst DC3000	0.0969163
Pst DC3000	0.10241
Pst DC3000	0.0177515
Pst DC3000	0.104513
Pst DC3000	0.109589
Pst DC3000	0.107438
Pst DC3000	0.0621891
Pst DC3000	0.0871711
Pst DC3000	0.064257
Pst DC3000	0.0796813
Pst DC3000	0.114754
Pst DC3000	0.0661765
Pst DC3000	0.0582878
Pst DC3000	0.0559796
Pst DC3000	0.0625
Pst DC3000	0.0484375
Pst DC3000	0.0862866
Pst DC3000	0.0382514
Pst DC3000	0.0595611
Pst DC3000	0.0837563
Pst DC3000	0.0809249
Pst DC3000	0.0700935
Pst DC3000	0.06
Pst DC3000	0.0693642
Pst DC3000	0.0528846
Pst DC3000	0.0848401
Pst DC3000	0.0660981
Pst DC3000	0.0328947
Pst DC3000	0.096
Pst DC3000	0.121335
Pst DC3000	0.0879581
Pst DC3000	0.0868486
Pst DC3000	0.0691145
Pst DC3000	0.0882353
Pst DC3000	0.0695187
Pst DC3000	0.0533333
Pst DC3000	0.0879121
Pst DC3000	0.0588235
Pst DC3000	0.0425532
Pst DC3000	0.0717703
Pst DC3000	0.0833333
Pst DC3000	0.0708661
Pst DC3000	0.0566038
Pst DC3000	0.0310559
Pst DC3000	0.107639
Pst DC3000	0.0660377
Pst DC3000	0.0775095
Pst DC3000	0.057377
Pst DC3000	0.0731707
Pst DC3000	0.0916031
Pst DC3000	0.107558
Pst DC3000	0.118227
Pst DC3000	0.102603
Pst DC3000	0.10101
Pst DC3000	0.0513729
Pst DC3000	0.0594059
Pst DC3000	0.0601504
Pst DC3000	0.0433213
Pst DC3000	0.153061
Pst DC3000	0.0639471
Pst DC3000	0.0543933
Pst DC3000	0.0676923
Pst DC3000	0.0322581
Pst DC3000	0.0649351
Pst DC3000	0.0802239
Pst DC3000	0.123433
Pst DC3000	0.0492476
Pst DC3000	0.103064
Pst DC3000	0.0502092
Pst DC3000	0.0854701
Pst DC3000	0.11639
Pst DC3000	0.0598802
Pst DC3000	0.089172
Pst DC3000	0.110345
Pst DC3000	0.05
Pst DC3000	0.0698529
Pst DC3000	0.0498534
Pst DC3000	0.0809061
Pst DC3000	0.0666667
Pst DC3000	0.068306
Pst DC3000	0.112108
Pst DC3000	0.0452675
Pst DC3000	0.100592
Pst DC3000	0.0738255
Pst DC3000	0.0666667
Pst DC3000	0.0711864
Pst DC3000	0.0735294
Pst DC3000	0.0736842
Pst DC3000	0.0592105
Pst DC3000	0.0656716
Pst DC3000	0.0689076
Pst DC3000	0.0697872
Pst DC3000	0.0798526
Pst DC3000	0.103333
Pst DC3000	0.0536585
Pst DC3000	0.0787037
Pst DC3000	0.0677817
Pst DC3000	0.0606452
Pst DC3000	0.0550459
Pst DC3000	0.0543478
Pst DC3000	0.0746667
Pst DC3000	0.0792079
Pst DC3000	0.060241
Pst DC3000	0.0654545
Pst DC3000	0.0706522
Pst DC3000	0.0535714
Pst DC3000	0.111111
Pst DC3000	0.0704607
Pst DC3000	0.0844156
Pst DC3000	0.0750988
Pst DC3000	0.0648649
Pst DC3000	0.0524345
Pst DC3000	0.0389105
Pst DC3000	0.0791367
Pst DC3000	0.0598802
Pst DC3000	0.0107527
Pst DC3000	0.0659341
Pst DC3000	0.0606061
Pst DC3000	0.038961
Pst DC3000	0.0464135
Pst DC3000	0.0752
Pst DC3000	0.0520833
Pst DC3000	0.0375
Pst DC3000	0.0652174
Pst DC3000	0.039801
Pst DC3000	0.0463918
Pst DC3000	0.124434
Pst DC3000	0.0979021
Pst DC3000	0.0601504
Pst DC3000	0.0765172
Pst DC3000	0.0491284
Pst DC3000	0.0814815
Pst DC3000	0.0606061
Pst DC3000	0.0736842
Pst DC3000	0.106762
Pst DC3000	0.0655738
Pst DC3000	0.0533333
Pst DC3000	0.0386266
Pst DC3000	0.0778061
Pst DC3000	0.0941176
Pst DC3000	0.118182
Pst DC3000	0.0503226
Pst DC3000	0.0740741
Pst DC3000	0.0705128
Pst DC3000	0.0693069
Pst DC3000	0.05625
Pst DC3000	0.0327869
Pst DC3000	0.0597015
Pst DC3000	0.0479042
Pst DC3000	0.0727273
Pst DC3000	0.0557576
Pst DC3000	0.078125
Pst DC3000	0.0361446
Pst DC3000	0.0788732
Pst DC3000	0.0841121
Pst DC3000	0.0772727
Pst DC3000	0.0292398
Pst DC3000	0.032967
Pst DC3000	0.0472727
Pst DC3000	0.0610687
Pst DC3000	0.038961
Pst DC3000	0.0955752
Pst DC3000	0.078125
Pst DC3000	0.0613333
Pst DC3000	0.0604027
Pst DC3000	0.0890411
Pst DC3000	0.0731707
Pst DC3000	0.0454545
Pst DC3000	0.0944882
Pst DC3000	0.0153846
Pst DC3000	0.0744467
Pst DC3000	0.130952
Pst DC3000	0.078125
Pst DC3000	0.037037
Pst DC3000	0.0405405
Pst DC3000	0.0821918
Pst DC3000	0.0895522
Pst DC3000	0.0438871
Pst DC3000	0.0526316
Pst DC3000	0.0444444
Pst DC3000	0.059322
Pst DC3000	0.058952
Pst DC3000	0.0604396
Pst DC3000	0.0495627
Pst DC3000	0.0212766
Pst DC3000	0.0577778
Pst DC3000	0.103704
Pst DC3000	0.0714286
Pst DC3000	0.0614754
Pst DC3000	0.0414938
Pst DC3000	0.0577778
Pst DC3000	0.0613208
Pst DC3000	0.0739437
Pst DC3000	0.0795455
Pst DC3000	0.04375
Pst DC3000	0.0590909
Pst DC3000	0.0909091
Pst DC3000	0.0601093
Pst DC3000	0.06
Pst DC3000	0.102941
Pst DC3000	0.0288462
Pst DC3000	0.0416667
Pst DC3000	0.0208333
Pst DC3000	0.163636
Pst DC3000	0.0444444
Pst DC3000	0.0350877
Pst DC3000	0.0377358
Pst DC3000	0.0576923
Pst DC3000	0.047619
Pst DC3000	0.0961538
Pst DC3000	0.0336134
Pst DC3000	0.0163934
Pst DC3000	0.0510949
Pst DC3000	0.069788
Pst DC3000	0.0549451
Pst DC3000	0.0912052
Pst DC3000	0.0666667
Pst DC3000	0.0791367
Pst DC3000	0.0841424
Pst DC3000	0.0612245
Pst DC3000	0.0794702
Pst DC3000	0.0352941
Pst DC3000	0.0639269
Pst DC3000	0.0944882
Pst DC3000	0.101852
Pst DC3000	0.0792683
Pst DC3000	0.105932
Pst DC3000	0.0722348
Pst DC3000	0.0759076
Pst DC3000	0.0865801
Pst DC3000	0.104615
Pst DC3000	0.0895522
Pst DC3000	0
Pst DC3000	0.071831
Pst DC3000	0.0823864
Pst DC3000	0.039039
Pst DC3000	0.151625
Pst DC3000	0.0820896
Pst DC3000	0.0585305
Pst DC3000	0.0726392
Pst DC3000	0.0758621
Pst DC3000	0.0898438
Pst DC3000	0.0778515
Pst DC3000	0.0333333
Pst DC3000	0.0687023
Pst DC3000	0.0752688
Pst DC3000	0.0611111
Pst DC3000	0.0901163
Pst DC3000	0.0631808
Pst DC3000	0.0940695
Pst DC3000	0.0794702
Pst DC3000	0.0882852
Pst DC3000	0.137845
Pst DC3000	0.0611735
Pst DC3000	0.0543478
Pst DC3000	0.0766208
Pst DC3000	0.0923077
Pst DC3000	0.0642857
Pst DC3000	0.0458716
Pst DC3000	0.0404858
Pst DC3000	0.0689655
Pst DC3000	0.0697279
Pst DC3000	0.0384615
Pst DC3000	0.0517024
Pst DC3000	0.059387
Pst DC3000	0.125
Pst DC3000	0.0425532
Pst DC3000	0.0678899
Pst DC3000	0.0727273
Pst DC3000	0.108462
Pst DC3000	0.06
Pst DC3000	0.0434783
Pst DC3000	0.119107
Pst DC3000	0.0517241
Pst DC3000	0.0707863
Pst DC3000	0.0909091
Pst DC3000	0.0550661
Pst DC3000	0.0822368
Pst DC3000	0.0638298
Pst DC3000	0.0464135
Pst DC3000	0.0567108
Pst DC3000	0.0534247
Pst DC3000	0.0671378
Pst DC3000	0.0992366
Pst DC3000	0.0727273
Pst DC3000	0.0822785
Pst DC3000	0.0540541
Pst DC3000	0.101449
Pst DC3000	0.0641026
Pst DC3000	0.0655738
Pst DC3000	0.069697
Pst DC3000	0.0728745
Pst DC3000	0.0748299
Pst DC3000	0.105
Pst DC3000	0.111538
Pst DC3000	0.0634921
Pst DC3000	0.0810811
Pst DC3000	0.070922
Pst DC3000	0.0555556
Pst DC3000	0.0881295
Pst DC3000	0.00561798
Pst DC3000	0.0676329
Pst DC3000	0.0619355
Pst DC3000	0.117117
Pst DC3000	0.06
Pst DC3000	0.0676692
Pst DC3000	0.0982143
Pst DC3000	0.0839286
Pst DC3000	0.0784753
Pst DC3000	0.0982801
Pst DC3000	0.0836431
Pst DC3000	0.0751445
Pst DC3000	0.0736842
Pst DC3000	0.0655738
Pst DC3000	0.0545455
Pst DC3000	0.0705394
Pst DC3000	0.0963455
Pst DC3000	0.0976744
Pst DC3000	0.0894309
Pst DC3000	0.0699708
Pst DC3000	0.0708661
Pst DC3000	0.0562771
Pst DC3000	0.07
Pst DC3000	0.038961
Pst DC3000	0.0133333
Pst DC3000	0.115385
Pst DC3000	0.107143
Pst DC3000	0.0416667
Pst DC3000	0.0846561
Pst DC3000	0.0913978
Pst DC3000	0.0674157
Pst DC3000	0.0823529
Pst DC3000	0.0405405
Pst DC3000	0.0877193
Pst DC3000	0.0253165
Pst DC3000	0.0695364
Pst DC3000	0.0675676
Pst DC3000	0.0409357
Pst DC3000	0.0841121
Pst DC3000	0.0247934
Pst DC3000	0.0560748
Pst DC3000	0.0288462
Pst DC3000	0.0810811
Pst DC3000	0.0560748
Pst DC3000	0.101562
Pst DC3000	0.056701
Pst DC3000	0.0485714
Pst DC3000	0.0464716
Pst DC3000	0.0957447
Pst DC3000	0.0533255
Pst DC3000	0.0599022
Pst DC3000	0.0971429
Pst DC3000	0.0771084
Pst DC3000	0.0895522
Pst DC3000	0.0344828
Pst DC3000	0.0217391
Pst DC3000	0.0522388
Pst DC3000	0.07
Pst DC3000	0.0874317
Pst DC3000	0.0697279
Pst DC3000	0.0725076
Pst DC3000	0.0720461
Pst DC3000	0.0492424
Pst DC3000	0.0692308
Pst DC3000	0.03125
Pst DC3000	0.0825688
Pst DC3000	0.0545455
Pst DC3000	0.0812325
Pst DC3000	0.0700219
Pst DC3000	0.111538
Pst DC3000	0.0576923
Pst DC3000	0.018018
Pst DC3000	0.0766551
Pst DC3000	0.0559211
Pst DC3000	0.0746888
Pst DC3000	0.0921739
Pst DC3000	0.0943396
Pst DC3000	0.0649351
Pst DC3000	0.0595238
Pst DC3000	0.0948617
Pst DC3000	0.0795455
Pst DC3000	0.031746
Pst DC3000	0.0172414
Pst DC3000	0.0394265
Pst DC3000	0.0140845
Pst DC3000	0.0754717
Pst DC3000	0.0819209
Pst DC3000	0.0718232
Pst DC3000	0.0707965
Pst DC3000	0.029703
Pst DC3000	0.071599
Pst DC3000	0.05625
Pst DC3000	0.130719
Pst DC3000	0.0701754
Pst DC3000	0.0411765
Pst DC3000	0.0828313
Pst DC3000	0.0470085
Pst DC3000	0.0687831
Pst DC3000	0.0873786
Pst DC3000	0.078853
Pst DC3000	0.0264901
Pst DC3000	0.0625
Pst DC3000	0.0669291
Pst DC3000	0.0535714
Pst DC3000	0.0776119
Pst DC3000	0.0914286
Pst DC3000	0.118644
Pst DC3000	0.079096
Pst DC3000	0.0460526
Pst DC3000	0.0508475
Pst DC3000	0.0638298
Pst DC3000	0.0411765
Pst DC3000	0.105263
Pst DC3000	0.129496
Pst DC3000	0.0652174
Pst DC3000	0.0434783
Pst DC3000	0.0570265
Pst DC3000	0.057554
Pst DC3000	0.0720839
Pst DC3000	0.107579
Pst DC3000	0.0840336
Pst DC3000	0.0837004
Pst DC3000	0.119403
Pst DC3000	0.0996885
Pst DC3000	0.0928793
Pst DC3000	0.0958084
Pst DC3000	0.0773333
Pst DC3000	0.0799537
Pst DC3000	0.0884956
Pst DC3000	0.105839
Pst DC3000	0.131514
Pst DC3000	0.0868486
Pst DC3000	0.110787
Pst DC3000	0.0524109
Pst DC3000	0.125
Pst DC3000	0.0431655
Pst DC3000	0.0465116
Pst DC3000	0.0842697
Pst DC3000	0.0794979
Pst DC3000	0.085
Pst DC3000	0.110048
Pst DC3000	0.0888383
Pst DC3000	0.0472973
Pst DC3000	0.0646766
Pst DC3000	0.0992556
Pst DC3000	0.0614035
Pst DC3000	0.110787
Pst DC3000	0.0909091
Pst DC3000	0.112121
Pst DC3000	0.0858586
Pst DC3000	0.0813559
Pst DC3000	0.0664062
Pst DC3000	0.0252101
Pst DC3000	0.101504
Pst DC3000	0.106299
Pst DC3000	0.0943026
Pst DC3000	0.0903226
Pst DC3000	0.104317
Pst DC3000	0.0967742
Pst DC3000	0.0977597
Pst DC3000	0.0826446
Pst DC3000	0.102804
Pst DC3000	0.0909091
Pst DC3000	0.090535
Pst DC3000	0.0917031
Pst DC3000	0.0485133
Pst DC3000	0.058642
Pst DC3000	0.0848214
Pst DC3000	0.0567227
Pst DC3000	0.0360656
Pst DC3000	0.0798722
Pst DC3000	0.101911
Pst DC3000	0.086785
Pst DC3000	0.0719603
Pst DC3000	0.078481
Pst DC3000	0.071831
Pst DC3000	0.0681115
Pst DC3000	0.0736842
Pst DC3000	0.088843
Pst DC3000	0.0594059
Pst DC3000	0.08
Pst DC3000	0.0769231
Pst DC3000	0.0784314
Pst DC3000	0.0921659
Pst DC3000	0.0705882
Pst DC3000	0.124498
Pst DC3000	0.0815348
Pst DC3000	0.0569106
Pst DC3000	0.104683
Pst DC3000	0.0574887
Pst DC3000	0.0582524
Pst DC3000	0.0694864
Pst DC3000	0.0690909
Pst DC3000	0.0651828
Pst DC3000	0.0666667
Pst DC3000	0.0698324
Pst DC3000	0.0608696
Pst DC3000	0.0977444
Pst DC3000	0.0773026
Pst DC3000	0.0562914
Pst DC3000	0.0614334
Pst DC3000	0.10766
Pst DC3000	0.0433213
Pst DC3000	0.0392157
Pst DC3000	0.0807018
Pst DC3000	0.056338
Pst DC3000	0.0856643
Pst DC3000	0.0697674
Pst DC3000	0.118644
Pst DC3000	0.0692771
Pst DC3000	0.10245
Pst DC3000	0.0571429
Pst DC3000	0.126904
Pst DC3000	0.107991
Pst DC3000	0.0906433
Pst DC3000	0.103943
Pst DC3000	0.071875
Pst DC3000	0.0638298
Pst DC3000	0.0766284
Pst DC3000	0.0628272
Pst DC3000	0.0530973
Pst DC3000	0.0340136
Pst DC3000	0.0516129
Pst DC3000	0.0882353
Pst DC3000	0.0481928
Pst DC3000	0.0590631
Pst DC3000	0.0518519
Pst DC3000	0.0722689
Pst DC3000	0.0686567
Pst DC3000	0.0645905
Pst DC3000	0.0687623
Pst DC3000	0.0753425
Pst DC3000	0.0866426
Pst DC3000	0.0711297
Pst DC3000	0.0707071
Pst DC3000	0.0807799
Pst DC3000	0.0542373
Pst DC3000	0.0952381
Pst DC3000	0.0672269
Pst DC3000	0.0734908
Pst DC3000	0.0638298
Pst DC3000	0.0843373
Pst DC3000	0.126904
Pst DC3000	0.112272
Pst DC3000	0.0498339
Pst DC3000	0.0695876
Pst DC3000	0.136054
Pst DC3000	0.0737705
Pst DC3000	0.0700758
Pst DC3000	0.0888252
Pst DC3000	0.0751295
Pst DC3000	0.0652174
Pst DC3000	0.0852878
Pst DC3000	0.0842912
Pst DC3000	0.0705957
Pst DC3000	0.063685
Pst DC3000	0.129534
Pst DC3000	0.11
Pst DC3000	0.0813215
Pst DC3000	0.0640569
Pst DC3000	0.0573477
Pst DC3000	0.0892857
Pst DC3000	0.0532787
Pst DC3000	0.0827338
Pst DC3000	0.0812183
Pst DC3000	0.0902256
Pst DC3000	0.0763052
Pst DC3000	0.0738255
Pst DC3000	0.106897
Pst DC3000	0.100592
Pst DC3000	0.055794
Pst DC3000	0.072
Pst DC3000	0.0654582
Pst DC3000	0.0851648
Pst DC3000	0.0516605
Pst DC3000	0.0921409
Pst DC3000	0.052
Pst DC3000	0.0892495
Pst DC3000	0.118734
Pst DC3000	0.0966387
Pst DC3000	0.104167
Pst DC3000	0.0766667
Pst DC3000	0.025
Pst DC3000	0.0592885
Pst DC3000	0.0338983
Pst DC3000	0.0909091
Pst DC3000	0.0741935
Pst DC3000	0.0547009
Pst DC3000	0.0882353
Pst DC3000	0.0508906
Pst DC3000	0.0769231
Pst DC3000	0.0703704
Pst DC3000	0.091623
Pst DC3000	0.0782889
Pst DC3000	0.0909091
Pst DC3000	0.070922
Pst DC3000	0.107023
Pst DC3000	0.0806846
Pst DC3000	0.0851852
Pst DC3000	0.097561
Pst DC3000	0.0721311
Pst DC3000	0.0618357
Pst DC3000	0.0714286
Pst DC3000	0.0825036
Pst DC3000	0.0658845
Pst DC3000	0.0904184
Pst DC3000	0.0662021
Pst DC3000	0.0590909
Pst DC3000	0.0863636
Pst DC3000	0.0879479
Pst DC3000	0.0851064
Pst DC3000	0.0446429
Pst DC3000	0.0936556
Pst DC3000	0.0659554
Pst DC3000	0.0742049
Pst DC3000	0.102625
Pst DC3000	0.10274
Pst DC3000	0.0771812
Pst DC3000	0.0531561
Pst DC3000	0.0788177
Pst DC3000	0.0860534
Pst DC3000	0.0633397
Pst DC3000	0.0357143
Pst DC3000	0.0698324
Pst DC3000	0.0697601
Pst DC3000	0.0762355
Pst DC3000	0.0823353
Pst DC3000	0.1
Pst DC3000	0.0916335
Pst DC3000	0.0944882
Pst DC3000	0.0649351
Pst DC3000	0.0892857
Pst DC3000	0.0942029
Pst DC3000	0.0842105
Pst DC3000	0.00934579
Pst DC3000	0.0460829
Pst DC3000	0.0518018
Pst DC3000	0.101695
Pst DC3000	0.0692841
Pst DC3000	0.101902
Pst DC3000	0.0855263
Pst DC3000	0.0739796
Pst DC3000	0.0727969
Pst DC3000	0.0608696
Pst DC3000	0.0689127
Pst DC3000	0.0573951
Pst DC3000	0.0336134
Pst DC3000	0.0416667
Pst DC3000	0.0775862
Pst DC3000	0.0724638
Pst DC3000	0.0761548
Pst DC3000	0.0789474
Pst DC3000	0.0558376
Pst DC3000	0.0906433
Pst DC3000	0.0944882
Pst DC3000	0.0433333
Pst DC3000	0.054878
Pst DC3000	0.0894855
Pst DC3000	0.0731132
Pst DC3000	0.0609756
Pst DC3000	0.0643777
Pst DC3000	0.084
Pst DC3000	0.101562
Pst DC3000	0.0911111
Pst DC3000	0.0621891
Pst DC3000	0.115124
Pst DC3000	0.048474
Pst DC3000	0.021875
Pst DC3000	0.0888325
Pst DC3000	0.110448
Pst DC3000	0.0673575
Pst DC3000	0.0876494
Pst DC3000	0.042623
Pst DC3000	0.101695
Pst DC3000	0.0995851
Pst DC3000	0.123762
Pst DC3000	0.0829694
Pst DC3000	0.0963542
Pst DC3000	0.075
Pst DC3000	0.0694006
Pst DC3000	0.0544218
Pst DC3000	0.110092
Pst DC3000	0.0987654
Pst DC3000	0.0752089
Pst DC3000	0.0690608
Pst DC3000	0.0947867
Pst DC3000	0.0703125
Pst DC3000	0.0563798
Pst DC3000	0.0868056
Pst DC3000	0.0793991
Pst DC3000	0.0930233
Pst DC3000	0.115124
Pst DC3000	0.112628
Pst DC3000	0.0833333
Pst DC3000	0.092233
Pst DC3000	0.112805
Pst DC3000	0.110778
Pst DC3000	0.0688623
Pst DC3000	0.0784314
Pst DC3000	0.0957854
Pst DC3000	0.0524691
Pst DC3000	0.0512821
Pst DC3000	0.0685714
Pst DC3000	0.0861111
Pst DC3000	0.0723473
Pst DC3000	0.0932203
Pst DC3000	0.0704762
Pst DC3000	0.0948905
Pst DC3000	0.0619658
Pst DC3000	0.0852941
Pst DC3000	0.0725552
Pst DC3000	0.083958
Pst DC3000	0.0764706
Pst DC3000	0.0588235
Pst DC3000	0.0847458
Pst DC3000	0.126482
Pst DC3000	0.0987654
Pst DC3000	0.0822222
Pst DC3000	0.0769231
Pst DC3000	0.084058
Pst DC3000	0.0721154
Pst DC3000	0.0811881
Pst DC3000	0.0673077
Pst DC3000	0.0529801
Pst DC3000	0.0904685
Pst DC3000	0.0568562
Pst DC3000	0.107143
Pst DC3000	0.0880829
Pst DC3000	0.100817
Pst DC3000	0.078125
Pst DC3000	0.106849
Pst DC3000	0.0586319
Pst DC3000	0.0711462
Pst DC3000	0.109589
Pst DC3000	0.0650995
Pst DC3000	0.0571956
Pst DC3000	0.0822785
Pst DC3000	0.0918033
Pst DC3000	0.0729927
Pst DC3000	0.0457516
Pst DC3000	0.0576324
Pst DC3000	0.0658307
Pst DC3000	0.100877
Pst DC3000	0.0843137
Pst DC3000	0.0751445
Pst DC3000	0.0582524
Pst DC3000	0.0218978
Pst DC3000	0.0829493
Pst DC3000	0.0874525
Pst DC3000	0.0668203
Pst DC3000	0.0760234
Pst DC3000	0.0757576
Pst DC3000	0.0833333
Pst DC3000	0.0803213
Pst DC3000	0.0784483
Pst DC3000	0.0917874
Pst DC3000	0.07393
Pst DC3000	0.106965
Pst DC3000	0.0738255
Pst DC3000	0.0693069
Pst DC3000	0.118705
Pst DC3000	0.104126
Pst DC3000	0.0675241
Pst DC3000	0.0820189
Pst DC3000	0.0915493
Pst DC3000	0.0555556
Pst DC3000	0.11028
Pst DC3000	0.06621
Pst DC3000	0.0756579
Pst DC3000	0.102317
Pst DC3000	0.0689655
Pst DC3000	0.0965251
Pst DC3000	0.105263
Pst DC3000	0.092827
Pst DC3000	0.0858586
Pst DC3000	0.0529801
Pst DC3000	0.0728643
Pst DC3000	0.0536779
Pst DC3000	0.122888
Pst DC3000	0.0920097
Pst DC3000	0.0747475
Pst DC3000	0.0921875
Pst DC3000	0.097852
Pst DC3000	0.0592105
Pst DC3000	0.0550725
Pst DC3000	0.0905172
Pst DC3000	0.0666667
Pst DC3000	0.0573477
Pst DC3000	0.0708661
Pst DC3000	0.0673653
Pst DC3000	0.0996483
Pst DC3000	0.078125
Pst DC3000	0.0520833
Pst DC3000	0.0722892
Pst DC3000	0.0705882
Pst DC3000	0.0748792
Pst DC3000	0.118734
Pst DC3000	0.0688705
Pst DC3000	0.0849057
Pst DC3000	0.0929705
Pst DC3000	0.0498155
Pst DC3000	0.113861
Pst DC3000	0.0889423
Pst DC3000	0.104079
Pst DC3000	0.0740741
Pst DC3000	0.0708861
Pst DC3000	0.0737705
Pst DC3000	0.0751731
Pst DC3000	0.0854271
Pst DC3000	0.0875
Pst DC3000	0.0508475
Pst DC3000	0.114286
Pst DC3000	0.110236
Pst DC3000	0.106145
Pst DC3000	0.0641892
Pst DC3000	0.0818414
Pst DC3000	0.128421
Pst DC3000	0.0772201
Pst DC3000	0.0666667
Pst DC3000	0.040404
Pst DC3000	0.0840841
Pst DC3000	0.0774648
Pst DC3000	0.129032
Pst DC3000	0.075
Pst DC3000	0.0713342
Pst DC3000	0.064603
Pst DC3000	0.0957447
Pst DC3000	0.0685484
Pst DC3000	0.0725624
Pst DC3000	0.121681
Pst DC3000	0.0899796
Pst DC3000	0.0960452
Pst DC3000	0.078712
Pst DC3000	0.0865604
Pst DC3000	0.0537084
Pst DC3000	0.0757576
Pst DC3000	0.0939227
Pst DC3000	0.0806916
Pst DC3000	0.0882353
Pst DC3000	0.134279
Pst DC3000	0.05
Pst DC3000	0.0697674
Pst DC3000	0.0943396
Pst DC3000	0.0646766
Pst DC3000	0.0580205
Pst DC3000	0.0742857
Pst DC3000	0.0936556
Pst DC3000	0.0789474
Pst DC3000	0.0682415
Pst DC3000	0.0730223
Pst DC3000	0.0697329
Pst DC3000	0.047619
Pst DC3000	0.0625
Pst DC3000	0.0840336
Pst DC3000	0.0866035
Pst DC3000	0.0133333
Pst DC3000	0.052356
Pst DC3000	0.0425532
Pst DC3000	0.0403226
Pst DC3000	0.0280374
Pst DC3000	0.0785714
Pst DC3000	0.0942761
Pst DC3000	0.0460526
Pst DC3000	0.0673077
Pst DC3000	0.0830565
Pst DC3000	0.0890585
Pst DC3000	0.0616622
Pst DC3000	0.0451613
Pst DC3000	0.062417
Pst DC3000	0.0690691
Pst DC3000	0.0752427
Pst DC3000	0.0487805
Pst DC3000	0.0562347
Pst DC3000	0.105505
Pst DC3000	0.0642202
Pst DC3000	0.0860656
Pst DC3000	0.0774194
Pst DC3000	0.118132
Pst DC3000	0.049217
Pst DC3000	0.0822562
Pst DC3000	0.0367893
Pst DC3000	0.0897098
Pst DC3000	0.099359
Pst DC3000	0.0812757
Pst DC3000	0.0814815
Pst DC3000	0.0460993
Pst DC3000	0.0827068
Pst DC3000	0.0712401
Pst DC3000	0.087619
Pst DC3000	0.075969
Pst DC3000	0.106
Pst DC3000	0.0790698
Pst DC3000	0.0502793
Pst DC3000	0.0744048
Pst DC3000	0.0713464
Pst DC3000	0.0943135
Pst DC3000	0.0413793
Pst DC3000	0.046729
Pst DC3000	0.0892193
Pst DC3000	0.0721649
Pst DC3000	0.0467572
Pst DC3000	0.0841837
Pst DC3000	0.0526316
Pst DC3000	0.0934183
Pst DC3000	0.0630915
Pst DC3000	0.0806452
Pst DC3000	0.110795
Pst DC3000	0.0771144
Pst DC3000	0.103004
Pst DC3000	0.0571956
Pst DC3000	0.0714286
Pst DC3000	0.0869565
Pst DC3000	0.0680272
Pst DC3000	0.105263
Pst DC3000	0.0725806
Pst DC3000	0.0847826
Pst DC3000	0.0632091
Pst DC3000	0.0915493
Pst DC3000	0.0655738
Pst DC3000	0.0759494
Pst DC3000	0.044586
Pst DC3000	0.0736607
Pst DC3000	0.0551181
Pst DC3000	0.0980392
Pst DC3000	0.103194
Pst DC3000	0.0769231
Pst DC3000	0.0664062
Pst DC3000	0.0941558
Pst DC3000	0.0635838
Pst DC3000	0.0825397
Pst DC3000	0.0783133
Pst DC3000	0.0612245
Pst DC3000	0.0659134
Pst DC3000	0.0277778
Pst DC3000	0.0441176
Pst DC3000	0.0391753
Pst DC3000	0.0911765
Pst DC3000	0.0714286
Pst DC3000	0.0506912
Pst DC3000	0.0906801
Pst DC3000	0.0639594
Pst DC3000	0.106426
Pst DC3000	0.0553746
Pst DC3000	0.106557
Pst DC3000	0.0932401
Pst DC3000	0.059952
Pst DC3000	0.0724638
Pst DC3000	0.0761905
Pst DC3000	0.106291
Pst DC3000	0.0548523
Pst DC3000	0.0849673
Pst DC3000	0.0527307
Pst DC3000	0.0922619
Pst DC3000	0.0697674
Pst DC3000	0.0961538
Pst DC3000	0.0789474
Pst DC3000	0.134328
Pst DC3000	0.0613208
Pst DC3000	0.0919118
Pst DC3000	0.0736842
Pst DC3000	0.0526316
Pst DC3000	0.101523
Pst DC3000	0.0802469
Pst DC3000	0.0803571
Pst DC3000	0.0742857
Pst DC3000	0.0820669
Pst DC3000	0.0522876
Pst DC3000	0.0751708
Pst DC3000	0.0714286
Pst DC3000	0.0841121
Pst DC3000	0.0784314
Pst DC3000	0.0598291
Pst DC3000	0.0946882
Pst DC3000	0.0512821
Pst DC3000	0.10984
Pst DC3000	0.0240964
Pst DC3000	0.0739958
Pst DC3000	0.117801
Pst DC3000	0.0722892
Pst DC3000	0.0909091
Pst DC3000	0.0491071
Pst DC3000	0.0761905
Pst DC3000	0.0655738
Pst DC3000	0.116667
Pst DC3000	0.0684736
Pst DC3000	0.0618893
Pst DC3000	0.055914
Pst DC3000	0.0827586
[truncated: 3,947 more rows]
