# Supplementary material for: MolPhase, an advanced prediction algorithm for protein phase separation
Source: EMBO J. 2024 Apr 2;43(9):10. doi: 10.1038/s44318-024-00090-9 (PMC11065880; doi:10.1038/s44318-024-00090-9)
Supplement: Supplementary file 9 — Source data Fig. 5 [file 44318_2024_90_MOESM9_ESM.zip › Figure 5-Source Data Files/5H/Figure 5H-Comparison of hydrophobicity.xlsx]

## Sheet: Figure 5H
Category	Hydrophobicity
Pst DC3000	0.471186
Pst DC3000	0.474263
Pst DC3000	0.556495
Pst DC3000	0.490196
Pst DC3000	0.487901
Pst DC3000	0.492985
Pst DC3000	0.528502
Pst DC3000	0.501058
Pst DC3000	0.5368
Pst DC3000	0.468864
Pst DC3000	0.579462
Pst DC3000	0.636485
Pst DC3000	0.455039
Pst DC3000	0.499099
Pst DC3000	0.492465
Pst DC3000	0.464759
Pst DC3000	0.470013
Pst DC3000	0.490476
Pst DC3000	0.472793
Pst DC3000	0.469259
Pst DC3000	0.449296
Pst DC3000	0.531983
Pst DC3000	0.442979
Pst DC3000	0.497374
Pst DC3000	0.469287
Pst DC3000	0.51582
Pst DC3000	0.439294
Pst DC3000	0.492088
Pst DC3000	0.503622
Pst DC3000	0.591182
Pst DC3000	0.472891
Pst DC3000	0.475463
Pst DC3000	0.583746
Pst DC3000	0.477528
Pst DC3000	0.498112
Pst DC3000	0.453333
Pst DC3000	0.607197
Pst DC3000	0.472608
Pst DC3000	0.494061
Pst DC3000	0.622171
Pst DC3000	0.439352
Pst DC3000	0.619713
Pst DC3000	0.436592
Pst DC3000	0.451838
Pst DC3000	0.490383
Pst DC3000	0.473164
Pst DC3000	0.593731
Pst DC3000	0.519655
Pst DC3000	0.5053
Pst DC3000	0.488682
Pst DC3000	0.483333
Pst DC3000	0.448498
Pst DC3000	0.49267
Pst DC3000	0.479543
Pst DC3000	0.487331
Pst DC3000	0.452187
Pst DC3000	0.382598
Pst DC3000	0.493365
Pst DC3000	0.512383
Pst DC3000	0.464654
Pst DC3000	0.515586
Pst DC3000	0.50463
Pst DC3000	0.586745
Pst DC3000	0.498893
Pst DC3000	0.570341
Pst DC3000	0.479753
Pst DC3000	0.571998
Pst DC3000	0.491866
Pst DC3000	0.503799
Pst DC3000	0.43724
Pst DC3000	0.431955
Pst DC3000	0.463454
Pst DC3000	0.440598
Pst DC3000	0.476714
Pst DC3000	0.510308
Pst DC3000	0.439406
Pst DC3000	0.517518
Pst DC3000	0.461426
Pst DC3000	0.459647
Pst DC3000	0.473729
Pst DC3000	0.462963
Pst DC3000	0.49366
Pst DC3000	0.473085
Pst DC3000	0.543126
Pst DC3000	0.43821
Pst DC3000	0.437483
Pst DC3000	0.468861
Pst DC3000	0.509592
Pst DC3000	0.489799
Pst DC3000	0.443116
Pst DC3000	0.600141
Pst DC3000	0.45593
Pst DC3000	0.426404
Pst DC3000	0.448011
Pst DC3000	0.483838
Pst DC3000	0.447068
Pst DC3000	0.510952
Pst DC3000	0.462076
Pst DC3000	0.445358
Pst DC3000	0.515556
Pst DC3000	0.452148
Pst DC3000	0.518033
Pst DC3000	0.510323
Pst DC3000	0.485247
Pst DC3000	0.4442
Pst DC3000	0.444444
Pst DC3000	0.501576
Pst DC3000	0.452595
Pst DC3000	0.470579
Pst DC3000	0.484188
Pst DC3000	0.430912
Pst DC3000	0.487778
Pst DC3000	0.484025
Pst DC3000	0.509615
Pst DC3000	0.459058
Pst DC3000	0.471707
Pst DC3000	0.484887
Pst DC3000	0.480058
Pst DC3000	0.630335
Pst DC3000	0.527694
Pst DC3000	0.462808
Pst DC3000	0.465646
Pst DC3000	0.444843
Pst DC3000	0.438835
Pst DC3000	0.509189
Pst DC3000	0.578424
Pst DC3000	0.508844
Pst DC3000	0.46999
Pst DC3000	0.52149
Pst DC3000	0.49072
Pst DC3000	0.452886
Pst DC3000	0.46627
Pst DC3000	0.480698
Pst DC3000	0.65785
Pst DC3000	0.467368
Pst DC3000	0.481502
Pst DC3000	0.460968
Pst DC3000	0.460109
Pst DC3000	0.499743
Pst DC3000	0.468158
Pst DC3000	0.396119
Pst DC3000	0.476901
Pst DC3000	0.484714
Pst DC3000	0.433203
Pst DC3000	0.443572
Pst DC3000	0.50481
Pst DC3000	0.500035
Pst DC3000	0.427519
Pst DC3000	0.494229
Pst DC3000	0.600119
Pst DC3000	0.44245
Pst DC3000	0.563492
Pst DC3000	0.498782
Pst DC3000	0.47032
Pst DC3000	0.497247
Pst DC3000	0.490637
Pst DC3000	0.502427
Pst DC3000	0.460099
Pst DC3000	0.477553
Pst DC3000	0.445307
Pst DC3000	0.51969
Pst DC3000	0.454698
Pst DC3000	0.411049
Pst DC3000	0.460096
Pst DC3000	0.471386
Pst DC3000	0.475785
Pst DC3000	0.471963
Pst DC3000	0.402917
Pst DC3000	0.614659
Pst DC3000	0.484768
Pst DC3000	0.491072
Pst DC3000	0.475047
Pst DC3000	0.502851
Pst DC3000	0.479216
Pst DC3000	0.614606
Pst DC3000	0.461111
Pst DC3000	0.484667
Pst DC3000	0.546294
Pst DC3000	0.500061
Pst DC3000	0.476906
Pst DC3000	0.483393
Pst DC3000	0.494943
Pst DC3000	0.298361
Pst DC3000	0.508105
Pst DC3000	0.499249
Pst DC3000	0.467305
Pst DC3000	0.491565
Pst DC3000	0.522336
Pst DC3000	0.439036
Pst DC3000	0.419533
Pst DC3000	0.486311
Pst DC3000	0.450592
Pst DC3000	0.495096
Pst DC3000	0.515556
Pst DC3000	0.49037
Pst DC3000	0.413889
Pst DC3000	0.439801
Pst DC3000	0.42348
Pst DC3000	0.598652
Pst DC3000	0.509558
Pst DC3000	0.495127
Pst DC3000	0.500151
Pst DC3000	0.590023
Pst DC3000	0.464025
Pst DC3000	0.51626
Pst DC3000	0.466329
Pst DC3000	0.598039
Pst DC3000	0.476674
Pst DC3000	0.619785
Pst DC3000	0.56426
Pst DC3000	0.482621
Pst DC3000	0.511758
Pst DC3000	0.472187
Pst DC3000	0.478796
Pst DC3000	0.44355
Pst DC3000	0.476341
Pst DC3000	0.508698
Pst DC3000	0.616955
Pst DC3000	0.472854
Pst DC3000	0.468807
Pst DC3000	0.468861
Pst DC3000	0.482533
Pst DC3000	0.495476
Pst DC3000	0.551565
Pst DC3000	0.448756
Pst DC3000	0.473584
Pst DC3000	0.499267
Pst DC3000	0.436054
Pst DC3000	0.496943
Pst DC3000	0.492716
Pst DC3000	0.478183
Pst DC3000	0.469239
Pst DC3000	0.503704
Pst DC3000	0.509204
Pst DC3000	0.460256
Pst DC3000	0.479181
Pst DC3000	0.484485
Pst DC3000	0.597912
Pst DC3000	0.497644
Pst DC3000	0.474269
Pst DC3000	0.488725
Pst DC3000	0.482058
Pst DC3000	0.468715
Pst DC3000	0.470948
Pst DC3000	0.493659
Pst DC3000	0.4732
Pst DC3000	0.490312
Pst DC3000	0.491165
Pst DC3000	0.457215
Pst DC3000	0.4914
Pst DC3000	0.480769
Pst DC3000	0.434113
Pst DC3000	0.493732
Pst DC3000	0.498049
Pst DC3000	0.484488
Pst DC3000	0.482035
Pst DC3000	0.478197
Pst DC3000	0.450105
Pst DC3000	0.44366
Pst DC3000	0.478453
Pst DC3000	0.477252
Pst DC3000	0.49941
Pst DC3000	0.477847
Pst DC3000	0.485008
Pst DC3000	0.43189
Pst DC3000	0.51174
Pst DC3000	0.455635
Pst DC3000	0.442346
Pst DC3000	0.477507
Pst DC3000	0.473532
Pst DC3000	0.472456
Pst DC3000	0.460098
Pst DC3000	0.484095
Pst DC3000	0.507806
Pst DC3000	0.447963
Pst DC3000	0.503399
Pst DC3000	0.498636
Pst DC3000	0.571181
Pst DC3000	0.454304
Pst DC3000	0.479298
Pst DC3000	0.46991
Pst DC3000	0.482361
Pst DC3000	0.501802
Pst DC3000	0.46696
Pst DC3000	0.498297
Pst DC3000	0.504293
Pst DC3000	0.489727
Pst DC3000	0.478261
Pst DC3000	0.479301
Pst DC3000	0.475286
Pst DC3000	0.584942
Pst DC3000	0.534074
Pst DC3000	0.504843
Pst DC3000	0.508982
Pst DC3000	0.592174
Pst DC3000	0.454293
Pst DC3000	0.429308
Pst DC3000	0.514281
Pst DC3000	0.390181
Pst DC3000	0.596685
Pst DC3000	0.462069
Pst DC3000	0.501978
Pst DC3000	0.520039
Pst DC3000	0.433448
Pst DC3000	0.461155
Pst DC3000	0.488283
Pst DC3000	0.466242
Pst DC3000	0.486264
Pst DC3000	0.45849
Pst DC3000	0.482079
Pst DC3000	0.481796
Pst DC3000	0.524399
Pst DC3000	0.519055
Pst DC3000	0.524701
Pst DC3000	0.469759
Pst DC3000	0.496961
Pst DC3000	0.602016
Pst DC3000	0.459783
Pst DC3000	0.496296
Pst DC3000	0.434218
Pst DC3000	0.499298
Pst DC3000	0.486512
Pst DC3000	0.504641
Pst DC3000	0.501997
Pst DC3000	0.528958
Pst DC3000	0.441085
Pst DC3000	0.519742
Pst DC3000	0.503342
Pst DC3000	0.57036
Pst DC3000	0.604045
Pst DC3000	0.487569
Pst DC3000	0.461884
Pst DC3000	0.49369
Pst DC3000	0.465269
Pst DC3000	0.490995
Pst DC3000	0.342484
Pst DC3000	0.487821
Pst DC3000	0.624658
Pst DC3000	0.489621
Pst DC3000	0.472462
Pst DC3000	0.483333
Pst DC3000	0.592673
Pst DC3000	0.513384
Pst DC3000	0.467511
Pst DC3000	0.481537
Pst DC3000	0.452913
Pst DC3000	0.477871
Pst DC3000	0.46817
Pst DC3000	0.43771
Pst DC3000	0.454426
Pst DC3000	0.447495
Pst DC3000	0.46235
Pst DC3000	0.474412
Pst DC3000	0.477043
Pst DC3000	0.512118
Pst DC3000	0.468403
Pst DC3000	0.482708
Pst DC3000	0.476101
Pst DC3000	0.471443
Pst DC3000	0.553596
Pst DC3000	0.515607
Pst DC3000	0.589325
Pst DC3000	0.587551
Pst DC3000	0.526617
Pst DC3000	0.548515
Pst DC3000	0.511435
Pst DC3000	0.485144
Pst DC3000	0.522222
Pst DC3000	0.523709
Pst DC3000	0.467892
Pst DC3000	0.488976
Pst DC3000	0.479806
Pst DC3000	0.386243
Pst DC3000	0.498345
Pst DC3000	0.468717
Pst DC3000	0.508602
Pst DC3000	0.488145
Pst DC3000	0.487494
Pst DC3000	0.482165
Pst DC3000	0.435043
Pst DC3000	0.500021
Pst DC3000	0.486976
Pst DC3000	0.452846
Pst DC3000	0.484542
Pst DC3000	0.498588
Pst DC3000	0.467324
Pst DC3000	0.532157
Pst DC3000	0.495564
Pst DC3000	0.52409
Pst DC3000	0.485379
Pst DC3000	0.481652
Pst DC3000	0.463603
Pst DC3000	0.491593
Pst DC3000	0.495402
Pst DC3000	0.498575
Pst DC3000	0.447041
Pst DC3000	0.492862
Pst DC3000	0.455816
Pst DC3000	0.479635
Pst DC3000	0.500394
Pst DC3000	0.456863
Pst DC3000	0.466667
Pst DC3000	0.487879
Pst DC3000	0.447222
Pst DC3000	0.490616
Pst DC3000	0.58232
Pst DC3000	0.494531
Pst DC3000	0.498668
Pst DC3000	0.492297
Pst DC3000	0.472394
Pst DC3000	0.50059
Pst DC3000	0.490962
Pst DC3000	0.48958
Pst DC3000	0.475627
Pst DC3000	0.456911
Pst DC3000	0.501331
Pst DC3000	0.476055
Pst DC3000	0.471986
Pst DC3000	0.501361
Pst DC3000	0.581383
Pst DC3000	0.475556
Pst DC3000	0.500635
Pst DC3000	0.505556
Pst DC3000	0.469178
Pst DC3000	0.523165
Pst DC3000	0.476063
Pst DC3000	0.480572
Pst DC3000	0.517836
Pst DC3000	0.465304
Pst DC3000	0.46745
Pst DC3000	0.534233
Pst DC3000	0.534997
Pst DC3000	0.589134
Pst DC3000	0.436897
Pst DC3000	0.506306
Pst DC3000	0.470499
Pst DC3000	0.479497
Pst DC3000	0.480959
Pst DC3000	0.490269
Pst DC3000	0.450028
Pst DC3000	0.501398
Pst DC3000	0.588926
Pst DC3000	0.497364
Pst DC3000	0.489186
Pst DC3000	0.486596
Pst DC3000	0.492943
Pst DC3000	0.595825
Pst DC3000	0.423916
Pst DC3000	0.489263
Pst DC3000	0.466553
Pst DC3000	0.49637
Pst DC3000	0.49504
Pst DC3000	0.497337
Pst DC3000	0.474506
Pst DC3000	0.464842
Pst DC3000	0.454985
Pst DC3000	0.471327
Pst DC3000	0.463424
Pst DC3000	0.470597
Pst DC3000	0.642727
Pst DC3000	0.440362
Pst DC3000	0.621875
Pst DC3000	0.47217
Pst DC3000	0.54625
Pst DC3000	0.456403
Pst DC3000	0.472368
Pst DC3000	0.454494
Pst DC3000	0.446559
Pst DC3000	0.500647
Pst DC3000	0.443277
Pst DC3000	0.49467
Pst DC3000	0.488043
Pst DC3000	0.599797
Pst DC3000	0.495801
Pst DC3000	0.47918
Pst DC3000	0.478819
Pst DC3000	0.496349
Pst DC3000	0.429663
Pst DC3000	0.494517
Pst DC3000	0.428698
Pst DC3000	0.493325
Pst DC3000	0.469281
Pst DC3000	0.495667
Pst DC3000	0.479992
Pst DC3000	0.49636
Pst DC3000	0.557656
Pst DC3000	0.527012
Pst DC3000	0.49833
Pst DC3000	0.484277
Pst DC3000	0.480849
Pst DC3000	0.513833
Pst DC3000	0.534455
Pst DC3000	0.513946
Pst DC3000	0.598485
Pst DC3000	0.490175
Pst DC3000	0.432469
Pst DC3000	0.552721
Pst DC3000	0.487826
Pst DC3000	0.520684
Pst DC3000	0.384596
Pst DC3000	0.464183
Pst DC3000	0.453519
Pst DC3000	0.478762
Pst DC3000	0.476368
Pst DC3000	0.480843
Pst DC3000	0.514766
Pst DC3000	0.429726
Pst DC3000	0.413072
Pst DC3000	0.463511
Pst DC3000	0.486831
Pst DC3000	0.423671
Pst DC3000	0.533862
Pst DC3000	0.502584
Pst DC3000	0.500163
Pst DC3000	0.490568
Pst DC3000	0.386367
Pst DC3000	0.438158
Pst DC3000	0.601206
Pst DC3000	0.38529
Pst DC3000	0.464646
Pst DC3000	0.483142
Pst DC3000	0.465446
Pst DC3000	0.603257
Pst DC3000	0.51077
Pst DC3000	0.508591
Pst DC3000	0.513298
Pst DC3000	0.494982
Pst DC3000	0.53974
Pst DC3000	0.510087
Pst DC3000	0.460057
Pst DC3000	0.547789
Pst DC3000	0.702564
Pst DC3000	0.388082
Pst DC3000	0.455026
Pst DC3000	0.383333
Pst DC3000	0.566088
Pst DC3000	0.478612
Pst DC3000	0.50716
Pst DC3000	0.4643
Pst DC3000	0.651675
Pst DC3000	0.501518
Pst DC3000	0.478017
Pst DC3000	0.449264
Pst DC3000	0.414085
Pst DC3000	0.437937
Pst DC3000	0.411632
Pst DC3000	0.467985
Pst DC3000	0.408222
Pst DC3000	0.470558
Pst DC3000	0.459974
Pst DC3000	0.598156
Pst DC3000	0.566423
Pst DC3000	0.460863
Pst DC3000	0.481133
Pst DC3000	0.483154
Pst DC3000	0.490636
Pst DC3000	0.498113
Pst DC3000	0.645693
Pst DC3000	0.404325
Pst DC3000	0.489382
Pst DC3000	0.487642
Pst DC3000	0.481467
Pst DC3000	0.455936
Pst DC3000	0.472222
Pst DC3000	0.420988
Pst DC3000	0.474194
Pst DC3000	0.50094
Pst DC3000	0.475996
Pst DC3000	0.405065
Pst DC3000	0.434127
Pst DC3000	0.467278
Pst DC3000	0.45676
Pst DC3000	0.518182
Pst DC3000	0.454558
Pst DC3000	0.510976
Pst DC3000	0.442512
Pst DC3000	0.511432
Pst DC3000	0.470513
Pst DC3000	0.401235
Pst DC3000	0.478316
Pst DC3000	0.429487
Pst DC3000	0.503124
Pst DC3000	0.470175
Pst DC3000	0.441573
Pst DC3000	0.476543
Pst DC3000	0.493333
Pst DC3000	0.62921
Pst DC3000	0.509852
Pst DC3000	0.499706
Pst DC3000	0.463732
Pst DC3000	0.550844
Pst DC3000	0.478278
Pst DC3000	0.439374
Pst DC3000	0.449526
Pst DC3000	0.422316
Pst DC3000	0.428655
Pst DC3000	0.561537
Pst DC3000	0.447608
Pst DC3000	0.488506
Pst DC3000	0.468582
Pst DC3000	0.490598
Pst DC3000	0.417492
Pst DC3000	0.455021
Pst DC3000	0.492077
Pst DC3000	0.443434
Pst DC3000	0.417989
Pst DC3000	0.457664
Pst DC3000	0.47404
Pst DC3000	0.4633
Pst DC3000	0.466167
Pst DC3000	0.445415
Pst DC3000	0.413279
Pst DC3000	0.497824
Pst DC3000	0.670231
Pst DC3000	0.488973
Pst DC3000	0.460902
Pst DC3000	0.432984
Pst DC3000	0.5482
Pst DC3000	0.39037
Pst DC3000	0.488294
Pst DC3000	0.48882
Pst DC3000	0.644706
Pst DC3000	0.481988
Pst DC3000	0.519324
Pst DC3000	0.398148
Pst DC3000	0.48791
Pst DC3000	0.504726
Pst DC3000	0.488681
Pst DC3000	0.451072
Pst DC3000	0.489576
Pst DC3000	0.587963
Pst DC3000	0.439235
Pst DC3000	0.463656
Pst DC3000	0.477707
Pst DC3000	0.486984
Pst DC3000	0.507177
Pst DC3000	0.463527
Pst DC3000	0.480167
Pst DC3000	0.45991
Pst DC3000	0.491053
Pst DC3000	0.473159
Pst DC3000	0.498701
Pst DC3000	0.453233
Pst DC3000	0.506907
Pst DC3000	0.476014
Pst DC3000	0.493102
Pst DC3000	0.487889
Pst DC3000	0.479251
Pst DC3000	0.604228
Pst DC3000	0.479293
Pst DC3000	0.467401
Pst DC3000	0.500849
Pst DC3000	0.437222
Pst DC3000	0.451444
Pst DC3000	0.46046
Pst DC3000	0.49867
Pst DC3000	0.53347
Pst DC3000	0.514612
Pst DC3000	0.455378
Pst DC3000	0.475025
Pst DC3000	0.47629
Pst DC3000	0.44686
Pst DC3000	0.570062
Pst DC3000	0.488998
Pst DC3000	0.503833
Pst DC3000	0.431824
Pst DC3000	0.500517
Pst DC3000	0.446256
Pst DC3000	0.626026
Pst DC3000	0.463158
Pst DC3000	0.609524
Pst DC3000	0.494819
Pst DC3000	0.486088
Pst DC3000	0.476796
Pst DC3000	0.618519
Pst DC3000	0.474488
Pst DC3000	0.497997
Pst DC3000	0.499717
Pst DC3000	0.455144
Pst DC3000	0.522991
Pst DC3000	0.57
Pst DC3000	0.471688
Pst DC3000	0.471967
Pst DC3000	0.455189
Pst DC3000	0.576907
Pst DC3000	0.628914
Pst DC3000	0.518849
Pst DC3000	0.463213
Pst DC3000	0.593785
Pst DC3000	0.608384
Pst DC3000	0.521551
Pst DC3000	0.386336
Pst DC3000	0.465826
Pst DC3000	0.506366
Pst DC3000	0.56972
Pst DC3000	0.491959
Pst DC3000	0.544079
Pst DC3000	0.531022
Pst DC3000	0.474617
Pst DC3000	0.463664
Pst DC3000	0.479179
Pst DC3000	0.432215
Pst DC3000	0.479619
Pst DC3000	0.409693
Pst DC3000	0.469087
Pst DC3000	0.44554
Pst DC3000	0.60321
Pst DC3000	0.591688
Pst DC3000	0.457856
Pst DC3000	0.501031
Pst DC3000	0.497019
Pst DC3000	0.446307
Pst DC3000	0.475508
Pst DC3000	0.490443
Pst DC3000	0.485665
Pst DC3000	0.379521
Pst DC3000	0.477675
Pst DC3000	0.483639
Pst DC3000	0.483413
Pst DC3000	0.471279
Pst DC3000	0.536851
Pst DC3000	0.504264
Pst DC3000	0.449637
Pst DC3000	0.471309
Pst DC3000	0.479479
Pst DC3000	0.503427
Pst DC3000	0.633487
Pst DC3000	0.606334
Pst DC3000	0.468156
Pst DC3000	0.478296
Pst DC3000	0.471816
Pst DC3000	0.458421
Pst DC3000	0.473789
Pst DC3000	0.456249
Pst DC3000	0.459596
Pst DC3000	0.479693
Pst DC3000	0.47207
Pst DC3000	0.488437
Pst DC3000	0.631463
Pst DC3000	0.476321
Pst DC3000	0.485913
Pst DC3000	0.470446
Pst DC3000	0.560436
Pst DC3000	0.452288
Pst DC3000	0.574178
Pst DC3000	0.476359
Pst DC3000	0.423056
Pst DC3000	0.438562
Pst DC3000	0.440146
Pst DC3000	0.468501
Pst DC3000	0.461474
Pst DC3000	0.44839
Pst DC3000	0.498621
Pst DC3000	0.596046
Pst DC3000	0.478969
Pst DC3000	0.421965
Pst DC3000	0.499136
Pst DC3000	0.475283
Pst DC3000	0.448257
Pst DC3000	0.439973
Pst DC3000	0.530251
Pst DC3000	0.481294
Pst DC3000	0.50095
Pst DC3000	0.490564
Pst DC3000	0.492504
Pst DC3000	0.453756
Pst DC3000	0.460422
Pst DC3000	0.51244
Pst DC3000	0.4989
Pst DC3000	0.458057
Pst DC3000	0.431895
Pst DC3000	0.455
Pst DC3000	0.492322
Pst DC3000	0.490432
Pst DC3000	0.515956
Pst DC3000	0.448502
Pst DC3000	0.372807
Pst DC3000	0.489498
Pst DC3000	0.472593
Pst DC3000	0.481359
Pst DC3000	0.497113
Pst DC3000	0.489734
Pst DC3000	0.457233
Pst DC3000	0.460521
Pst DC3000	0.478601
Pst DC3000	0.479595
Pst DC3000	0.498014
Pst DC3000	0.460805
Pst DC3000	0.590311
Pst DC3000	0.495914
Pst DC3000	0.490366
Pst DC3000	0.402058
Pst DC3000	0.458095
Pst DC3000	0.440914
Pst DC3000	0.531981
Pst DC3000	0.47589
Pst DC3000	0.504978
Pst DC3000	0.475654
Pst DC3000	0.272813
Pst DC3000	0.481426
Pst DC3000	0.464615
Pst DC3000	0.62029
Pst DC3000	0.435886
Pst DC3000	0.450096
Pst DC3000	0.46087
Pst DC3000	0.630453
Pst DC3000	0.506266
Pst DC3000	0.454238
Pst DC3000	0.500098
Pst DC3000	0.450835
Pst DC3000	0.446958
Pst DC3000	0.46087
Pst DC3000	0.451167
Pst DC3000	0.480634
Pst DC3000	0.427208
Pst DC3000	0.48088
Pst DC3000	0.511054
Pst DC3000	0.524021
Pst DC3000	0.456036
Pst DC3000	0.476583
Pst DC3000	0.452381
Pst DC3000	0.556007
Pst DC3000	0.449593
Pst DC3000	0.500585
Pst DC3000	0.4951
Pst DC3000	0.471817
Pst DC3000	0.575336
Pst DC3000	0.489226
Pst DC3000	0.476508
Pst DC3000	0.509268
Pst DC3000	0.459259
Pst DC3000	0.500505
Pst DC3000	0.46099
Pst DC3000	0.470573
Pst DC3000	0.446032
Pst DC3000	0.485494
Pst DC3000	0.457847
Pst DC3000	0.456416
Pst DC3000	0.500594
Pst DC3000	0.513584
Pst DC3000	0.457957
Pst DC3000	0.449943
Pst DC3000	0.507124
Pst DC3000	0.440192
Pst DC3000	0.48542
Pst DC3000	0.435065
Pst DC3000	0.515809
Pst DC3000	0.487395
Pst DC3000	0.456373
Pst DC3000	0.487346
Pst DC3000	0.465211
Pst DC3000	0.486089
Pst DC3000	0.46811
Pst DC3000	0.504354
Pst DC3000	0.469982
Pst DC3000	0.487571
Pst DC3000	0.493301
Pst DC3000	0.483196
Pst DC3000	0.509237
Pst DC3000	0.582853
Pst DC3000	0.484979
Pst DC3000	0.488044
Pst DC3000	0.462283
Pst DC3000	0.4473
Pst DC3000	0.500505
Pst DC3000	0.511028
Pst DC3000	0.419955
Pst DC3000	0.502333
Pst DC3000	0.456778
Pst DC3000	0.594817
Pst DC3000	0.484417
Pst DC3000	0.590699
Pst DC3000	0.508461
Pst DC3000	0.456575
Pst DC3000	0.612092
Pst DC3000	0.625115
Pst DC3000	0.465751
Pst DC3000	0.504444
Pst DC3000	0.481384
Pst DC3000	0.471471
Pst DC3000	0.471019
Pst DC3000	0.477895
Pst DC3000	0.491552
Pst DC3000	0.513208
Pst DC3000	0.474661
Pst DC3000	0.693004
Pst DC3000	0.476761
Pst DC3000	0.468269
Pst DC3000	0.590307
Pst DC3000	0.461749
Pst DC3000	0.470272
Pst DC3000	0.470283
Pst DC3000	0.591864
Pst DC3000	0.517942
Pst DC3000	0.474348
Pst DC3000	0.447661
Pst DC3000	0.428519
Pst DC3000	0.433773
Pst DC3000	0.49287
Pst DC3000	0.433611
Pst DC3000	0.535413
Pst DC3000	0.403439
Pst DC3000	0.489319
Pst DC3000	0.567913
Pst DC3000	0.485732
Pst DC3000	0.466394
Pst DC3000	0.464497
Pst DC3000	0.479335
Pst DC3000	0.498314
Pst DC3000	0.449739
Pst DC3000	0.468245
Pst DC3000	0.501909
Pst DC3000	0.504648
Pst DC3000	0.610126
Pst DC3000	0.50584
Pst DC3000	0.461734
Pst DC3000	0.468227
Pst DC3000	0.592788
Pst DC3000	0.440547
Pst DC3000	0.594884
Pst DC3000	0.467949
Pst DC3000	0.491948
Pst DC3000	0.474727
Pst DC3000	0.498601
Pst DC3000	0.458211
Pst DC3000	0.477083
Pst DC3000	0.479861
Pst DC3000	0.47687
Pst DC3000	0.482203
Pst DC3000	0.478063
Pst DC3000	0.491075
Pst DC3000	0.500979
Pst DC3000	0.47214
Pst DC3000	0.446216
Pst DC3000	0.447741
Pst DC3000	0.538237
Pst DC3000	0.482257
Pst DC3000	0.483896
Pst DC3000	0.50006
Pst DC3000	0.479612
Pst DC3000	0.49755
Pst DC3000	0.458431
Pst DC3000	0.563213
Pst DC3000	0.46584
Pst DC3000	0.601882
Pst DC3000	0.488932
Pst DC3000	0.45885
Pst DC3000	0.509524
Pst DC3000	0.503351
Pst DC3000	0.482424
Pst DC3000	0.469841
Pst DC3000	0.478761
Pst DC3000	0.471142
Pst DC3000	0.464835
Pst DC3000	0.490222
Pst DC3000	0.491155
Pst DC3000	0.428437
Pst DC3000	0.473136
Pst DC3000	0.517266
Pst DC3000	0.48452
Pst DC3000	0.342906
Pst DC3000	0.478481
Pst DC3000	0.518374
Pst DC3000	0.555152
Pst DC3000	0.502134
Pst DC3000	0.44955
Pst DC3000	0.519038
Pst DC3000	0.482716
Pst DC3000	0.599545
Pst DC3000	0.490489
Pst DC3000	0.564815
Pst DC3000	0.494847
Pst DC3000	0.513172
Pst DC3000	0.499457
Pst DC3000	0.46411
Pst DC3000	0.470815
Pst DC3000	0.4795
Pst DC3000	0.464585
Pst DC3000	0.491437
Pst DC3000	0.434547
Pst DC3000	0.478857
Pst DC3000	0.459297
Pst DC3000	0.475546
Pst DC3000	0.620468
Pst DC3000	0.488745
Pst DC3000	0.46677
Pst DC3000	0.483658
Pst DC3000	0.439831
Pst DC3000	0.475115
Pst DC3000	0.45168
Pst DC3000	0.468022
Pst DC3000	0.473145
Pst DC3000	0.454003
Pst DC3000	0.498868
Pst DC3000	0.481626
Pst DC3000	0.476608
Pst DC3000	0.487833
Pst DC3000	0.458466
Pst DC3000	0.505987
Pst DC3000	0.513103
Pst DC3000	0.503085
Pst DC3000	0.431293
Pst DC3000	0.45279
Pst DC3000	0.472495
Pst DC3000	0.481982
Pst DC3000	0.479433
Pst DC3000	0.501665
Pst DC3000	0.468133
Pst DC3000	0.444779
Pst DC3000	0.475
Pst DC3000	0.425978
Pst DC3000	0.544836
Pst DC3000	0.583333
Pst DC3000	0.469132
Pst DC3000	0.48947
Pst DC3000	0.512177
Pst DC3000	0.459963
Pst DC3000	0.510779
Pst DC3000	0.498355
Pst DC3000	0.472021
Pst DC3000	0.479593
Pst DC3000	0.489982
Pst DC3000	0.479984
Pst DC3000	0.494111
Pst DC3000	0.48739
Pst DC3000	0.508333
Pst DC3000	0.484375
Pst DC3000	0.455324
Pst DC3000	0.493018
Pst DC3000	0.476803
Pst DC3000	0.489425
Pst DC3000	0.674952
Pst DC3000	0.471859
Pst DC3000	0.482722
Pst DC3000	0.495922
Pst DC3000	0.471688
Pst DC3000	0.447504
Pst DC3000	0.484222
Pst DC3000	0.478582
Pst DC3000	0.463711
Pst DC3000	0.47316
Pst DC3000	0.46776
Pst DC3000	0.488779
Pst DC3000	0.509815
Pst DC3000	0.443219
Pst DC3000	0.446405
Pst DC3000	0.400444
Pst DC3000	0.464713
Pst DC3000	0.456264
Pst DC3000	0.442317
Pst DC3000	0.469803
Pst DC3000	0.50625
Pst DC3000	0.64252
Pst DC3000	0.500734
Pst DC3000	0.561491
Pst DC3000	0.576813
Pst DC3000	0.512159
Pst DC3000	0.545814
Pst DC3000	0.478415
Pst DC3000	0.461608
Pst DC3000	0.504156
Pst DC3000	0.48062
Pst DC3000	0.486946
Pst DC3000	0.505207
Pst DC3000	0.4922
Pst DC3000	0.498356
Pst DC3000	0.441034
Pst DC3000	0.496926
Pst DC3000	0.420016
Pst DC3000	0.422336
Pst DC3000	0.461534
Pst DC3000	0.470897
Pst DC3000	0.501094
Pst DC3000	0.505735
Pst DC3000	0.427417
Pst DC3000	0.495564
Pst DC3000	0.485257
Pst DC3000	0.490986
Pst DC3000	0.451687
Pst DC3000	0.45802
Pst DC3000	0.5
Pst DC3000	0.463579
Pst DC3000	0.468297
Pst DC3000	0.441897
Pst DC3000	0.464904
Pst DC3000	0.452778
Pst DC3000	0.506781
Pst DC3000	0.493646
Pst DC3000	0.431895
Pst DC3000	0.482936
Pst DC3000	0.429994
Pst DC3000	0.492775
Pst DC3000	0.445176
Pst DC3000	0.47975
Pst DC3000	0.457867
Pst DC3000	0.461481
Pst DC3000	0.600377
Pst DC3000	0.466993
Pst DC3000	0.52269
Pst DC3000	0.451096
Pst DC3000	0.470017
Pst DC3000	0.471261
Pst DC3000	0.462761
Pst DC3000	0.484098
Pst DC3000	0.491074
Pst DC3000	0.489864
Pst DC3000	0.588477
Pst DC3000	0.488331
Pst DC3000	0.487599
Pst DC3000	0.496942
Pst DC3000	0.593116
Pst DC3000	0.4944
Pst DC3000	0.50363
Pst DC3000	0.503748
Pst DC3000	0.441333
Pst DC3000	0.473188
Pst DC3000	0.445933
Pst DC3000	0.464008
Pst DC3000	0.488829
Pst DC3000	0.610823
Pst DC3000	0.448243
Pst DC3000	0.461682
Pst DC3000	0.44973
Pst DC3000	0.452529
Pst DC3000	0.469824
Pst DC3000	0.462409
Pst DC3000	0.512664
Pst DC3000	0.469475
Pst DC3000	0.469753
Pst DC3000	0.504906
Pst DC3000	0.436662
Pst DC3000	0.557956
Pst DC3000	0.443287
Pst DC3000	0.446667
Pst DC3000	0.485714
Pst DC3000	0.56838
Pst DC3000	0.452062
Pst DC3000	0.483836
Pst DC3000	0.598006
Pst DC3000	0.504094
Pst DC3000	0.461917
Pst DC3000	0.474608
Pst DC3000	0.544856
Pst DC3000	0.478512
Pst DC3000	0.509298
Pst DC3000	0.485765
Pst DC3000	0.452186
Pst DC3000	0.498444
Pst DC3000	0.443443
Pst DC3000	0.463946
Pst DC3000	0.530882
Pst DC3000	0.457879
Pst DC3000	0.483599
Pst DC3000	0.462551
Pst DC3000	0.475
Pst DC3000	0.514246
Pst DC3000	0.442083
Pst DC3000	0.654281
Pst DC3000	0.450249
Pst DC3000	0.48809
Pst DC3000	0.503131
Pst DC3000	0.478572
Pst DC3000	0.500087
Pst DC3000	0.514859
Pst DC3000	0.437527
Pst DC3000	0.536345
Pst DC3000	0.451162
Pst DC3000	0.446459
Pst DC3000	0.441209
Pst DC3000	0.483354
Pst DC3000	0.418321
Pst DC3000	0.452237
Pst DC3000	0.467296
Pst DC3000	0.500564
Pst DC3000	0.492711
Pst DC3000	0.492394
Pst DC3000	0.467123
Pst DC3000	0.452981
Pst DC3000	0.505682
Pst DC3000	0.537095
Pst DC3000	0.510427
Pst DC3000	0.445875
Pst DC3000	0.426852
Pst DC3000	0.510764
Pst DC3000	0.42749
Pst DC3000	0.472072
Pst DC3000	0.551446
Pst DC3000	0.502032
Pst DC3000	0.432219
Pst DC3000	0.478216
Pst DC3000	0.435062
Pst DC3000	0.471798
Pst DC3000	0.439229
Pst DC3000	0.436172
Pst DC3000	0.482475
Pst DC3000	0.418676
Pst DC3000	0.438
Pst DC3000	0.611358
Pst DC3000	0.47963
Pst DC3000	0.467532
Pst DC3000	0.505071
Pst DC3000	0.437407
Pst DC3000	0.460849
Pst DC3000	0.43529
Pst DC3000	0.486364
Pst DC3000	0.566667
Pst DC3000	0.463535
Pst DC3000	0.506229
Pst DC3000	0.459806
Pst DC3000	0.480296
Pst DC3000	0.525899
Pst DC3000	0.411111
Pst DC3000	0.628704
Pst DC3000	0.45625
Pst DC3000	0.511313
Pst DC3000	0.530123
Pst DC3000	0.39961
Pst DC3000	0.487212
Pst DC3000	0.534188
Pst DC3000	0.469101
Pst DC3000	0.455128
Pst DC3000	0.515313
Pst DC3000	0.41439
Pst DC3000	0.420195
Pst DC3000	0.475118
Pst DC3000	0.540415
Pst DC3000	0.477971
Pst DC3000	0.524537
Pst DC3000	0.469145
Pst DC3000	0.498526
Pst DC3000	0.453741
Pst DC3000	0.49014
Pst DC3000	0.431046
Pst DC3000	0.480974
Pst DC3000	0.513211
Pst DC3000	0.478035
Pst DC3000	0.515854
Pst DC3000	0.598493
Pst DC3000	0.520818
Pst DC3000	0.47158
Pst DC3000	0.540629
Pst DC3000	0.488444
Pst DC3000	0.495108
Pst DC3000	0.423556
Pst DC3000	0.463552
Pst DC3000	0.502715
Pst DC3000	0.487955
Pst DC3000	0.44657
Pst DC3000	0.461878
Pst DC3000	0.450201
Pst DC3000	0.498816
Pst DC3000	0.591928
Pst DC3000	0.522179
Pst DC3000	0.4564
Pst DC3000	0.48873
Pst DC3000	0.484563
Pst DC3000	0.51585
Pst DC3000	0.530041
Pst DC3000	0.469606
Pst DC3000	0.471581
Pst DC3000	0.518178
Pst DC3000	0.526858
Pst DC3000	0.529598
Pst DC3000	0.605737
Pst DC3000	0.457886
Pst DC3000	0.488043
Pst DC3000	0.541214
Pst DC3000	0.477037
Pst DC3000	0.440754
Pst DC3000	0.487462
Pst DC3000	0.420648
Pst DC3000	0.614559
Pst DC3000	0.498413
Pst DC3000	0.392094
Pst DC3000	0.477119
Pst DC3000	0.460089
Pst DC3000	0.461728
Pst DC3000	0.434634
Pst DC3000	0.43317
Pst DC3000	0.424242
Pst DC3000	0.52401
Pst DC3000	0.544444
Pst DC3000	0.455676
Pst DC3000	0.581141
Pst DC3000	0.449808
Pst DC3000	0.482251
Pst DC3000	0.445051
Pst DC3000	0.430641
Pst DC3000	0.496199
Pst DC3000	0.46643
Pst DC3000	0.436521
Pst DC3000	0.466436
Pst DC3000	0.464673
Pst DC3000	0.474921
Pst DC3000	0.523155
Pst DC3000	0.557475
Pst DC3000	0.455309
Pst DC3000	0.424816
Pst DC3000	0.450242
Pst DC3000	0.505021
Pst DC3000	0.438251
Pst DC3000	0.511953
Pst DC3000	0.524202
Pst DC3000	0.489494
Pst DC3000	0.506611
Pst DC3000	0.511154
Pst DC3000	0.480423
Pst DC3000	0.594595
Pst DC3000	0.604531
Pst DC3000	0.479136
Pst DC3000	0.501779
Pst DC3000	0.700062
Pst DC3000	0.47139
Pst DC3000	0.48671
Pst DC3000	0.388488
Pst DC3000	0.4755
Pst DC3000	0.452381
Pst DC3000	0.632639
Pst DC3000	0.438095
Pst DC3000	0.52855
Pst DC3000	0.513104
Pst DC3000	0.533189
Pst DC3000	0.47797
Pst DC3000	0.488678
Pst DC3000	0.408015
Pst DC3000	0.493506
Pst DC3000	0.489166
Pst DC3000	0.465873
Pst DC3000	0.457571
Pst DC3000	0.467435
Pst DC3000	0.477875
Pst DC3000	0.468591
Pst DC3000	0.459885
Pst DC3000	0.495
Pst DC3000	0.405195
Pst DC3000	0.511407
Pst DC3000	0.511325
Pst DC3000	0.482451
Pst DC3000	0.484259
Pst DC3000	0.50241
Pst DC3000	0.56356
Pst DC3000	0.566667
Pst DC3000	0.520523
Pst DC3000	0.441967
Pst DC3000	0.498441
Pst DC3000	0.503657
Pst DC3000	0.474834
Pst DC3000	0.484535
Pst DC3000	0.446264
Pst DC3000	0.45161
Pst DC3000	0.463131
Pst DC3000	0.486189
Pst DC3000	0.524786
Pst DC3000	0.480681
Pst DC3000	0.493769
Pst DC3000	0.449826
Pst DC3000	0.494158
Pst DC3000	0.460889
Pst DC3000	0.48516
Pst DC3000	0.43818
Pst DC3000	0.489234
Pst DC3000	0.47009
Pst DC3000	0.48873
Pst DC3000	0.450415
Pst DC3000	0.474585
Pst DC3000	0.486494
Pst DC3000	0.468599
Pst DC3000	0.464179
Pst DC3000	0.453778
Pst DC3000	0.511415
Pst DC3000	0.455045
Pst DC3000	0.449178
Pst DC3000	0.44691
Pst DC3000	0.454588
Pst DC3000	0.400598
Pst DC3000	0.440625
Pst DC3000	0.453823
Pst DC3000	0.626061
Pst DC3000	0.442624
Pst DC3000	0.4814
Pst DC3000	0.458675
Pst DC3000	0.530876
Pst DC3000	0.485085
Pst DC3000	0.51506
Pst DC3000	0.470797
Pst DC3000	0.484786
Pst DC3000	0.455401
Pst DC3000	0.448637
Pst DC3000	0.470851
Pst DC3000	0.459921
Pst DC3000	0.460211
Pst DC3000	0.513889
Pst DC3000	0.5
Pst DC3000	0.542337
Pst DC3000	0.449283
Pst DC3000	0.434429
Pst DC3000	0.408071
Pst DC3000	0.466824
Pst DC3000	0.461244
Pst DC3000	0.453147
Pst DC3000	0.475688
Pst DC3000	0.481305
Pst DC3000	0.456389
Pst DC3000	0.447204
Pst DC3000	0.528265
Pst DC3000	0.456078
Pst DC3000	0.427811
Pst DC3000	0.477018
Pst DC3000	0.472016
Pst DC3000	0.460194
Pst DC3000	0.492194
Pst DC3000	0.521781
Pst DC3000	0.522917
Pst DC3000	0.458005
Pst DC3000	0.489352
Pst DC3000	0.457048
Pst DC3000	0.487746
Pst DC3000	0.510358
Pst DC3000	0.453735
Pst DC3000	0.457018
Pst DC3000	0.446092
Pst DC3000	0.374468
Pst DC3000	0.471634
Pst DC3000	0.426803
Pst DC3000	0.544684
Pst DC3000	0.493913
Pst DC3000	0.467325
Pst DC3000	0.501448
Pst DC3000	0.46267
Pst DC3000	0.507252
Pst DC3000	0.524124
Pst DC3000	0.541877
Pst DC3000	0.475281
Pst DC3000	0.5199
Pst DC3000	0.494843
Pst DC3000	0.510905
Pst DC3000	0.520758
Pst DC3000	0.483081
Pst DC3000	0.487666
Pst DC3000	0.490912
Pst DC3000	0.608516
Pst DC3000	0.57866
Pst DC3000	0.478219
Pst DC3000	0.506706
Pst DC3000	0.495062
Pst DC3000	0.552137
Pst DC3000	0.473435
Pst DC3000	0.504522
Pst DC3000	0.593789
Pst DC3000	0.454812
Pst DC3000	0.456611
Pst DC3000	0.454997
Pst DC3000	0.571855
Pst DC3000	0.46235
Pst DC3000	0.472139
Pst DC3000	0.500028
Pst DC3000	0.470468
Pst DC3000	0.506673
Pst DC3000	0.500043
Pst DC3000	0.603502
Pst DC3000	0.49429
Pst DC3000	0.47032
Pst DC3000	0.462587
Pst DC3000	0.478618
Pst DC3000	0.488805
Pst DC3000	0.536045
Pst DC3000	0.511177
Pst DC3000	0.513943
Pst DC3000	0.479137
Pst DC3000	0.525914
Pst DC3000	0.509142
Pst DC3000	0.479094
Pst DC3000	0.520353
Pst DC3000	0.48899
Pst DC3000	0.50192
Pst DC3000	0.506793
Pst DC3000	0.438915
Pst DC3000	0.48858
Pst DC3000	0.459573
Pst DC3000	0.468884
Pst DC3000	0.497377
Pst DC3000	0.515868
Pst DC3000	0.498184
Pst DC3000	0.470261
Pst DC3000	0.493025
Pst DC3000	0.506723
Pst DC3000	0.446901
Pst DC3000	0.484658
Pst DC3000	0.488187
Pst DC3000	0.481348
Pst DC3000	0.436194
Pst DC3000	0.519222
Pst DC3000	0.500285
Pst DC3000	0.485403
Pst DC3000	0.582565
Pst DC3000	0.485261
Pst DC3000	0.501026
Pst DC3000	0.588676
Pst DC3000	0.454652
Pst DC3000	0.459198
Pst DC3000	0.47524
Pst DC3000	0.483927
Pst DC3000	0.472608
Pst DC3000	0.502465
Pst DC3000	0.495425
Pst DC3000	0.487085
Pst DC3000	0.477157
Pst DC3000	0.463092
Pst DC3000	0.502381
Pst DC3000	0.457639
Pst DC3000	0.501214
Pst DC3000	0.468146
Pst DC3000	0.573982
Pst DC3000	0.465945
Pst DC3000	0.450436
Pst DC3000	0.507096
Pst DC3000	0.483333
Pst DC3000	0.500991
Pst DC3000	0.483333
Pst DC3000	0.46924
Pst DC3000	0.483166
Pst DC3000	0.579807
Pst DC3000	0.48327
Pst DC3000	0.506712
Pst DC3000	0.494432
Pst DC3000	0.490936
Pst DC3000	0.50004
Pst DC3000	0.462986
Pst DC3000	0.492671
Pst DC3000	0.528352
Pst DC3000	0.497848
Pst DC3000	0.539528
Pst DC3000	0.416856
Pst DC3000	0.490323
Pst DC3000	0.429297
Pst DC3000	0.466934
Pst DC3000	0.454424
Pst DC3000	0.47177
Pst DC3000	0.486256
Pst DC3000	0.473864
Pst DC3000	0.493797
Pst DC3000	0.48389
Pst DC3000	0.471575
Pst DC3000	0.483714
Pst DC3000	0.47536
Pst DC3000	0.51358
Pst DC3000	0.475766
Pst DC3000	0.463315
Pst DC3000	0.47672
Pst DC3000	0.494818
Pst DC3000	0.492476
Pst DC3000	0.479137
Pst DC3000	0.487193
Pst DC3000	0.500522
Pst DC3000	0.506469
Pst DC3000	0.496936
Pst DC3000	0.576346
Pst DC3000	0.595188
Pst DC3000	0.474044
Pst DC3000	0.495686
Pst DC3000	0.543192
Pst DC3000	0.483074
Pst DC3000	0.513406
Pst DC3000	0.477588
Pst DC3000	0.501064
Pst DC3000	0.4808
Pst DC3000	0.476114
Pst DC3000	0.498791
Pst DC3000	0.50625
Pst DC3000	0.455654
Pst DC3000	0.480783
Pst DC3000	0.433373
Pst DC3000	0.48873
Pst DC3000	0.594581
Pst DC3000	0.479456
Pst DC3000	0.467795
Pst DC3000	0.486586
Pst DC3000	0.486301
Pst DC3000	0.486018
Pst DC3000	0.495134
Pst DC3000	0.493206
Pst DC3000	0.50434
Pst DC3000	0.509956
Pst DC3000	0.486338
Pst DC3000	0.48312
Pst DC3000	0.609635
Pst DC3000	0.49181
Pst DC3000	0.472444
Pst DC3000	0.494298
Pst DC3000	0.476195
Pst DC3000	0.502007
Pst DC3000	0.629456
Pst DC3000	0.502593
Pst DC3000	0.455833
Pst DC3000	0.592183
Pst DC3000	0.554049
Pst DC3000	0.487686
Pst DC3000	0.594659
Pst DC3000	0.474511
Pst DC3000	0.509532
Pst DC3000	0.490246
Pst DC3000	0.479701
Pst DC3000	0.490947
Pst DC3000	0.483653
Pst DC3000	0.478486
Pst DC3000	0.484917
Pst DC3000	0.479984
Pst DC3000	0.512114
Pst DC3000	0.472752
Pst DC3000	0.4307
Pst DC3000	0.45362
Pst DC3000	0.498907
Pst DC3000	0.53606
Pst DC3000	0.481179
Pst DC3000	0.538881
Pst DC3000	0.457942
Pst DC3000	0.45671
Pst DC3000	0.474255
Pst DC3000	0.592222
Pst DC3000	0.588485
Pst DC3000	0.497105
Pst DC3000	0.558117
Pst DC3000	0.47791
Pst DC3000	0.474421
Pst DC3000	0.473262
Pst DC3000	0.461288
Pst DC3000	0.511297
Pst DC3000	0.578919
Pst DC3000	0.515026
Pst DC3000	0.507789
Pst DC3000	0.478478
Pst DC3000	0.496142
Pst DC3000	0.476157
Pst DC3000	0.501531
Pst DC3000	0.469801
Pst DC3000	0.491291
Pst DC3000	0.497669
Pst DC3000	0.513872
Pst DC3000	0.500667
Pst DC3000	0.460027
Pst DC3000	0.550481
Pst DC3000	0.50368
Pst DC3000	0.472879
Pst DC3000	0.518357
Pst DC3000	0.494035
Pst DC3000	0.502285
Pst DC3000	0.431285
Pst DC3000	0.43456
Pst DC3000	0.478343
Pst DC3000	0.474185
Pst DC3000	0.482579
Pst DC3000	0.495943
Pst DC3000	0.458022
Pst DC3000	0.454608
Pst DC3000	0.480064
Pst DC3000	0.477523
Pst DC3000	0.467697
Pst DC3000	0.494211
Pst DC3000	0.456944
Pst DC3000	0.477921
Pst DC3000	0.530918
Pst DC3000	0.458108
Pst DC3000	0.45769
Pst DC3000	0.499915
Pst DC3000	0.489181
Pst DC3000	0.50315
Pst DC3000	0.513222
Pst DC3000	0.53811
Pst DC3000	0.565996
Pst DC3000	0.478459
Pst DC3000	0.582701
Pst DC3000	0.567287
Pst DC3000	0.521378
Pst DC3000	0.52079
Pst DC3000	0.484741
Pst DC3000	0.511277
Pst DC3000	0.452571
Pst DC3000	0.485917
Pst DC3000	0.461562
Pst DC3000	0.489368
Pst DC3000	0.486401
Pst DC3000	0.480829
Pst DC3000	0.491722
Pst DC3000	0.484699
Pst DC3000	0.521899
Pst DC3000	0.52379
Pst DC3000	0.602723
Pst DC3000	0.488857
Pst DC3000	0.504138
Pst DC3000	0.474621
Pst DC3000	0.501262
Pst DC3000	0.477173
Pst DC3000	0.519028
Pst DC3000	0.479767
Pst DC3000	0.518787
Pst DC3000	0.499141
Pst DC3000	0.484571
Pst DC3000	0.524132
Pst DC3000	0.464029
Pst DC3000	0.477431
Pst DC3000	0.459967
Pst DC3000	0.509432
Pst DC3000	0.481866
Pst DC3000	0.632044
Pst DC3000	0.479966
Pst DC3000	0.475944
Pst DC3000	0.631131
Pst DC3000	0.618796
Pst DC3000	0.488822
Pst DC3000	0.467582
Pst DC3000	0.486845
Pst DC3000	0.567798
Pst DC3000	0.424596
Pst DC3000	0.524317
Pst DC3000	0.477222
Pst DC3000	0.45936
Pst DC3000	0.571438
Pst DC3000	0.48036
Pst DC3000	0.478041
Pst DC3000	0.485779
Pst DC3000	0.504477
Pst DC3000	0.584578
Pst DC3000	0.486457
Pst DC3000	0.509935
Pst DC3000	0.475748
Pst DC3000	0.602744
Pst DC3000	0.46996
Pst DC3000	0.538729
Pst DC3000	0.50716
Pst DC3000	0.469573
Pst DC3000	0.494525
Pst DC3000	0.463782
Pst DC3000	0.498988
Pst DC3000	0.504487
Pst DC3000	0.505298
Pst DC3000	0.516496
Pst DC3000	0.497287
Pst DC3000	0.52575
Pst DC3000	0.489925
Pst DC3000	0.471783
Pst DC3000	0.499566
Pst DC3000	0.470015
Pst DC3000	0.503294
Pst DC3000	0.503206
Pst DC3000	0.59239
Pst DC3000	0.438819
Pst DC3000	0.466359
Pst DC3000	0.581927
Pst DC3000	0.576393
Pst DC3000	0.49854
Pst DC3000	0.470153
Pst DC3000	0.494981
Pst DC3000	0.470045
Pst DC3000	0.46345
Pst DC3000	0.463246
Pst DC3000	0.469685
Pst DC3000	0.467134
Pst DC3000	0.392295
Pst DC3000	0.49913
Pst DC3000	0.524461
Pst DC3000	0.466539
Pst DC3000	0.479402
Pst DC3000	0.470326
Pst DC3000	0.54338
Pst DC3000	0.509906
Pst DC3000	0.476264
Pst DC3000	0.608159
Pst DC3000	0.514094
Pst DC3000	0.515036
Pst DC3000	0.451305
Pst DC3000	0.500257
Pst DC3000	0.482894
Pst DC3000	0.5864
Pst DC3000	0.462594
Pst DC3000	0.485174
Pst DC3000	0.495722
Pst DC3000	0.478042
Pst DC3000	0.473998
Pst DC3000	0.48691
Pst DC3000	0.505994
Pst DC3000	0.592964
Pst DC3000	0.474866
Pst DC3000	0.505062
Pst DC3000	0.521878
Pst DC3000	0.498687
Pst DC3000	0.500477
Pst DC3000	0.495475
Pst DC3000	0.459296
Pst DC3000	0.445173
Pst DC3000	0.49091
Pst DC3000	0.494108
Pst DC3000	0.584153
Pst DC3000	0.475139
Pst DC3000	0.436529
Pst DC3000	0.516667
Pst DC3000	0.467568
Pst DC3000	0.482567
Pst DC3000	0.479074
Pst DC3000	0.489964
Pst DC3000	0.481584
Pst DC3000	0.458383
Pst DC3000	0.490009
Pst DC3000	0.47092
Pst DC3000	0.473148
Pst DC3000	0.512383
Pst DC3000	0.486078
Pst DC3000	0.461192
Pst DC3000	0.516564
Pst DC3000	0.481971
Pst DC3000	0.515164
Pst DC3000	0.444671
Pst DC3000	0.497232
Pst DC3000	0.436221
Pst DC3000	0.438141
Pst DC3000	0.451602
Pst DC3000	0.499177
Pst DC3000	0.48782
Pst DC3000	0.465088
Pst DC3000	0.538103
Pst DC3000	0.595142
Pst DC3000	0.488009
Pst DC3000	0.475706
Pst DC3000	0.501111
Pst DC3000	0.491514
Pst DC3000	0.491496
Pst DC3000	0.515165
Pst DC3000	0.49048
Pst DC3000	0.474246
Pst DC3000	0.498069
Pst DC3000	0.520926
Pst DC3000	0.523457
Pst DC3000	0.465933
Pst DC3000	0.468075
Pst DC3000	0.617384
Pst DC3000	0.463409
Pst DC3000	0.471099
Pst DC3000	0.471931
Pst DC3000	0.4513
Pst DC3000	0.468504
Pst DC3000	0.463542
Pst DC3000	0.47999
Pst DC3000	0.611111
Pst DC3000	0.594601
Pst DC3000	0.499006
Pst DC3000	0.489446
Pst DC3000	0.456039
Pst DC3000	0.469024
Pst DC3000	0.467158
Pst DC3000	0.437848
Pst DC3000	0.491013
Pst DC3000	0.462967
Pst DC3000	0.456889
Pst DC3000	0.499856
Pst DC3000	0.485454
Pst DC3000	0.50199
Pst DC3000	0.488093
Pst DC3000	0.477397
Pst DC3000	0.482041
Pst DC3000	0.530214
Pst DC3000	0.491047
Pst DC3000	0.454902
Pst DC3000	0.447742
Pst DC3000	0.453204
Pst DC3000	0.447222
Pst DC3000	0.488889
Pst DC3000	0.449647
Pst DC3000	0.494667
Pst DC3000	0.478883
Pst DC3000	0.42104
Pst DC3000	0.502509
Pst DC3000	0.44704
Pst DC3000	0.50627
Pst DC3000	0.472428
Pst DC3000	0.443348
Pst DC3000	0.496902
Pst DC3000	0.483666
Pst DC3000	0.50212
Pst DC3000	0.489008
Pst DC3000	0.487455
Pst DC3000	0.487974
Pst DC3000	0.483317
Pst DC3000	0.46966
Pst DC3000	0.487684
Pst DC3000	0.504944
Pst DC3000	0.529766
Pst DC3000	0.478491
Pst DC3000	0.522587
Pst DC3000	0.521183
Pst DC3000	0.457097
Pst DC3000	0.468556
Pst DC3000	0.451704
Pst DC3000	0.445931
Pst DC3000	0.476576
Pst DC3000	0.598113
Pst DC3000	0.584259
Pst DC3000	0.468115
Pst DC3000	0.45788
Pst DC3000	0.443191
Pst DC3000	0.466843
Pst DC3000	0.502561
Pst DC3000	0.492455
Pst DC3000	0.5044
Pst DC3000	0.483618
Pst DC3000	0.535816
Pst DC3000	0.494974
Pst DC3000	0.434369
Pst DC3000	0.503683
Pst DC3000	0.458621
Pst DC3000	0.448979
Pst DC3000	0.480669
Pst DC3000	0.495556
Pst DC3000	0.471812
Pst DC3000	0.494133
Pst DC3000	0.480854
Pst DC3000	0.591413
Pst DC3000	0.490256
Pst DC3000	0.47276
Pst DC3000	0.48084
Pst DC3000	0.488004
Pst DC3000	0.502575
Pst DC3000	0.499241
Pst DC3000	0.50116
Pst DC3000	0.473128
Pst DC3000	0.500756
Pst DC3000	0.598246
Pst DC3000	0.478987
Pst DC3000	0.461594
Pst DC3000	0.471475
Pst DC3000	0.515649
Pst DC3000	0.477596
Pst DC3000	0.44135
Pst DC3000	0.496285
Pst DC3000	0.509921
Pst DC3000	0.483202
Pst DC3000	0.567102
Pst DC3000	0.452225
Pst DC3000	0.513889
Pst DC3000	0.596463
Pst DC3000	0.489574
Pst DC3000	0.569493
Pst DC3000	0.486455
Pst DC3000	0.492236
Pst DC3000	0.476115
Pst DC3000	0.515777
Pst DC3000	0.493621
Pst DC3000	0.431961
Pst DC3000	0.427789
Pst DC3000	0.511438
Pst DC3000	0.476141
Pst DC3000	0.487609
Pst DC3000	0.617604
Pst DC3000	0.456864
Pst DC3000	0.454306
Pst DC3000	0.485451
Pst DC3000	0.577505
Pst DC3000	0.583553
Pst DC3000	0.495923
Pst DC3000	0.493935
Pst DC3000	0.578448
Pst DC3000	0.565221
Pst DC3000	0.473746
Pst DC3000	0.447107
Pst DC3000	0.46018
Pst DC3000	0.58006
Pst DC3000	0.492736
Pst DC3000	0.52849
Pst DC3000	0.491404
Pst DC3000	0.537894
Pst DC3000	0.436059
Pst DC3000	0.521732
Pst DC3000	0.461988
Pst DC3000	0.43538
Pst DC3000	0.586802
Pst DC3000	0.490261
Pst DC3000	0.475149
Pst DC3000	0.593587
Pst DC3000	0.49029
Pst DC3000	0.481917
Pst DC3000	0.472083
Pst DC3000	0.495087
Pst DC3000	0.507684
Pst DC3000	0.507874
Pst DC3000	0.501994
Pst DC3000	0.489094
Pst DC3000	0.449573
Pst DC3000	0.487846
Pst DC3000	0.442972
Pst DC3000	0.484379
Pst DC3000	0.618819
Pst DC3000	0.519679
Pst DC3000	0.441873
Pst DC3000	0.489038
Pst DC3000	0.474868
Pst DC3000	0.570492
Pst DC3000	0.47713
Pst DC3000	0.471818
Pst DC3000	0.501701
Pst DC3000	0.493142
Pst DC3000	0.61198
[truncated: 3,947 more rows]
