# Supplementary material for: MolPhase, an advanced prediction algorithm for protein phase separation
Source: EMBO J. 2024 Apr 2;43(9):10. doi: 10.1038/s44318-024-00090-9 (PMC11065880; doi:10.1038/s44318-024-00090-9)
Supplement: Supplementary file 9 — Source data Fig. 5 [file 44318_2024_90_MOESM9_ESM.zip › Figure 5-Source Data Files/5I/Figure 5I-Comparison of length.xlsx]

## Sheet: Figure 5I
Category	Length
Pst DC3000	295
Pst DC3000	275
Pst DC3000	213
Pst DC3000	68
Pst DC3000	270
Pst DC3000	217
Pst DC3000	161
Pst DC3000	105
Pst DC3000	125
Pst DC3000	440
Pst DC3000	277
Pst DC3000	141
Pst DC3000	86
Pst DC3000	296
Pst DC3000	233
Pst DC3000	99
Pst DC3000	83
Pst DC3000	154
Pst DC3000	107
Pst DC3000	240
Pst DC3000	71
Pst DC3000	107
Pst DC3000	91
Pst DC3000	55
Pst DC3000	229
Pst DC3000	446
Pst DC3000	151
Pst DC3000	448
Pst DC3000	181
Pst DC3000	344
Pst DC3000	191
Pst DC3000	192
Pst DC3000	229
Pst DC3000	312
Pst DC3000	153
Pst DC3000	75
Pst DC3000	264
Pst DC3000	187
Pst DC3000	507
Pst DC3000	217
Pst DC3000	72
Pst DC3000	31
Pst DC3000	474
Pst DC3000	517
Pst DC3000	119
Pst DC3000	118
Pst DC3000	335
Pst DC3000	277
Pst DC3000	174
Pst DC3000	430
Pst DC3000	24
Pst DC3000	74
Pst DC3000	144
Pst DC3000	107
Pst DC3000	107
Pst DC3000	320
Pst DC3000	189
Pst DC3000	283
Pst DC3000	166
Pst DC3000	552
Pst DC3000	72
Pst DC3000	108
Pst DC3000	285
Pst DC3000	251
Pst DC3000	248
Pst DC3000	225
Pst DC3000	198
Pst DC3000	209
Pst DC3000	272
Pst DC3000	128
Pst DC3000	274
Pst DC3000	211
Pst DC3000	156
Pst DC3000	1399
Pst DC3000	166
Pst DC3000	86
Pst DC3000	137
Pst DC3000	212
Pst DC3000	296
Pst DC3000	236
Pst DC3000	138
Pst DC3000	354
Pst DC3000	161
Pst DC3000	295
Pst DC3000	180
Pst DC3000	83
Pst DC3000	162
Pst DC3000	117
Pst DC3000	403
Pst DC3000	92
Pst DC3000	79
Pst DC3000	504
Pst DC3000	93
Pst DC3000	81
Pst DC3000	66
Pst DC3000	72
Pst DC3000	209
Pst DC3000	409
Pst DC3000	73
Pst DC3000	95
Pst DC3000	75
Pst DC3000	122
Pst DC3000	141
Pst DC3000	119
Pst DC3000	91
Pst DC3000	248
Pst DC3000	141
Pst DC3000	259
Pst DC3000	71
Pst DC3000	156
Pst DC3000	78
Pst DC3000	300
Pst DC3000	514
Pst DC3000	156
Pst DC3000	92
Pst DC3000	291
Pst DC3000	211
Pst DC3000	346
Pst DC3000	126
Pst DC3000	264
Pst DC3000	167
Pst DC3000	98
Pst DC3000	251
Pst DC3000	616
Pst DC3000	341
Pst DC3000	189
Pst DC3000	98
Pst DC3000	214
Pst DC3000	258
Pst DC3000	364
Pst DC3000	154
Pst DC3000	140
Pst DC3000	175
Pst DC3000	92
Pst DC3000	317
Pst DC3000	364
Pst DC3000	854
Pst DC3000	366
Pst DC3000	432
Pst DC3000	149
Pst DC3000	146
Pst DC3000	773
Pst DC3000	338
Pst DC3000	170
Pst DC3000	395
Pst DC3000	425
Pst DC3000	315
Pst DC3000	493
Pst DC3000	129
Pst DC3000	281
Pst DC3000	156
Pst DC3000	210
Pst DC3000	228
Pst DC3000	368
Pst DC3000	113
Pst DC3000	375
Pst DC3000	174
Pst DC3000	269
Pst DC3000	247
Pst DC3000	335
Pst DC3000	215
Pst DC3000	259
Pst DC3000	356
Pst DC3000	416
Pst DC3000	445
Pst DC3000	145
Pst DC3000	300
Pst DC3000	179
Pst DC3000	357
Pst DC3000	364
Pst DC3000	229
Pst DC3000	118
Pst DC3000	343
Pst DC3000	170
Pst DC3000	213
Pst DC3000	104
Pst DC3000	100
Pst DC3000	709
Pst DC3000	181
Pst DC3000	204
Pst DC3000	469
Pst DC3000	323
Pst DC3000	61
Pst DC3000	85
Pst DC3000	222
Pst DC3000	174
Pst DC3000	382
Pst DC3000	293
Pst DC3000	113
Pst DC3000	157
Pst DC3000	306
Pst DC3000	244
Pst DC3000	179
Pst DC3000	85
Pst DC3000	210
Pst DC3000	60
Pst DC3000	67
Pst DC3000	106
Pst DC3000	305
Pst DC3000	186
Pst DC3000	301
Pst DC3000	147
Pst DC3000	294
Pst DC3000	143
Pst DC3000	464
Pst DC3000	593
Pst DC3000	510
Pst DC3000	302
Pst DC3000	383
Pst DC3000	277
Pst DC3000	273
Pst DC3000	206
Pst DC3000	318
Pst DC3000	262
Pst DC3000	149
Pst DC3000	410
Pst DC3000	244
Pst DC3000	154
Pst DC3000	343
Pst DC3000	405
Pst DC3000	805
Pst DC3000	229
Pst DC3000	280
Pst DC3000	490
Pst DC3000	335
Pst DC3000	151
Pst DC3000	197
Pst DC3000	147
Pst DC3000	269
Pst DC3000	241
Pst DC3000	493
Pst DC3000	216
Pst DC3000	144
Pst DC3000	303
Pst DC3000	442
Pst DC3000	301
Pst DC3000	275
Pst DC3000	298
Pst DC3000	250
Pst DC3000	152
Pst DC3000	680
Pst DC3000	379
Pst DC3000	472
Pst DC3000	231
Pst DC3000	184
Pst DC3000	500
Pst DC3000	164
Pst DC3000	83
Pst DC3000	154
Pst DC3000	177
Pst DC3000	130
Pst DC3000	114
Pst DC3000	117
Pst DC3000	410
Pst DC3000	308
Pst DC3000	107
Pst DC3000	371
Pst DC3000	159
Pst DC3000	453
Pst DC3000	428
Pst DC3000	148
Pst DC3000	320
Pst DC3000	161
Pst DC3000	209
Pst DC3000	77
Pst DC3000	212
Pst DC3000	140
Pst DC3000	90
Pst DC3000	205
Pst DC3000	335
Pst DC3000	380
Pst DC3000	433
Pst DC3000	248
Pst DC3000	474
Pst DC3000	300
Pst DC3000	170
Pst DC3000	334
Pst DC3000	288
Pst DC3000	222
Pst DC3000	380
Pst DC3000	161
Pst DC3000	257
Pst DC3000	111
Pst DC3000	606
Pst DC3000	274
Pst DC3000	88
Pst DC3000	159
Pst DC3000	92
Pst DC3000	197
Pst DC3000	107
Pst DC3000	259
Pst DC3000	60
Pst DC3000	117
Pst DC3000	214
Pst DC3000	186
Pst DC3000	132
Pst DC3000	196
Pst DC3000	305
Pst DC3000	86
Pst DC3000	124
Pst DC3000	493
Pst DC3000	309
Pst DC3000	229
Pst DC3000	97
Pst DC3000	506
Pst DC3000	110
Pst DC3000	157
Pst DC3000	635
Pst DC3000	640
Pst DC3000	155
Pst DC3000	448
Pst DC3000	97
Pst DC3000	421
Pst DC3000	251
Pst DC3000	212
Pst DC3000	223
Pst DC3000	226
Pst DC3000	276
Pst DC3000	207
Pst DC3000	226
Pst DC3000	285
Pst DC3000	402
Pst DC3000	474
Pst DC3000	434
Pst DC3000	320
Pst DC3000	129
Pst DC3000	224
Pst DC3000	133
Pst DC3000	355
Pst DC3000	445
Pst DC3000	101
Pst DC3000	151
Pst DC3000	162
Pst DC3000	167
Pst DC3000	364
Pst DC3000	51
Pst DC3000	156
Pst DC3000	146
Pst DC3000	91
Pst DC3000	278
Pst DC3000	330
Pst DC3000	229
Pst DC3000	88
Pst DC3000	79
Pst DC3000	269
Pst DC3000	206
Pst DC3000	119
Pst DC3000	170
Pst DC3000	66
Pst DC3000	118
Pst DC3000	153
Pst DC3000	139
Pst DC3000	274
Pst DC3000	257
Pst DC3000	309
Pst DC3000	288
Pst DC3000	302
Pst DC3000	371
Pst DC3000	221
Pst DC3000	482
Pst DC3000	173
Pst DC3000	306
Pst DC3000	324
Pst DC3000	316
Pst DC3000	363
Pst DC3000	206
Pst DC3000	359
Pst DC3000	88
Pst DC3000	411
Pst DC3000	254
Pst DC3000	128
Pst DC3000	263
Pst DC3000	147
Pst DC3000	141
Pst DC3000	233
Pst DC3000	248
Pst DC3000	433
Pst DC3000	223
Pst DC3000	309
Pst DC3000	130
Pst DC3000	535
Pst DC3000	366
Pst DC3000	164
Pst DC3000	340
Pst DC3000	236
Pst DC3000	355
Pst DC3000	255
Pst DC3000	278
Pst DC3000	119
Pst DC3000	440
Pst DC3000	261
Pst DC3000	301
Pst DC3000	493
Pst DC3000	493
Pst DC3000	312
Pst DC3000	184
Pst DC3000	358
Pst DC3000	128
Pst DC3000	353
Pst DC3000	169
Pst DC3000	221
Pst DC3000	196
Pst DC3000	187
Pst DC3000	96
Pst DC3000	341
Pst DC3000	318
Pst DC3000	384
Pst DC3000	292
Pst DC3000	463
Pst DC3000	194
Pst DC3000	207
Pst DC3000	327
Pst DC3000	225
Pst DC3000	155
Pst DC3000	246
Pst DC3000	242
Pst DC3000	529
Pst DC3000	259
Pst DC3000	441
Pst DC3000	262
Pst DC3000	290
Pst DC3000	280
Pst DC3000	146
Pst DC3000	177
Pst DC3000	165
Pst DC3000	149
Pst DC3000	167
Pst DC3000	152
Pst DC3000	832
Pst DC3000	312
Pst DC3000	593
Pst DC3000	581
Pst DC3000	408
Pst DC3000	106
Pst DC3000	111
Pst DC3000	345
Pst DC3000	446
Pst DC3000	227
Pst DC3000	306
Pst DC3000	201
Pst DC3000	302
Pst DC3000	302
Pst DC3000	333
Pst DC3000	337
Pst DC3000	475
Pst DC3000	507
Pst DC3000	495
Pst DC3000	223
Pst DC3000	712
Pst DC3000	98
Pst DC3000	251
Pst DC3000	392
Pst DC3000	459
Pst DC3000	985
Pst DC3000	268
Pst DC3000	253
Pst DC3000	298
Pst DC3000	257
Pst DC3000	212
Pst DC3000	110
Pst DC3000	479
Pst DC3000	128
Pst DC3000	751
Pst DC3000	283
Pst DC3000	341
Pst DC3000	343
Pst DC3000	178
Pst DC3000	289
Pst DC3000	395
Pst DC3000	771
Pst DC3000	148
Pst DC3000	407
Pst DC3000	437
Pst DC3000	254
Pst DC3000	404
Pst DC3000	224
Pst DC3000	210
Pst DC3000	112
Pst DC3000	77
Pst DC3000	314
Pst DC3000	566
Pst DC3000	102
Pst DC3000	100
Pst DC3000	281
Pst DC3000	232
Pst DC3000	529
Pst DC3000	457
Pst DC3000	153
Pst DC3000	53
Pst DC3000	246
Pst DC3000	400
Pst DC3000	208
Pst DC3000	243
Pst DC3000	198
Pst DC3000	337
Pst DC3000	90
Pst DC3000	294
Pst DC3000	418
Pst DC3000	419
Pst DC3000	44
Pst DC3000	340
Pst DC3000	60
Pst DC3000	79
Pst DC3000	197
Pst DC3000	87
Pst DC3000	301
Pst DC3000	77
Pst DC3000	51
Pst DC3000	419
Pst DC3000	135
Pst DC3000	69
Pst DC3000	84
Pst DC3000	86
Pst DC3000	136
Pst DC3000	86
Pst DC3000	141
Pst DC3000	76
Pst DC3000	304
Pst DC3000	71
Pst DC3000	264
Pst DC3000	116
Pst DC3000	91
Pst DC3000	58
Pst DC3000	163
Pst DC3000	313
Pst DC3000	127
Pst DC3000	93
Pst DC3000	111
Pst DC3000	141
Pst DC3000	116
Pst DC3000	103
Pst DC3000	52
Pst DC3000	124
Pst DC3000	84
Pst DC3000	60
Pst DC3000	288
Pst DC3000	213
Pst DC3000	90
Pst DC3000	108
Pst DC3000	63
Pst DC3000	388
Pst DC3000	93
Pst DC3000	83
Pst DC3000	71
Pst DC3000	70
Pst DC3000	64
Pst DC3000	118
Pst DC3000	100
Pst DC3000	197
Pst DC3000	259
Pst DC3000	223
Pst DC3000	137
Pst DC3000	224
Pst DC3000	202
Pst DC3000	62
Pst DC3000	229
Pst DC3000	159
Pst DC3000	89
Pst DC3000	149
Pst DC3000	338
Pst DC3000	98
Pst DC3000	262
Pst DC3000	146
Pst DC3000	62
Pst DC3000	108
Pst DC3000	62
Pst DC3000	319
Pst DC3000	237
Pst DC3000	68
Pst DC3000	98
Pst DC3000	563
Pst DC3000	166
Pst DC3000	231
Pst DC3000	167
Pst DC3000	247
Pst DC3000	69
Pst DC3000	208
Pst DC3000	156
Pst DC3000	126
Pst DC3000	227
Pst DC3000	130
Pst DC3000	345
Pst DC3000	95
Pst DC3000	89
Pst DC3000	135
Pst DC3000	80
Pst DC3000	97
Pst DC3000	150
Pst DC3000	151
Pst DC3000	106
Pst DC3000	158
Pst DC3000	333
Pst DC3000	206
Pst DC3000	129
Pst DC3000	118
Pst DC3000	38
Pst DC3000	444
Pst DC3000	144
Pst DC3000	58
Pst DC3000	116
Pst DC3000	130
Pst DC3000	101
Pst DC3000	104
Pst DC3000	122
Pst DC3000	88
Pst DC3000	63
Pst DC3000	137
Pst DC3000	110
Pst DC3000	99
Pst DC3000	200
Pst DC3000	103
Pst DC3000	123
Pst DC3000	143
Pst DC3000	53
Pst DC3000	396
Pst DC3000	478
Pst DC3000	159
Pst DC3000	71
Pst DC3000	90
Pst DC3000	112
Pst DC3000	162
Pst DC3000	85
Pst DC3000	95
Pst DC3000	138
Pst DC3000	66
Pst DC3000	227
Pst DC3000	221
Pst DC3000	160
Pst DC3000	228
Pst DC3000	97
Pst DC3000	360
Pst DC3000	305
Pst DC3000	155
Pst DC3000	157
Pst DC3000	175
Pst DC3000	161
Pst DC3000	92
Pst DC3000	279
Pst DC3000	74
Pst DC3000	77
Pst DC3000	166
Pst DC3000	231
Pst DC3000	177
Pst DC3000	148
Pst DC3000	126
Pst DC3000	298
Pst DC3000	200
Pst DC3000	181
Pst DC3000	113
Pst DC3000	88
Pst DC3000	121
Pst DC3000	301
Pst DC3000	60
Pst DC3000	200
Pst DC3000	222
Pst DC3000	117
Pst DC3000	163
Pst DC3000	146
Pst DC3000	125
Pst DC3000	109
Pst DC3000	127
Pst DC3000	69
Pst DC3000	180
Pst DC3000	203
Pst DC3000	200
Pst DC3000	81
Pst DC3000	215
Pst DC3000	92
Pst DC3000	111
Pst DC3000	114
Pst DC3000	63
Pst DC3000	163
Pst DC3000	365
Pst DC3000	283
Pst DC3000	66
Pst DC3000	385
Pst DC3000	233
Pst DC3000	157
Pst DC3000	189
Pst DC3000	130
Pst DC3000	130
Pst DC3000	104
Pst DC3000	109
Pst DC3000	91
Pst DC3000	217
Pst DC3000	88
Pst DC3000	359
Pst DC3000	74
Pst DC3000	295
Pst DC3000	110
Pst DC3000	298
Pst DC3000	74
Pst DC3000	489
Pst DC3000	288
Pst DC3000	302
Pst DC3000	333
Pst DC3000	152
Pst DC3000	375
Pst DC3000	464
Pst DC3000	470
Pst DC3000	222
Pst DC3000	288
Pst DC3000	338
Pst DC3000	47
Pst DC3000	202
Pst DC3000	71
Pst DC3000	90
Pst DC3000	266
Pst DC3000	314
Pst DC3000	291
Pst DC3000	205
Pst DC3000	179
Pst DC3000	421
Pst DC3000	286
Pst DC3000	386
Pst DC3000	51
Pst DC3000	108
Pst DC3000	182
Pst DC3000	487
Pst DC3000	159
Pst DC3000	139
Pst DC3000	86
Pst DC3000	321
Pst DC3000	146
Pst DC3000	222
Pst DC3000	201
Pst DC3000	289
Pst DC3000	321
Pst DC3000	634
Pst DC3000	150
Pst DC3000	205
Pst DC3000	318
Pst DC3000	585
Pst DC3000	881
Pst DC3000	121
Pst DC3000	319
Pst DC3000	146
Pst DC3000	344
Pst DC3000	196
Pst DC3000	206
Pst DC3000	224
Pst DC3000	344
Pst DC3000	107
Pst DC3000	68
Pst DC3000	142
Pst DC3000	94
Pst DC3000	160
Pst DC3000	187
Pst DC3000	380
Pst DC3000	103
Pst DC3000	841
Pst DC3000	138
Pst DC3000	701
Pst DC3000	163
Pst DC3000	485
Pst DC3000	173
Pst DC3000	90
Pst DC3000	285
Pst DC3000	102
Pst DC3000	497
Pst DC3000	155
Pst DC3000	79
Pst DC3000	386
Pst DC3000	252
Pst DC3000	209
Pst DC3000	142
Pst DC3000	137
Pst DC3000	418
Pst DC3000	303
Pst DC3000	151
Pst DC3000	85
Pst DC3000	180
Pst DC3000	178
Pst DC3000	72
Pst DC3000	344
Pst DC3000	115
Pst DC3000	76
Pst DC3000	146
Pst DC3000	315
Pst DC3000	543
Pst DC3000	281
Pst DC3000	92
Pst DC3000	298
Pst DC3000	367
Pst DC3000	81
Pst DC3000	214
Pst DC3000	263
Pst DC3000	290
Pst DC3000	289
Pst DC3000	514
Pst DC3000	459
Pst DC3000	135
Pst DC3000	245
Pst DC3000	214
Pst DC3000	189
Pst DC3000	153
Pst DC3000	308
Pst DC3000	225
Pst DC3000	47
Pst DC3000	201
Pst DC3000	222
Pst DC3000	69
Pst DC3000	74
Pst DC3000	173
Pst DC3000	161
Pst DC3000	81
Pst DC3000	133
Pst DC3000	253
Pst DC3000	227
Pst DC3000	193
Pst DC3000	84
Pst DC3000	230
Pst DC3000	276
Pst DC3000	319
Pst DC3000	78
Pst DC3000	240
Pst DC3000	196
Pst DC3000	105
Pst DC3000	185
Pst DC3000	93
Pst DC3000	56
Pst DC3000	246
Pst DC3000	246
Pst DC3000	152
Pst DC3000	322
Pst DC3000	192
Pst DC3000	182
Pst DC3000	99
Pst DC3000	175
Pst DC3000	422
Pst DC3000	75
Pst DC3000	176
Pst DC3000	92
Pst DC3000	256
Pst DC3000	91
Pst DC3000	72
Pst DC3000	97
Pst DC3000	155
Pst DC3000	187
Pst DC3000	292
Pst DC3000	236
Pst DC3000	97
Pst DC3000	209
Pst DC3000	81
Pst DC3000	205
Pst DC3000	154
Pst DC3000	149
Pst DC3000	290
Pst DC3000	68
Pst DC3000	360
Pst DC3000	229
Pst DC3000	123
Pst DC3000	77
Pst DC3000	74
Pst DC3000	315
Pst DC3000	236
Pst DC3000	277
Pst DC3000	242
Pst DC3000	166
Pst DC3000	162
Pst DC3000	162
Pst DC3000	171
Pst DC3000	109
Pst DC3000	284
Pst DC3000	66
Pst DC3000	399
Pst DC3000	98
Pst DC3000	100
Pst DC3000	100
Pst DC3000	283
Pst DC3000	246
Pst DC3000	221
Pst DC3000	109
Pst DC3000	109
Pst DC3000	102
Pst DC3000	169
Pst DC3000	182
Pst DC3000	165
Pst DC3000	456
Pst DC3000	148
Pst DC3000	120
Pst DC3000	95
Pst DC3000	484
Pst DC3000	106
Pst DC3000	246
Pst DC3000	54
Pst DC3000	448
Pst DC3000	326
Pst DC3000	290
Pst DC3000	235
Pst DC3000	151
Pst DC3000	212
Pst DC3000	239
Pst DC3000	135
Pst DC3000	149
Pst DC3000	76
Pst DC3000	60
Pst DC3000	101
Pst DC3000	187
Pst DC3000	120
Pst DC3000	1063
Pst DC3000	84
Pst DC3000	155
Pst DC3000	303
Pst DC3000	271
Pst DC3000	163
Pst DC3000	128
Pst DC3000	107
Pst DC3000	369
Pst DC3000	489
Pst DC3000	556
Pst DC3000	489
Pst DC3000	404
Pst DC3000	203
Pst DC3000	156
Pst DC3000	464
Pst DC3000	292
Pst DC3000	114
Pst DC3000	134
Pst DC3000	341
Pst DC3000	78
Pst DC3000	483
Pst DC3000	193
Pst DC3000	429
Pst DC3000	159
Pst DC3000	144
Pst DC3000	64
Pst DC3000	502
Pst DC3000	118
Pst DC3000	78
Pst DC3000	61
Pst DC3000	227
Pst DC3000	203
Pst DC3000	69
Pst DC3000	209
Pst DC3000	179
Pst DC3000	320
Pst DC3000	158
Pst DC3000	372
Pst DC3000	103
Pst DC3000	322
Pst DC3000	85
Pst DC3000	222
Pst DC3000	336
Pst DC3000	307
Pst DC3000	255
Pst DC3000	226
Pst DC3000	154
Pst DC3000	252
Pst DC3000	165
Pst DC3000	217
Pst DC3000	260
Pst DC3000	72
Pst DC3000	188
Pst DC3000	225
Pst DC3000	201
Pst DC3000	59
Pst DC3000	237
Pst DC3000	352
Pst DC3000	234
Pst DC3000	65
Pst DC3000	79
Pst DC3000	205
Pst DC3000	55
Pst DC3000	302
Pst DC3000	74
Pst DC3000	478
Pst DC3000	234
Pst DC3000	122
Pst DC3000	479
Pst DC3000	270
Pst DC3000	759
Pst DC3000	221
Pst DC3000	409
Pst DC3000	452
Pst DC3000	458
Pst DC3000	129
Pst DC3000	491
Pst DC3000	109
Pst DC3000	467
Pst DC3000	103
Pst DC3000	98
Pst DC3000	224
Pst DC3000	133
Pst DC3000	77
Pst DC3000	108
Pst DC3000	325
Pst DC3000	118
Pst DC3000	338
Pst DC3000	344
Pst DC3000	82
Pst DC3000	331
Pst DC3000	272
Pst DC3000	324
Pst DC3000	358
Pst DC3000	95
Pst DC3000	242
Pst DC3000	126
Pst DC3000	206
Pst DC3000	106
Pst DC3000	371
Pst DC3000	98
Pst DC3000	454
Pst DC3000	1018
Pst DC3000	148
Pst DC3000	329
Pst DC3000	287
Pst DC3000	144
Pst DC3000	133
Pst DC3000	128
Pst DC3000	142
Pst DC3000	227
Pst DC3000	498
Pst DC3000	338
Pst DC3000	421
Pst DC3000	73
Pst DC3000	121
Pst DC3000	402
Pst DC3000	608
Pst DC3000	498
Pst DC3000	251
Pst DC3000	61
Pst DC3000	136
Pst DC3000	549
Pst DC3000	393
Pst DC3000	64
Pst DC3000	640
Pst DC3000	1298
Pst DC3000	183
Pst DC3000	319
Pst DC3000	394
Pst DC3000	173
Pst DC3000	214
Pst DC3000	200
Pst DC3000	346
Pst DC3000	208
Pst DC3000	719
Pst DC3000	469
Pst DC3000	152
Pst DC3000	500
Pst DC3000	989
Pst DC3000	1910
Pst DC3000	403
Pst DC3000	463
Pst DC3000	136
Pst DC3000	187
Pst DC3000	75
Pst DC3000	182
Pst DC3000	204
Pst DC3000	235
Pst DC3000	627
Pst DC3000	384
Pst DC3000	254
Pst DC3000	106
Pst DC3000	161
Pst DC3000	288
Pst DC3000	212
Pst DC3000	787
Pst DC3000	244
Pst DC3000	123
Pst DC3000	262
Pst DC3000	1032
Pst DC3000	406
Pst DC3000	653
Pst DC3000	198
Pst DC3000	1129
Pst DC3000	101
Pst DC3000	665
Pst DC3000	277
Pst DC3000	98
Pst DC3000	907
Pst DC3000	239
Pst DC3000	325
Pst DC3000	93
Pst DC3000	77
Pst DC3000	536
Pst DC3000	1037
Pst DC3000	731
Pst DC3000	359
Pst DC3000	239
Pst DC3000	117
Pst DC3000	421
Pst DC3000	334
Pst DC3000	157
Pst DC3000	145
Pst DC3000	80
Pst DC3000	272
Pst DC3000	682
Pst DC3000	927
Pst DC3000	825
Pst DC3000	366
Pst DC3000	223
Pst DC3000	243
Pst DC3000	169
Pst DC3000	149
Pst DC3000	60
Pst DC3000	295
Pst DC3000	68
Pst DC3000	285
Pst DC3000	152
Pst DC3000	335
Pst DC3000	595
Pst DC3000	1175
Pst DC3000	814
Pst DC3000	300
Pst DC3000	205
Pst DC3000	216
Pst DC3000	1136
Pst DC3000	775
Pst DC3000	109
Pst DC3000	92
Pst DC3000	375
Pst DC3000	202
Pst DC3000	83
Pst DC3000	275
Pst DC3000	184
Pst DC3000	112
Pst DC3000	117
Pst DC3000	369
Pst DC3000	462
Pst DC3000	506
Pst DC3000	185
Pst DC3000	267
Pst DC3000	257
Pst DC3000	278
Pst DC3000	167
Pst DC3000	93
Pst DC3000	182
Pst DC3000	198
Pst DC3000	77
Pst DC3000	474
Pst DC3000	625
Pst DC3000	96
Pst DC3000	80
Pst DC3000	322
Pst DC3000	201
Pst DC3000	194
Pst DC3000	884
Pst DC3000	429
Pst DC3000	133
Pst DC3000	379
Pst DC3000	631
Pst DC3000	135
Pst DC3000	726
Pst DC3000	190
Pst DC3000	281
Pst DC3000	122
Pst DC3000	150
Pst DC3000	233
Pst DC3000	784
Pst DC3000	340
Pst DC3000	110
Pst DC3000	775
Pst DC3000	81
Pst DC3000	156
Pst DC3000	202
Pst DC3000	160
Pst DC3000	61
Pst DC3000	402
Pst DC3000	167
Pst DC3000	330
Pst DC3000	825
Pst DC3000	128
Pst DC3000	83
Pst DC3000	355
Pst DC3000	107
Pst DC3000	440
Pst DC3000	171
Pst DC3000	182
Pst DC3000	275
Pst DC3000	131
Pst DC3000	77
Pst DC3000	565
Pst DC3000	256
Pst DC3000	375
Pst DC3000	149
Pst DC3000	146
Pst DC3000	82
Pst DC3000	88
Pst DC3000	127
Pst DC3000	65
Pst DC3000	497
Pst DC3000	84
Pst DC3000	64
Pst DC3000	135
Pst DC3000	74
Pst DC3000	73
Pst DC3000	268
Pst DC3000	319
Pst DC3000	76
Pst DC3000	90
Pst DC3000	236
Pst DC3000	458
Pst DC3000	364
Pst DC3000	343
Pst DC3000	47
Pst DC3000	450
Pst DC3000	135
Pst DC3000	84
Pst DC3000	244
Pst DC3000	241
Pst DC3000	450
Pst DC3000	212
Pst DC3000	284
Pst DC3000	88
Pst DC3000	160
Pst DC3000	220
Pst DC3000	66
Pst DC3000	183
Pst DC3000	150
Pst DC3000	136
Pst DC3000	104
Pst DC3000	48
Pst DC3000	48
Pst DC3000	55
Pst DC3000	45
Pst DC3000	57
Pst DC3000	53
Pst DC3000	52
Pst DC3000	105
Pst DC3000	52
Pst DC3000	119
Pst DC3000	61
Pst DC3000	411
Pst DC3000	1132
Pst DC3000	91
Pst DC3000	921
Pst DC3000	120
Pst DC3000	278
Pst DC3000	309
Pst DC3000	98
Pst DC3000	151
Pst DC3000	170
Pst DC3000	219
Pst DC3000	254
Pst DC3000	216
Pst DC3000	164
Pst DC3000	236
Pst DC3000	443
Pst DC3000	303
Pst DC3000	693
Pst DC3000	325
Pst DC3000	536
Pst DC3000	50
Pst DC3000	710
Pst DC3000	704
Pst DC3000	333
Pst DC3000	277
Pst DC3000	536
Pst DC3000	803
Pst DC3000	413
Pst DC3000	435
Pst DC3000	256
Pst DC3000	1657
Pst DC3000	210
Pst DC3000	131
Pst DC3000	279
Pst DC3000	540
Pst DC3000	344
Pst DC3000	459
Pst DC3000	489
Pst DC3000	302
Pst DC3000	589
Pst DC3000	399
Pst DC3000	801
Pst DC3000	92
Pst DC3000	509
Pst DC3000	195
Pst DC3000	280
Pst DC3000	109
Pst DC3000	247
Pst DC3000	58
Pst DC3000	588
Pst DC3000	52
Pst DC3000	793
Pst DC3000	522
Pst DC3000	72
Pst DC3000	94
Pst DC3000	545
Pst DC3000	55
Pst DC3000	839
Pst DC3000	50
Pst DC3000	92
Pst DC3000	403
Pst DC3000	58
Pst DC3000	4337
Pst DC3000	55
Pst DC3000	454
Pst DC3000	304
Pst DC3000	47
Pst DC3000	474
Pst DC3000	529
Pst DC3000	730
Pst DC3000	1132
Pst DC3000	131
Pst DC3000	220
Pst DC3000	316
Pst DC3000	407
Pst DC3000	138
Pst DC3000	312
Pst DC3000	183
Pst DC3000	330
Pst DC3000	494
Pst DC3000	147
Pst DC3000	400
Pst DC3000	260
Pst DC3000	63
Pst DC3000	222
Pst DC3000	282
Pst DC3000	270
Pst DC3000	556
Pst DC3000	178
Pst DC3000	207
Pst DC3000	775
Pst DC3000	111
Pst DC3000	200
Pst DC3000	133
Pst DC3000	112
Pst DC3000	560
Pst DC3000	446
Pst DC3000	407
Pst DC3000	538
Pst DC3000	346
Pst DC3000	475
Pst DC3000	61
Pst DC3000	385
Pst DC3000	241
Pst DC3000	602
Pst DC3000	215
Pst DC3000	246
Pst DC3000	343
Pst DC3000	381
Pst DC3000	231
Pst DC3000	100
Pst DC3000	77
Pst DC3000	75
Pst DC3000	52
Pst DC3000	252
Pst DC3000	192
Pst DC3000	189
Pst DC3000	186
Pst DC3000	89
Pst DC3000	85
Pst DC3000	148
Pst DC3000	57
Pst DC3000	79
Pst DC3000	302
Pst DC3000	74
Pst DC3000	342
Pst DC3000	321
Pst DC3000	242
Pst DC3000	107
Pst DC3000	104
Pst DC3000	222
Pst DC3000	107
Pst DC3000	128
Pst DC3000	194
Pst DC3000	350
Pst DC3000	581
Pst DC3000	470
Pst DC3000	3413
Pst DC3000	818
Pst DC3000	350
Pst DC3000	415
Pst DC3000	268
Pst DC3000	116
Pst DC3000	46
Pst DC3000	134
Pst DC3000	200
Pst DC3000	183
Pst DC3000	588
Pst DC3000	331
Pst DC3000	347
Pst DC3000	264
Pst DC3000	130
Pst DC3000	64
Pst DC3000	1090
Pst DC3000	165
Pst DC3000	714
Pst DC3000	457
Pst DC3000	260
Pst DC3000	104
Pst DC3000	111
Pst DC3000	287
Pst DC3000	304
Pst DC3000	241
Pst DC3000	575
Pst DC3000	53
Pst DC3000	231
Pst DC3000	84
Pst DC3000	253
Pst DC3000	88
Pst DC3000	126
Pst DC3000	58
Pst DC3000	558
Pst DC3000	71
Pst DC3000	106
Pst DC3000	708
Pst DC3000	543
Pst DC3000	226
Pst DC3000	202
Pst DC3000	419
Pst DC3000	160
Pst DC3000	153
Pst DC3000	114
Pst DC3000	170
Pst DC3000	664
Pst DC3000	234
Pst DC3000	189
Pst DC3000	103
Pst DC3000	279
Pst DC3000	151
Pst DC3000	64
Pst DC3000	254
Pst DC3000	168
Pst DC3000	335
Pst DC3000	175
Pst DC3000	59
Pst DC3000	177
Pst DC3000	152
Pst DC3000	236
Pst DC3000	47
Pst DC3000	170
Pst DC3000	114
Pst DC3000	139
Pst DC3000	230
Pst DC3000	253
Pst DC3000	491
Pst DC3000	278
Pst DC3000	763
Pst DC3000	409
Pst DC3000	238
Pst DC3000	227
Pst DC3000	201
Pst DC3000	321
Pst DC3000	323
Pst DC3000	167
Pst DC3000	375
Pst DC3000	863
Pst DC3000	791
Pst DC3000	274
Pst DC3000	403
Pst DC3000	403
Pst DC3000	343
Pst DC3000	477
Pst DC3000	104
Pst DC3000	417
Pst DC3000	86
Pst DC3000	356
Pst DC3000	239
Pst DC3000	200
Pst DC3000	418
Pst DC3000	439
Pst DC3000	296
Pst DC3000	201
Pst DC3000	403
Pst DC3000	342
Pst DC3000	343
Pst DC3000	517
Pst DC3000	330
Pst DC3000	792
Pst DC3000	295
Pst DC3000	256
Pst DC3000	119
Pst DC3000	266
Pst DC3000	254
Pst DC3000	509
Pst DC3000	310
Pst DC3000	278
Pst DC3000	310
Pst DC3000	491
Pst DC3000	363
Pst DC3000	214
Pst DC3000	220
Pst DC3000	243
Pst DC3000	229
Pst DC3000	639
Pst DC3000	324
Pst DC3000	448
Pst DC3000	476
Pst DC3000	305
Pst DC3000	313
Pst DC3000	471
Pst DC3000	507
Pst DC3000	403
Pst DC3000	395
Pst DC3000	710
Pst DC3000	646
Pst DC3000	190
Pst DC3000	968
Pst DC3000	101
Pst DC3000	300
Pst DC3000	78
Pst DC3000	204
Pst DC3000	434
Pst DC3000	340
Pst DC3000	249
Pst DC3000	417
Pst DC3000	123
Pst DC3000	363
Pst DC3000	661
Pst DC3000	103
Pst DC3000	662
Pst DC3000	275
Pst DC3000	629
Pst DC3000	345
Pst DC3000	358
Pst DC3000	345
Pst DC3000	266
Pst DC3000	608
Pst DC3000	302
Pst DC3000	293
Pst DC3000	483
Pst DC3000	277
Pst DC3000	102
Pst DC3000	285
Pst DC3000	142
Pst DC3000	572
Pst DC3000	172
Pst DC3000	177
Pst DC3000	332
Pst DC3000	449
Pst DC3000	350
Pst DC3000	394
Pst DC3000	463
Pst DC3000	342
Pst DC3000	279
Pst DC3000	320
Pst DC3000	94
Pst DC3000	522
Pst DC3000	191
Pst DC3000	226
Pst DC3000	147
Pst DC3000	155
Pst DC3000	680
Pst DC3000	166
Pst DC3000	491
Pst DC3000	135
Pst DC3000	595
Pst DC3000	335
Pst DC3000	867
Pst DC3000	509
Pst DC3000	1168
Pst DC3000	277
Pst DC3000	239
Pst DC3000	198
Pst DC3000	359
Pst DC3000	295
Pst DC3000	273
Pst DC3000	238
Pst DC3000	381
Pst DC3000	188
Pst DC3000	249
Pst DC3000	788
Pst DC3000	383
Pst DC3000	301
Pst DC3000	388
Pst DC3000	441
Pst DC3000	366
Pst DC3000	528
Pst DC3000	1047
Pst DC3000	386
Pst DC3000	184
Pst DC3000	469
Pst DC3000	522
Pst DC3000	3173
Pst DC3000	2057
Pst DC3000	193
Pst DC3000	400
Pst DC3000	787
Pst DC3000	281
Pst DC3000	279
Pst DC3000	280
Pst DC3000	244
Pst DC3000	278
Pst DC3000	197
Pst DC3000	931
Pst DC3000	249
Pst DC3000	298
Pst DC3000	290
Pst DC3000	507
Pst DC3000	233
Pst DC3000	125
Pst DC3000	993
Pst DC3000	364
Pst DC3000	271
Pst DC3000	369
Pst DC3000	250
Pst DC3000	493
Pst DC3000	379
Pst DC3000	476
Pst DC3000	384
Pst DC3000	300
Pst DC3000	80
Pst DC3000	253
Pst DC3000	59
Pst DC3000	231
Pst DC3000	310
Pst DC3000	1170
Pst DC3000	204
Pst DC3000	393
Pst DC3000	676
Pst DC3000	270
Pst DC3000	382
Pst DC3000	1239
Pst DC3000	649
Pst DC3000	282
Pst DC3000	299
Pst DC3000	409
Pst DC3000	270
Pst DC3000	574
Pst DC3000	305
Pst DC3000	1035
Pst DC3000	490
Pst DC3000	703
Pst DC3000	1108
Pst DC3000	741
Pst DC3000	287
Pst DC3000	220
Pst DC3000	220
Pst DC3000	307
Pst DC3000	282
Pst DC3000	336
Pst DC3000	331
Pst DC3000	1031
Pst DC3000	283
Pst DC3000	419
Pst DC3000	438
Pst DC3000	298
Pst DC3000	301
Pst DC3000	1015
Pst DC3000	337
Pst DC3000	521
Pst DC3000	196
Pst DC3000	358
Pst DC3000	3168
Pst DC3000	5929
Pst DC3000	668
Pst DC3000	50
Pst DC3000	251
Pst DC3000	127
Pst DC3000	154
Pst DC3000	728
Pst DC3000	276
Pst DC3000	95
Pst DC3000	107
Pst DC3000	434
Pst DC3000	444
Pst DC3000	118
Pst DC3000	866
Pst DC3000	736
Pst DC3000	304
Pst DC3000	392
Pst DC3000	1044
Pst DC3000	345
Pst DC3000	653
Pst DC3000	453
Pst DC3000	119
Pst DC3000	48
Pst DC3000	464
Pst DC3000	276
Pst DC3000	801
Pst DC3000	380
Pst DC3000	394
Pst DC3000	342
Pst DC3000	254
Pst DC3000	300
Pst DC3000	656
Pst DC3000	447
Pst DC3000	424
Pst DC3000	246
Pst DC3000	233
Pst DC3000	250
Pst DC3000	256
Pst DC3000	450
Pst DC3000	402
Pst DC3000	443
Pst DC3000	557
Pst DC3000	320
Pst DC3000	394
Pst DC3000	335
Pst DC3000	193
Pst DC3000	251
Pst DC3000	305
Pst DC3000	413
Pst DC3000	482
Pst DC3000	404
Pst DC3000	687
Pst DC3000	384
Pst DC3000	440
Pst DC3000	317
Pst DC3000	147
Pst DC3000	327
Pst DC3000	162
Pst DC3000	359
Pst DC3000	362
Pst DC3000	211
Pst DC3000	128
Pst DC3000	337
Pst DC3000	576
Pst DC3000	466
Pst DC3000	258
Pst DC3000	443
Pst DC3000	293
Pst DC3000	264
Pst DC3000	412
Pst DC3000	328
Pst DC3000	334
Pst DC3000	334
Pst DC3000	255
Pst DC3000	261
Pst DC3000	324
Pst DC3000	117
Pst DC3000	350
Pst DC3000	360
Pst DC3000	622
Pst DC3000	354
Pst DC3000	525
Pst DC3000	548
Pst DC3000	468
Pst DC3000	340
Pst DC3000	317
Pst DC3000	667
Pst DC3000	340
Pst DC3000	323
Pst DC3000	413
Pst DC3000	253
Pst DC3000	243
Pst DC3000	450
Pst DC3000	325
Pst DC3000	345
Pst DC3000	416
Pst DC3000	505
Pst DC3000	208
Pst DC3000	151
Pst DC3000	619
Pst DC3000	299
Pst DC3000	252
Pst DC3000	193
Pst DC3000	367
Pst DC3000	128
Pst DC3000	365
Pst DC3000	307
Pst DC3000	253
Pst DC3000	219
Pst DC3000	553
Pst DC3000	542
Pst DC3000	316
Pst DC3000	305
Pst DC3000	548
Pst DC3000	153
Pst DC3000	642
Pst DC3000	319
Pst DC3000	228
Pst DC3000	510
Pst DC3000	692
Pst DC3000	927
Pst DC3000	137
Pst DC3000	217
Pst DC3000	263
Pst DC3000	434
Pst DC3000	342
Pst DC3000	1254
Pst DC3000	240
Pst DC3000	249
Pst DC3000	1160
Pst DC3000	414
Pst DC3000	257
Pst DC3000	402
Pst DC3000	149
Pst DC3000	303
Pst DC3000	278
Pst DC3000	509
Pst DC3000	311
Pst DC3000	317
Pst DC3000	426
Pst DC3000	252
Pst DC3000	535
Pst DC3000	438
Pst DC3000	304
Pst DC3000	518
Pst DC3000	290
Pst DC3000	259
Pst DC3000	323
Pst DC3000	237
Pst DC3000	396
Pst DC3000	302
Pst DC3000	398
Pst DC3000	503
Pst DC3000	6274
Pst DC3000	413
Pst DC3000	495
Pst DC3000	640
Pst DC3000	838
Pst DC3000	304
Pst DC3000	345
Pst DC3000	232
Pst DC3000	540
Pst DC3000	279
Pst DC3000	254
Pst DC3000	668
Pst DC3000	853
Pst DC3000	128
Pst DC3000	576
Pst DC3000	166
Pst DC3000	340
Pst DC3000	414
Pst DC3000	379
Pst DC3000	363
Pst DC3000	318
Pst DC3000	441
Pst DC3000	542
Pst DC3000	404
Pst DC3000	416
Pst DC3000	711
Pst DC3000	216
Pst DC3000	395
Pst DC3000	366
Pst DC3000	1011
Pst DC3000	398
Pst DC3000	240
Pst DC3000	354
Pst DC3000	210
Pst DC3000	127
Pst DC3000	179
Pst DC3000	296
Pst DC3000	391
Pst DC3000	475
Pst DC3000	259
Pst DC3000	120
Pst DC3000	99
Pst DC3000	333
Pst DC3000	426
Pst DC3000	124
Pst DC3000	440
Pst DC3000	757
Pst DC3000	743
Pst DC3000	376
Pst DC3000	248
Pst DC3000	441
Pst DC3000	452
Pst DC3000	489
Pst DC3000	354
Pst DC3000	559
Pst DC3000	439
Pst DC3000	391
Pst DC3000	264
Pst DC3000	181
Pst DC3000	347
Pst DC3000	68
Pst DC3000	916
Pst DC3000	100
Pst DC3000	387
Pst DC3000	689
Pst DC3000	201
Pst DC3000	293
Pst DC3000	175
Pst DC3000	331
Pst DC3000	114
Pst DC3000	381
Pst DC3000	493
Pst DC3000	674
Pst DC3000	189
Pst DC3000	128
Pst DC3000	119
Pst DC3000	739
Pst DC3000	75
Pst DC3000	191
Pst DC3000	94
Pst DC3000	124
Pst DC3000	107
Pst DC3000	140
Pst DC3000	594
Pst DC3000	152
Pst DC3000	104
Pst DC3000	602
Pst DC3000	393
Pst DC3000	373
Pst DC3000	155
Pst DC3000	753
Pst DC3000	333
Pst DC3000	412
Pst DC3000	369
Pst DC3000	409
Pst DC3000	218
Pst DC3000	109
Pst DC3000	244
Pst DC3000	310
Pst DC3000	728
Pst DC3000	447
Pst DC3000	851
Pst DC3000	299
Pst DC3000	379
Pst DC3000	312
Pst DC3000	972
Pst DC3000	675
Pst DC3000	282
Pst DC3000	266
Pst DC3000	758
Pst DC3000	525
Pst DC3000	645
Pst DC3000	500
Pst DC3000	645
Pst DC3000	179
Pst DC3000	336
Pst DC3000	869
Pst DC3000	721
Pst DC3000	145
Pst DC3000	642
Pst DC3000	269
Pst DC3000	485
Pst DC3000	663
Pst DC3000	392
Pst DC3000	437
Pst DC3000	471
Pst DC3000	317
Pst DC3000	434
Pst DC3000	352
Pst DC3000	402
Pst DC3000	466
Pst DC3000	542
Pst DC3000	546
Pst DC3000	184
Pst DC3000	294
Pst DC3000	190
Pst DC3000	248
Pst DC3000	460
Pst DC3000	617
Pst DC3000	284
Pst DC3000	61
Pst DC3000	79
Pst DC3000	314
Pst DC3000	448
Pst DC3000	254
Pst DC3000	255
Pst DC3000	407
Pst DC3000	156
Pst DC3000	512
Pst DC3000	308
Pst DC3000	173
Pst DC3000	315
Pst DC3000	166
Pst DC3000	147
Pst DC3000	531
Pst DC3000	108
Pst DC3000	340
Pst DC3000	485
Pst DC3000	340
Pst DC3000	224
Pst DC3000	217
Pst DC3000	397
Pst DC3000	985
Pst DC3000	498
Pst DC3000	307
Pst DC3000	122
Pst DC3000	429
Pst DC3000	417
Pst DC3000	414
Pst DC3000	315
Pst DC3000	461
Pst DC3000	237
Pst DC3000	459
Pst DC3000	531
Pst DC3000	336
Pst DC3000	387
Pst DC3000	156
Pst DC3000	190
Pst DC3000	134
Pst DC3000	212
Pst DC3000	272
Pst DC3000	95
Pst DC3000	76
Pst DC3000	197
Pst DC3000	162
Pst DC3000	224
Pst DC3000	175
Pst DC3000	658
Pst DC3000	306
Pst DC3000	439
Pst DC3000	294
Pst DC3000	107
Pst DC3000	357
Pst DC3000	117
Pst DC3000	433
Pst DC3000	117
Pst DC3000	437
Pst DC3000	83
Pst DC3000	473
Pst DC3000	382
Pst DC3000	83
Pst DC3000	121
Pst DC3000	224
Pst DC3000	210
Pst DC3000	122
Pst DC3000	240
Pst DC3000	701
Pst DC3000	307
Pst DC3000	465
Pst DC3000	435
[truncated: 3,947 more rows]
