# Supplementary material for: MolPhase, an advanced prediction algorithm for protein phase separation
Source: EMBO J. 2024 Apr 2;43(9):10. doi: 10.1038/s44318-024-00090-9 (PMC11065880; doi:10.1038/s44318-024-00090-9)
Supplement: Supplementary file 9 — Source data Fig. 5 [file 44318_2024_90_MOESM9_ESM.zip › Figure 5-Source Data Files/5J/Figure 5J-KEGG enrichment of Xcc PS protein.xlsx]

## Sheet: Figure 5J
Pathway	-log10(p)	Ratio	Count
Secretion system	7.83444	0.176471	18
RNA degradation	4.90728	0.375	6
Bacterial motility proteins	4.78586	0.155844	12
Chaperones and folding catalysts	4.39933	0.216216	8
Two-component system	3.9042	0.12766	12
Messenger RNA biogenesis	3.8986	0.26087	6
Cationic antimicrobial peptide resistance	3.34313	0.363636	4
Chromosome and associated proteins	3.31059	0.153846	8
Homologous recombination	2.13296	0.181818	4
DNA repair and recombination proteins	2.03451	0.097561	8
