# Supplementary material for: MolPhase, an advanced prediction algorithm for protein phase separation
Source: EMBO J. 2024 Apr 2;43(9):10. doi: 10.1038/s44318-024-00090-9 (PMC11065880; doi:10.1038/s44318-024-00090-9)
Supplement: Supplementary file 9 — Source data Fig. 5 [file 44318_2024_90_MOESM9_ESM.zip › Figure 5-Source Data Files/5K/Figure 5K-KEGG enrichment of Pst PS protein.xlsx]

## Sheet: Figure 5K
Pathway	-log10(p)	Ratio	Count
Bacterial motility proteins	8.04443	0.157303	14
Secretion system	7.84924	0.129032	16
Flagellar assembly	7.56468	0.232558	10
Transporters	4.29447	0.0584958	21
DNA replication proteins	3.4316	0.178571	5
Bacterial chemotaxis	3.30925	0.235294	4
RNA degradation	2.3632	0.2	3
Peptidoglycan biosynthesis and degradation	2.29523	0.129032	4
Mismatch repair	2.20317	0.176471	3
Messenger RNA biogenesis	1.94066	0.142857	3
