# Supplementary material for: MolPhase, an advanced prediction algorithm for protein phase separation
Source: EMBO J. 2024 Apr 2;43(9):10. doi: 10.1038/s44318-024-00090-9 (PMC11065880; doi:10.1038/s44318-024-00090-9)
Supplement: Supplementary file 10 — EV Figure Source Data [file 44318_2024_90_MOESM10_ESM.zip]

Archive with 26 entries (12 files):
- Figure EV1/
- Figure EV1/Figure EV1B.xlsx
- Figure EV2/
- Figure EV2/EV2A/
- Figure EV2/EV2A/Figure EV2A-Feature score of HopAB2.xlsx
- Figure EV2/EV2B/
- Figure EV2/EV2B/Figure EV2B-Feature scores of HopO1-2.xlsx
- Figure EV2/EV2C/
- Figure EV2/EV2C/Figure EV2C-Feature scores of XopD2.xlsx
- Figure EV2/EV2D/
- Figure EV2/EV2D/Figure EV2D-Feature scores of XopX2.xlsx
- Figure EV2/EV2E/
- Figure EV2/EV2E/Figure EV2E-Feature scores of XopAH.xlsx
- Figure EV2/EV2F/
- Figure EV2/EV2F/Figure EV2F-Feature scores of XopAY.xlsx
- Figure EV2/EV2G/
- Figure EV2/EV2G/Figure EV2G-Feature scores of HopE1.xlsx
- Figure EV2/EV2H/
- Figure EV2/EV2H/Figure EV2H-Feature scores of HopQ1-2.xlsx
- Figure EV2/EV2I/
- Figure EV2/EV2I/Figure EV2I-Feature scores of XopAZ.xlsx
- Figure EV3/
- Figure EV3/EV3A/
- Figure EV3/EV3A/Figure EV3A-KEGG enrichment of Xcc non-PS protein.xlsx
- Figure EV3/EV3B/
- Figure EV3/EV3B/Figure EV3B-KEGG enrichment of Pst non-PS protein.xlsx
