# Supplementary material for: MolPhase, an advanced prediction algorithm for protein phase separation
Source: EMBO J. 2024 Apr 2;43(9):10. doi: 10.1038/s44318-024-00090-9 (PMC11065880; doi:10.1038/s44318-024-00090-9)
Supplement: Supplementary file 10 — EV Figure Source Data [file 44318_2024_90_MOESM10_ESM.zip › Figure EV2/EV2A/Figure EV2A-Feature score of HopAB2.xlsx]

## Sheet: Figure EV2A
Position	Amino acid	IDR	Pi-Pi	PLD	NCPR	Hydrophobicity	Shannon entropy
1	M	0.875	2.42245	0.1276	0	0	0.676071
2	A	1	2.42245	0.1281	0	0	0.612328
3	G	0.875	2.42245	0.1291	0	0.595556	0.612328
4	I	1	2.42245	0.1288	0.2	0.453333	0.676071
5	N	0.875	2.42245	0.1327	0.2	0.453333	0.676071
6	R	0.875	2.42245	0.1316	0.2	0.453333	0.676071
7	A	0.875	2.42245	0.1323	0.2	0.317778	0.612328
8	G	1	2.42245	0.1335	0.2	0.377778	0.658604
9	P	0.875	2.42245	0.1333	0	0.468889	0.722346
10	S	0.875	2.42245	0.1327	0	0.468889	0.722346
11	G	0.75	2.42245	0.1315	0	0.448889	0.722346
12	A	0.875	2.42245	0.1287	0	0.546667	0.768622
13	Y	0.75	2.42245	0.1265	0	0.657778	0.722346
14	F	0.75	2.42245	0.1221	0	0.657778	0.676071
15	V	0.75	2.42245	0.1201	0	0.546667	0.676071
16	G	0.75	2.42245	0.1214	0	0.56	0.676071
17	H	0.75	2.42245	0.1214	-0.2	0.42	0.722346
18	T	0.75	2.42245	0.1219	-0.2	0.291111	0.722346
19	D	0.75	2.42245	0.1239	-0.4	0.222222	0.722346
20	P	0.75	2.42245	0.1338	-0.4	0.257778	0.676071
21	E	0.75	2.42245	0.1423	-0.4	0.366667	0.676071
22	P	0.75	2.28052	0.2171	-0.2	0.426667	0.612328
23	V	0.75	2.31212	0.2822	-0.2	0.453333	0.548586
24	S	0.875	2.39436	0.4694	0	0.453333	0.473501
25	G	0.875	2.8453	0.6255	0	0.528889	0.490968
26	Q	0.875	3.15588	0.7298	0	0.364444	0.502311
27	A	0.875	3.07534	0.7573	0	0.373333	0.427226
28	H	0.875	3.33341	0.7892	0	0.364444	0.389982
29	G	0.875	3.50478	0.8282	0	0.433333	0.389982
30	S	0.875	3.69742	0.8542	0	0.375556	0.363484
31	G	0.875	3.64233	0.8759	0	0.437778	0.453724
32	S	0.875	3.58463	0.8903	0	0.486667	0.5
33	G	0.875	4.14241	0.9023	0	0.486667	0.583519
34	A	0.875	4.51297	0.9102	0	0.477778	0.537244
35	S	0.875	4.25104	0.9194	0	0.477778	0.490968
36	S	0.875	4.15283	0.927	0	0.408889	0.566053
37	S	0.875	4.66863	0.9334	0	0.351111	0.566053
38	N	0.875	4.27526	0.9386	0	0.333333	0.566053
39	S	0.875	4.4615	0.9391	0	0.273333	0.566053
40	P	0.875	4.30805	0.9392	0	0.384444	0.612328
41	Q	0.875	4.35191	0.9391	0	0.384444	0.612328
42	V	0.875	4.48649	0.935	0	0.366667	0.583519
43	Q	0.875	4.28933	0.9343	0.2	0.302222	0.537244
44	P	1	4.26726	0.929	0.2	0.344444	0.490968
45	R	0.875	3.75381	0.9228	0.2	0.233333	0.566053
46	P	0.875	3.32012	0.9197	0.2	0.233333	0.490968
47	S	1	3.06469	0.9161	0.2	0.253333	0.519777
48	N	1	3.52672	0.9116	0	0.317778	0.490968
49	T	1	3.22893	0.8919	0	0.317778	0.453724
50	P	1	3.00244	0.8795	0	0.317778	0.363484
51	P	1	3.37028	0.8652	0	0.317778	0.453724
52	S	1	3.21367	0.8488	0	0.373333	0.537244
53	N	1	2.60995	0.8291	0	0.373333	0.537244
54	A	1	2.1525	0.7473	0	0.448889	0.537244
55	P	1	2.18628	0.6763	0	0.431111	0.537244
56	A	1	1.72539	0.5948	0	0.473333	0.612328
57	P	1	1.11262	0.5241	0	0.397778	0.612328
58	P	1	1.40906	0.4429	0	0.417778	0.612328
59	P	1	0.930566	0.3497	0	0.368889	0.612328
60	T	1	0.679172	0.2426	0.2	0.304444	0.566053
61	G	1	0.452607	0.1744	0	0.262222	0.612328
62	R	1	0.13115	0.0723	0.2	0.197778	0.566053
63	E	1	0.455606	0.0158	0.2	0.297778	0.566053
64	R	1	0.360191	0.0092	0.2	0.288889	0.502311
65	L	0.875	0.464544	0.0056	0.2	0.288889	0.566053
66	S	0.875	0.150036	0.0047	0.4	0.348889	0.566053
67	R	0.875	0.190316	0.0035	0.2	0.433333	0.566053
68	S	0.75	-0.0594669	0.0029	0.2	0.388889	0.629795
69	T	0.625	-0.148293	0.0021	0.2	0.491111	0.676071
70	A	0.625	-0.0756217	0.0016	0	0.573333	0.676071
71	L	0.625	-0.666808	0.0011	0.2	0.491111	0.629795
72	S	0.625	-1.09891	0.0011	0.2	0.428889	0.629795
73	R	0.625	-1.1508	0.001	0.2	0.373333	0.629795
74	Q	0.625	-1.09092	0.0011	0.4	0.188889	0.676071
75	T	0.5	-1.30898	0.0006	0.2	0.128889	0.722346
76	R	0.5	-1.09784	0.0002	0	0.208889	0.722346
77	E	0.625	-1.01755	0	0	0.371111	0.722346
78	W	0.625	-1.74159	0	-0.2	0.308889	0.722346
79	L	0.625	-1.35172	0	-0.4	0.331111	0.722346
80	E	0.625	-1.07208	0.0001	-0.2	0.4	0.676071
81	Q	0.625	-1.03427	0.0009	-0.2	0.462222	0.722346
82	G	0.625	-0.711452	0.001	-0.2	0.342222	0.722346
83	M	0.75	-1.13822	0.001	0	0.404444	0.722346
84	P	0.75	-1.18076	0.0007	0	0.522222	0.676071
85	T	0.75	-1.4262	0.0005	-0.2	0.453333	0.612328
86	A	0.75	-1.12749	0.0003	-0.4	0.333333	0.612328
87	E	0.75	-0.817361	0.0001	-0.4	0.408889	0.658604
88	D	0.75	-0.936838	0.0001	-0.4	0.406667	0.612328
89	A	0.75	-1.11456	0.0001	-0.4	0.46	0.612328
90	S	0.75	-1.19981	0.0001	0	0.437778	0.612328
91	V	0.75	-1.27919	0.0001	0.4	0.415556	0.612328
92	R	0.75	-1.18252	0.0001	0.6	0.275556	0.612328
93	R	0.75	-1.22902	0.0002	0.6	0.257778	0.612328
94	R	0.75	-0.758228	0.0003	0.6	0.0866667	0.612328
95	P	0.75	-0.908773	0.0004	0.4	0.28	0.566053
96	Q	0.75	-0.749719	0.0005	0.2	0.364444	0.612328
97	V	0.75	-0.352545	0.0003	0	0.504444	0.537244
98	T	0.75	0.567007	0.0002	-0.2	0.462222	0.537244
99	A	0.75	0.429509	0.0002	-0.2	0.58	0.5
100	D	0.75	0.349672	0.0001	-0.2	0.526667	0.537244
101	A	0.75	0.351487	0.0002	-0.2	0.526667	0.473501
102	A	0.75	-0.376112	0.0002	-0.2	0.451111	0.502311
103	T	0.75	-0.178705	0.0002	0.2	0.428889	0.519777
104	P	0.75	-0.326701	0.0002	0.2	0.428889	0.519777
105	R	0.75	-0.124897	0.0001	0	0.311111	0.502311
106	A	0.75	-0.458715	0.0001	0	0.366667	0.519777
107	E	0.75	-0.494883	0	0.2	0.302222	0.519777
108	A	0.75	-0.532895	0.0001	0.2	0.302222	0.566053
109	R	0.75	-0.764876	0.0001	0.2	0.246667	0.566053
110	R	0.75	-0.797878	0.0001	0.4	0.288889	0.612328
111	T	0.75	-0.922025	0.0001	0.2	0.171111	0.537244
112	P	0.75	-0.769638	0.0001	0	0.311111	0.537244
113	E	0.75	-0.350324	0	-0.2	0.395556	0.583519
114	A	0.75	-0.311124	0.0001	-0.2	0.451111	0.537244
115	T	0.75	-0.16523	0.0001	-0.4	0.408889	0.612328
116	A	0.75	-0.185065	0.0002	-0.2	0.526667	0.537244
117	D	0.75	-0.391355	0.0002	-0.2	0.468889	0.612328
118	A	0.625	-0.938288	0.0003	-0.2	0.524444	0.537244
119	S	0.625	-0.698403	0.0005	-0.2	0.448889	0.612328
120	A	0.625	-1.0275	0.0005	0.2	0.426667	0.537244
121	P	0.625	-1.43493	0.0006	0.4	0.286667	0.612328
122	R	0.625	-0.891322	0.0005	0.4	0.295556	0.612328
123	R	0.625	-1.08592	0.0006	0.4	0.295556	0.658604
124	G	0.625	-0.964908	0.0008	0.4	0.424444	0.612328
125	A	0.5	-0.865675	0.0008	0.2	0.564444	0.612328
126	V	0.5	-0.847602	0.0008	0	0.593333	0.629795
127	A	0.5	-0.773251	0.0011	0	0.642222	0.676071
128	H	0.25	-0.913622	0.0015	0	0.524444	0.676071
129	A	0.25	-0.83608	0.0019	0	0.413333	0.629795
130	N	0.125	-0.891843	0.0023	0	0.473333	0.629795
131	S	0.25	-0.878042	0.002	0	0.637778	0.629795
132	I	0.125	-0.790279	0.0016	0	0.52	0.676071
133	V	0.125	-1.16106	0.0016	0	0.52	0.676071
134	Q	0.125	-1.17896	0.0021	0	0.622222	0.722346
135	Q	0.125	-1.48356	0.0019	0	0.615556	0.722346
136	L	0.125	-1.56804	0.0007	0	0.504444	0.722346
137	V	0.125	-1.58367	0.0004	-0.2	0.504444	0.722346
138	S	0.25	-1.35995	0.0003	-0.2	0.573333	0.722346
139	E	0.25	-1.7882	0.0002	-0.2	0.528889	0.768622
140	G	0.25	-1.62659	0.0003	-0.4	0.357778	0.768622
141	A	0.25	-1.18557	0.0003	-0.4	0.475556	0.768622
142	D	0.25	-0.744822	0.0003	-0.2	0.535556	0.722346
143	I	0.25	-0.476715	0.0005	-0.2	0.473333	0.676071
144	S	0.25	-0.308756	0.0013	-0.2	0.417778	0.676071
145	H	0.25	-0.0475086	0.0018	0.2	0.395556	0.629795
146	T	0.25	-0.115616	0.0025	0.2	0.217778	0.566053
147	R	0.25	-0.00260712	0.0035	0.2	0.277778	0.566053
148	N	0.25	0.0351895	0.0055	0.2	0.433333	0.612328
149	M	0.25	-0.00733872	0.0057	0.4	0.348889	0.629795
150	L	0.25	0.194074	0.0056	0.2	0.371111	0.676071
151	R	0.25	0.235233	0.0066	0.2	0.488889	0.612328
152	N	0.25	0.367004	0.0085	0.2	0.488889	0.612328
153	A	0.25	0.856859	0.0086	0.2	0.326667	0.658604
154	M	0.25	1.03731	0.0088	0	0.417778	0.722346
155	N	0.25	1.34835	0.0086	-0.2	0.417778	0.676071
156	G	0.25	1.46575	0.0065	-0.2	0.417778	0.676071
157	D	0.25	1.37878	0.0033	-0.2	0.468889	0.676071
158	A	0	1.53833	0.0025	-0.2	0.586667	0.676071
159	V	0	2.09581	0.0017	-0.2	0.657778	0.722346
160	A	0.125	2.06251	0.0016	0	0.717778	0.722346
161	F	0.125	1.94873	0.0014	0.2	0.577778	0.676071
162	S	0	1.75595	0.0014	0.2	0.577778	0.676071
163	R	0.125	1.53293	0.0013	0	0.46	0.676071
164	V	0.125	1.48762	0.0013	0	0.32	0.676071
165	E	0.125	1.64517	0.0018	0	0.26	0.676071
166	Q	0.125	1.24396	0.006	-0.2	0.46	0.629795
167	N	0.125	1.16808	0.007	-0.2	0.428889	0.676071
168	I	0.125	1.16946	0.0067	0.2	0.406667	0.676071
169	F	0.25	1.1569	0.0073	0.2	0.406667	0.629795
170	R	0.25	0.648504	0.0086	0.2	0.413333	0.629795
171	Q	0.25	0.83822	0.011	0.2	0.375556	0.629795
172	H	0.25	0.858601	0.0113	0.2	0.277778	0.629795
173	F	0.375	0.254509	0.0118	0	0.3	0.676071
174	P	0.5	0.269014	0.013	0	0.42	0.676071
175	N	0.5	-0.466081	0.0139	0	0.455556	0.722346
176	M	0.5	-0.563636	0.0131	0	0.435556	0.676071
177	P	0.5	-0.286139	0.0118	0	0.4	0.722346
178	M	0.5	-0.470643	0.0103	0	0.468889	0.722346
179	H	0.5	-1.26464	0.0079	0	0.526667	0.722346
180	G	0.375	-1.44442	0.006	0	0.544444	0.676071
181	I	0.25	-1.52559	0.003	0.2	0.402222	0.629795
182	S	0.25	-1.79984	0.0022	0	0.395556	0.629795
183	R	0.25	-1.92645	0.0011	0	0.386667	0.629795
184	D	0.25	-1.83707	0.0004	-0.2	0.208889	0.676071
185	S	0.25	-2.14582	0.0003	-0.2	0.311111	0.629795
186	E	0.25	-1.9855	0	-0.4	0.451111	0.566053
187	L	0.25	-1.52888	0	-0.2	0.628889	0.566053
188	A	0.125	-1.86818	0	-0.4	0.568889	0.566053
189	I	0.25	-2.05506	0	-0.2	0.731111	0.566053
190	E	0.375	-1.70788	0	0	0.546667	0.566053
191	L	0.375	-2.13846	0.0001	0	0.497778	0.566053
192	R	0.375	-1.73705	0.0002	0	0.437778	0.612328
193	G	0.375	-1.59802	0.0004	0.2	0.6	0.629795
194	A	0.375	-1.93887	0.0005	0.4	0.415556	0.566053
195	L	0.375	-1.82869	0.0006	0.4	0.415556	0.566053
196	R	0.375	-2.00269	0.0012	0.4	0.464444	0.566053
197	R	0.375	-2.32409	0.0021	0.4	0.517778	0.537244
198	A	0.625	-2.35855	0.0038	0.4	0.362222	0.537244
199	V	0.5	-2.11945	0.0057	0.2	0.384444	0.566053
200	H	0.625	-2.23746	0.0114	0	0.406667	0.612328
201	Q	0.625	-2.03877	0.0182	0	0.406667	0.566053
202	Q	0.625	-1.95497	0.0199	0	0.353333	0.566053
203	A	0.75	-1.74659	0.0195	0	0.406667	0.566053
204	A	0.75	-1.92971	0.0193	0	0.524444	0.566053
205	S	0.75	-1.75728	0.0192	0	0.566667	0.566053
206	A	0.75	-1.61239	0.0188	0	0.62	0.537244
207	P	0.875	-2.07231	0.0186	0.2	0.48	0.537244
208	V	0.875	-1.90163	0.0182	0.2	0.48	0.566053
209	R	0.875	-1.67245	0.0191	0.2	0.404444	0.490968
210	S	0.875	-1.47164	0.0211	0.2	0.424444	0.444692
211	P	0.875	-0.58799	0.0226	0.2	0.295556	0.427226
212	T	0.875	-0.493756	0.0238	0	0.38	0.456035
213	P	0.875	-0.463836	0.026	0	0.362222	0.438569
214	T	0.875	-0.253553	0.0278	0	0.437778	0.427226
215	P	0.875	-0.416188	0.0308	0	0.435556	0.427226
216	A	0.875	0.310252	0.0333	0	0.435556	0.389982
217	S	0.875	0.976626	0.0363	0	0.491111	0.363484
218	P	0.875	0.915407	0.0386	0	0.566667	0.453724
219	A	0.875	1.0433	0.0405	0	0.508889	0.453724
220	A	0.875	1.43879	0.0428	0	0.508889	0.409759
221	S	0.875	1.3077	0.0455	0	0.526667	0.409759
222	S	0.875	1.73965	0.0476	0	0.477778	0.5
223	S	0.875	1.84315	0.0492	0	0.42	0.537244
224	G	0.875	2.14984	0.0503	0	0.42	0.566053
225	S	0.875	1.87659	0.0505	0	0.36	0.566053
226	S	0.875	1.55885	0.0503	0.2	0.277778	0.629795
227	Q	0.625	1.90511	0.0497	0.2	0.268889	0.612328
228	R	0.5	1.90354	0.0449	0.2	0.371111	0.566053
229	S	0.375	2.23618	0.0425	0.2	0.451111	0.629795
230	L	0.5	2.19226	0.0393	0.2	0.52	0.583519
231	F	0.5	1.89064	0.0393	0.2	0.52	0.629795
232	G	0.5	1.87648	0.0402	0.2	0.6	0.676071
233	R	0.5	2.00264	0.0403	0.2	0.555556	0.676071
234	F	0.5	2.03717	0.0415	0.4	0.393333	0.722346
235	A	0.5	2.62994	0.0442	0.4	0.486667	0.676071
236	R	0.5	2.14041	0.0474	0.2	0.628889	0.722346
237	L	0.5	2.24969	0.0534	0.2	0.606667	0.722346
238	M	0.5	2.42746	0.076	0.2	0.531111	0.676071
239	A	0.625	2.62	0.0919	0	0.553333	0.676071
240	P	0.625	2.66193	0.1103	0	0.391111	0.676071
241	N	0.75	2.96157	0.1262	0	0.34	0.629795
242	Q	0.75	2.61506	0.1295	0.2	0.2	0.612328
243	G	0.875	2.51627	0.1282	0.2	0.217778	0.612328
244	R	0.875	2.2234	0.1255	0.2	0.277778	0.566053
245	S	0.875	2.61161	0.1248	0.2	0.277778	0.566053
246	S	0.875	3.19484	0.1235	0.2	0.271111	0.629795
247	N	0.875	3.3976	0.1216	0	0.411111	0.676071
248	T	0.875	3.8051	0.1104	0	0.468889	0.676071
249	A	0.875	3.26653	0.1035	0	0.468889	0.676071
250	A	0.875	3.25225	0.0975	0	0.468889	0.676071
251	S	0.875	3.71111	0.0923	0	0.468889	0.612328
252	Q	0.875	3.6602	0.086	0	0.393333	0.612328
253	T	0.875	3.77691	0.0612	0	0.446667	0.566053
254	P	0.875	3.71269	0.0454	-0.2	0.386667	0.566053
255	V	0.875	3.12736	0.0273	0	0.364444	0.629795
256	D	0.875	3.55305	0.021	0	0.362222	0.612328
257	R	0.875	3.53838	0.0195	0	0.362222	0.548586
258	S	0.875	3.16002	0.0189	0	0.233333	0.612328
259	P	0.875	2.94697	0.018	0.4	0.211111	0.548586
260	P	0.875	2.65774	0.0169	0.2	0.404444	0.566053
261	R	0.875	2.365	0.0154	0.2	0.344444	0.612328
262	V	0.875	2.61374	0.0149	0.2	0.302222	0.612328
263	N	0.625	2.59873	0.0155	0.4	0.237778	0.658604
264	Q	0.625	2.70876	0.0142	0.2	0.302222	0.612328
265	R	0.625	2.19924	0.0089	0.2	0.308889	0.612328
266	P	0.625	1.52661	0.006	0.4	0.286667	0.612328
267	I	0.625	1.0419	0.0025	0.4	0.457778	0.612328
268	R	0.625	0.602515	0.0015	0	0.48	0.537244
269	V	0.625	0.699589	0.001	0.2	0.415556	0.612328
270	D	0.625	0.616232	0.0008	0.2	0.355556	0.566053
271	R	0.625	0.261345	0.001	0	0.495556	0.566053
272	A	0.625	0.466048	0.0014	0	0.444444	0.629795
273	A	0.625	-0.0742773	0.0018	0.4	0.422222	0.629795
274	M	0.625	-0.716112	0.0022	0.2	0.444444	0.629795
275	R	0.625	-0.287594	0.0024	0.4	0.304444	0.583519
276	N	0.5	-0.668704	0.0029	0.4	0.255556	0.566053
277	R	0.375	-0.858701	0.0026	0.4	0.135556	0.612328
278	G	0.5	-0.648712	0.0026	0	0.157778	0.612328
279	N	0.5	-0.650194	0.0023	-0.2	0.157778	0.612328
280	D	0.375	-0.559549	0.0006	-0.4	0.297778	0.566053
281	E	0.25	-0.842137	0.0002	-0.6	0.228889	0.612328
282	A	0.25	-1.20806	0.0002	-0.6	0.346667	0.612328
283	D	0.25	-0.974809	0.0001	-0.4	0.464444	0.629795
284	A	0.375	-1.61661	0.0002	-0.2	0.626667	0.583519
285	A	0.25	-1.39762	0.0002	0	0.486667	0.583519
286	L	0.125	-1.25035	0.0002	0.2	0.555556	0.583519
287	R	0.125	-1.73304	0.0003	0.2	0.6	0.583519
288	G	0.125	-1.70333	0.0006	0.2	0.653333	0.583519
289	L	0.125	-1.75827	0.0007	0.2	0.491111	0.629795
290	V	0.125	-1.53198	0.0013	0	0.513333	0.629795
291	Q	0.125	-1.47562	0.0031	0	0.513333	0.676071
292	Q	0	-1.86452	0.0034	0	0.522222	0.722346
293	G	0	-1.61638	0.0029	0	0.351111	0.722346
294	V	0	-1.43171	0.0021	0	0.513333	0.658604
295	N	0.125	-1.45492	0.0019	-0.2	0.513333	0.612328
296	L	0	-1.19431	0.0005	-0.2	0.451111	0.566053
297	E	0.125	-1.43188	0.0001	-0.2	0.442222	0.583519
298	H	0.125	-1.41948	0.0001	0	0.42	0.629795
299	L	0.125	-1.26168	0	0	0.32	0.676071
300	R	0.125	-1.23864	0.0001	0.2	0.437778	0.722346
301	T	0.125	-1.10664	0.0001	0.2	0.593333	0.722346
302	A	0.125	-1.05251	0.0001	0	0.431111	0.676071
303	L	0.25	-1.24499	0	0	0.431111	0.676071
304	E	0.125	-1.13696	0	0	0.375556	0.722346
305	R	0.25	-1.18806	0.0001	0	0.428889	0.676071
306	H	0.125	-1.20488	0.0002	0	0.386667	0.676071
307	V	0.125	-0.250059	0.0002	0.2	0.386667	0.676071
308	M	0.125	0.0164741	0.0005	0.2	0.386667	0.629795
309	Q	0.125	0.0952888	0.0006	0.2	0.542222	0.629795
310	R	0.125	-0.211729	0.0003	0.2	0.413333	0.629795
311	L	0.125	-0.00504411	0.0002	0.2	0.471111	0.629795
312	P	0.125	0.334449	0.0002	0.2	0.513333	0.629795
313	I	0.125	0.203955	0.0001	0	0.697778	0.676071
314	P	0.125	0.29173	0.0001	-0.2	0.535556	0.722346
315	L	0.125	0.534257	0.0001	-0.2	0.671111	0.722346
316	D	0.125	-0.0202317	0.0001	-0.2	0.562222	0.722346
317	I	0.125	0.120487	0.0004	-0.2	0.58	0.676071
318	G	0.125	0.321566	0.0011	-0.2	0.535556	0.676071
319	S	0.125	0.0994841	0.0016	0	0.697778	0.722346
320	A	0.125	0.39799	0.0019	0	0.52	0.722346
321	L	0.125	0.269959	0.0023	0	0.451111	0.676071
322	Q	0.125	0.239076	0.0038	0	0.562222	0.676071
323	N	0.125	0.404075	0.004	0	0.513333	0.676071
324	V	0.125	0.260095	0.0032	0	0.528889	0.676071
325	G	0.25	0.721547	0.0031	0	0.528889	0.676071
326	I	0.25	0.759608	0.0028	0	0.571111	0.676071
327	N	0.25	0.208724	0.003	0	0.46	0.676071
328	P	0.125	0.174107	0.0023	0	0.568889	0.676071
329	S	0.125	0.0181654	0.0015	-0.2	0.391111	0.676071
330	I	0.125	0.0504487	0.0005	-0.2	0.553333	0.722346
331	D	0.125	-0.0415115	0.0002	-0.2	0.58	0.722346
332	L	0.125	-0.322601	0.0001	-0.4	0.52	0.658604
333	G	0.125	-0.309934	0.0001	-0.4	0.402222	0.658604
334	E	0.125	-0.324777	0.0001	-0.2	0.564444	0.658604
335	S	0.125	-0.459606	0.0001	-0.2	0.573333	0.583519
336	L	0.125	-0.053405	0.0001	-0.2	0.504444	0.537244
337	V	0.125	-0.27237	0.0002	0	0.511111	0.566053
338	Q	0.125	-0.20405	0.0005	0	0.493333	0.612328
339	H	0.125	-0.300932	0.0005	0	0.493333	0.537244
340	P	0.125	-0.346235	0.0004	0	0.484444	0.473501
341	L	0.125	-0.399973	0.0003	0	0.484444	0.473501
342	L	0	-0.485081	0.0004	0	0.64	0.548586
343	N	0	-0.40821	0.0007	0	0.597778	0.548586
344	L	0	-0.524047	0.0006	0	0.606667	0.612328
345	N	0	-0.395902	0.0008	0	0.562222	0.612328
346	V	0	-0.703041	0.0006	0	0.724444	0.612328
347	A	0	-0.461643	0.0005	0	0.562222	0.612328
348	L	0	-0.702976	0.0005	0.2	0.54	0.612328
349	N	0	-0.609071	0.0007	0.2	0.488889	0.676071
350	R	0.125	-0.595066	0.0006	0.2	0.533333	0.676071
351	M	0.125	-0.334269	0.0005	0.2	0.44	0.676071
352	L	0.125	-0.413279	0.0003	0.2	0.602222	0.629795
353	G	0.25	-0.496196	0.0003	0.2	0.602222	0.629795
354	L	0.125	-0.751032	0.0002	0.2	0.524444	0.566053
355	R	0.25	-0.77041	0.0002	0.2	0.422222	0.502311
356	P	0.375	-0.657749	0.0002	0.2	0.471111	0.502311
357	S	0.5	-0.622744	0.0002	0	0.308889	0.566053
358	A	0.5	-0.592626	0.0002	0	0.308889	0.502311
359	E	0.5	-0.499994	0.0001	0	0.384444	0.519777
360	R	0.5	-0.69112	0.0001	0	0.366667	0.456035
361	A	0.625	-0.806106	0.0002	0.2	0.226667	0.427226
362	P	0.75	-0.814461	0.0002	0.4	0.268889	0.427226
363	R	0.625	-1.18365	0.0002	0.2	0.408889	0.502311
364	P	0.625	-0.904104	0.0003	0.2	0.462222	0.427226
365	A	0.625	-0.842772	0.0002	0.2	0.462222	0.490968
366	V	0.625	-0.889167	0.0002	0	0.655556	0.566053
367	P	0.625	-0.698564	0.0002	0	0.731111	0.566053
368	V	0.625	-0.46345	0.0002	0	0.655556	0.566053
369	A	0.75	-0.414137	0.0003	0	0.602222	0.566053
370	P	0.75	0.028709	0.0003	0	0.622222	0.629795
371	A	0.75	-0.0976964	0.0003	0	0.568889	0.629795
372	T	0.75	-0.0120523	0.0003	0	0.511111	0.612328
373	A	0.75	0.402869	0.0003	0.2	0.446667	0.612328
374	S	0.75	0.623548	0.0003	0.4	0.306667	0.612328
375	R	0.75	0.637337	0.0002	0.4	0.286667	0.537244
376	R	0.75	0.403203	0.0002	0.2	0.168889	0.612328
377	P	0.625	0.454283	0.0002	0.2	0.177778	0.612328
378	D	0.625	0.477398	0.0001	0	0.262222	0.612328
379	G	0.625	0.618617	0.0002	0	0.262222	0.612328
380	T	0.625	0.658379	0.0002	0	0.337778	0.612328
381	R	0.5	1.08809	0.0001	0.2	0.4	0.658604
382	A	0.5	0.902806	0.0001	0.4	0.308889	0.658604
383	T	0.5	1.34246	0.0001	0.4	0.408889	0.612328
384	R	0.5	1.3873	0.0001	0.4	0.408889	0.612328
385	L	0.5	1.45785	0	0.4	0.462222	0.676071
386	R	0.5	1.74479	0.0001	0.4	0.52	0.612328
387	V	0.5	1.92285	0.0001	0.2	0.584444	0.658604
388	M	0.5	1.66895	0.0001	0	0.422222	0.612328
389	P	0.5	1.81021	0.0001	0	0.422222	0.612328
390	E	0.375	1.8103	0	-0.2	0.251111	0.612328
391	R	0.25	1.47475	0	-0.4	0.131111	0.629795
392	E	0.25	1.288	0	-0.4	0.137778	0.629795
393	D	0.25	0.888729	0.0001	-0.4	0.137778	0.629795
394	Y	0.25	0.882646	0.0004	-0.6	0.16	0.629795
395	E	0.25	1.06868	0.0005	-0.4	0.16	0.676071
396	N	0.25	0.978058	0.0019	-0.2	0.331111	0.629795
397	N	0.25	1.01507	0.0021	-0.2	0.4	0.629795
398	V	0.125	1.10933	0.0016	0	0.448889	0.612328
399	A	0	1.19097	0.0015	0	0.517778	0.612328
400	Y	0	1.26484	0.0015	0	0.688889	0.612328
401	G	0	1.20196	0.0012	0.2	0.495556	0.566053
402	V	0	1.0727	0.0007	0.2	0.54	0.566053
403	R	0	1.33503	0.0005	0.2	0.653333	0.566053
404	L	0	1.40988	0.0005	0.2	0.584444	0.519777
405	L	0	1.11646	0.0007	0.2	0.575556	0.583519
406	N	0	1.24604	0.0015	0	0.597778	0.629795
407	L	0.125	0.739499	0.0015	0	0.477778	0.676071
408	N	0.125	0.761197	0.0021	0	0.384444	0.612328
409	P	0.125	0.503981	0.002	0	0.555556	0.566053
410	G	0	0.696482	0.0018	0	0.462222	0.502311
411	V	0	0.57906	0.0013	0	0.633333	0.548586
412	G	0	0.307942	0.0012	0.2	0.568889	0.548586
413	V	0	0.416307	0.0009	0.2	0.5	0.548586
414	R	0	0.123886	0.0009	0.2	0.446667	0.612328
415	Q	0	-0.473381	0.0011	0.2	0.548889	0.612328
416	A	0	-0.264565	0.0007	0.2	0.495556	0.537244
417	V	0	0.134261	0.0004	0	0.635556	0.612328
418	A	0	-0.130492	0.0003	0	0.775556	0.612328
419	A	0	-0.32941	0.0002	0	0.828889	0.676071
420	F	0	-0.0845046	0.0001	0	0.72	0.676071
421	V	0	-0.381674	0.0001	-0.2	0.602222	0.629795
422	T	0.125	-0.300556	0.0001	0	0.462222	0.629795
423	D	0.25	-0.495798	0	0	0.44	0.566053
424	R	0.25	-0.870926	0	-0.2	0.268889	0.566053
425	A	0.25	-0.808871	0	0	0.184444	0.612328
426	E	0.25	-1.29435	0	0.2	0.226667	0.629795
427	R	0.125	-1.21194	0.0001	0	0.366667	0.566053
428	P	0	-1.09719	0.0001	0	0.42	0.537244
429	A	0	-1.14525	0.0001	0.2	0.591111	0.537244
430	V	0	-1.67147	0.0001	0	0.731111	0.612328
431	V	0	-1.68264	0.0001	0	0.688889	0.658604
432	A	0	-1.12876	0.0003	0	0.748889	0.612328
433	N	0	-1.1047	0.0004	0.2	0.555556	0.612328
434	I	0	-0.620008	0.0002	0.2	0.502222	0.612328
435	R	0	0.060965	0.0002	0.2	0.502222	0.658604
436	A	0	-0.214762	0.0002	0.2	0.664444	0.658604
437	A	0	-0.708182	0.0002	0	0.486667	0.676071
438	L	0.125	-0.78326	0.0001	-0.2	0.551111	0.676071
439	D	0.125	-0.768241	0.0001	-0.2	0.611111	0.676071
440	P	0.125	-0.675368	0.0004	-0.2	0.611111	0.676071
441	I	0.125	-0.840632	0.0005	-0.2	0.508889	0.676071
442	A	0.125	-0.898684	0.001	0	0.508889	0.676071
443	S	0.125	-0.985816	0.0016	0	0.606667	0.612328
444	Q	0.125	-0.881919	0.002	0	0.488889	0.676071
445	F	0.125	-0.886476	0.0018	0	0.371111	0.722346
446	S	0.125	-0.274157	0.0018	0	0.473333	0.722346
447	Q	0	0.0519556	0.0016	0.2	0.451111	0.722346
448	L	0	-0.350488	0.0006	0.2	0.373333	0.722346
449	R	0.125	-0.110675	0.0004	0.2	0.491111	0.676071
450	T	0	0.57085	0.0002	0.2	0.551111	0.629795
451	I	0.125	0.430569	0.0001	0.4	0.38	0.566053
452	S	0.125	0.493554	0.0001	0.2	0.52	0.566053
453	K	0.125	0.823827	0	0	0.457778	0.612328
454	A	0.125	0.286933	0.0001	0	0.397778	0.612328
455	D	0.125	-0.320024	0	-0.2	0.337778	0.658604
456	A	0.375	-0.00993482	0	-0.4	0.406667	0.658604
457	E	0.375	0.332053	0	-0.6	0.288889	0.658604
458	S	0.25	0.173216	0	-0.6	0.288889	0.676071
459	E	0.25	0.30216	0	-0.6	0.333333	0.629795
460	E	0.25	0.393442	0	-0.4	0.402222	0.676071
461	L	0.25	0.308564	0	-0.4	0.482222	0.629795
462	G	0.375	0.445966	0.0001	0	0.473333	0.629795
463	F	0.375	0.875544	0	0	0.473333	0.566053
464	K	0.375	1.33764	0	0	0.428889	0.490968
465	D	0.375	1.68505	0	0	0.477778	0.490968
466	A	0.375	1.11691	0.0001	-0.2	0.337778	0.519777
467	A	0.5	1.25875	0.0001	-0.4	0.353333	0.502311
468	D	0.125	1.08489	0.0001	-0.2	0.36	0.502311
469	H	0.125	1.22509	0.0001	-0.2	0.304444	0.566053
470	H	0	1.00352	0.0001	-0.4	0.186667	0.629795
471	T	0	1.15294	0.0001	-0.4	0.186667	0.676071
472	D	0	0.948197	0	-0.4	0.351111	0.676071
473	D	0	0.508086	0	-0.4	0.406667	0.722346
474	V	0	0.989901	0	-0.4	0.351111	0.676071
475	T	0	1.4836	0	-0.2	0.484444	0.676071
476	H	0	1.52951	0	0	0.646667	0.612328
477	C	0	1.47529	0	0	0.615556	0.566053
478	L	0.125	1.79125	0	0	0.622222	0.566053
479	F	0.25	2.03046	0.0001	0	0.684444	0.629795
480	G	0.25	2.12875	0.0003	-0.2	0.551111	0.629795
481	G	0.125	2.13511	0.0003	-0.2	0.551111	0.676071
482	E	0.125	2.37864	0.0002	-0.2	0.471111	0.629795
483	L	0.125	2.18359	0.0005	-0.2	0.564444	0.629795
484	S	0.125	1.72242	0.0015	-0.2	0.555556	0.676071
485	L	0.125	1.42565	0.0023	0	0.555556	0.722346
486	S	0.125	1.74333	0.0053	0	0.435556	0.722346
487	N	0	1.33242	0.0077	-0.2	0.375556	0.722346
488	P	0.125	1.34586	0.008	-0.2	0.213333	0.676071
489	D	0.125	1.33999	0.0082	-0.2	0.153333	0.676071
490	Q	0.375	1.17878	0.0098	-0.2	0.324444	0.676071
491	Q	0.375	0.832723	0.0098	-0.2	0.46	0.722346
492	V	0.375	0.632838	0.0082	0	0.528889	0.722346
493	I	0.375	0.933554	0.0079	0	0.691111	0.676071
494	G	0.375	0.749756	0.0086	0	0.808889	0.676071
495	L	0.375	0.753497	0.0088	0	0.706667	0.722346
496	A	0.5	1.10288	0.0107	0	0.528889	0.676071
497	G	0.625	0.625687	0.0129	0	0.502222	0.676071
498	N	0.625	0.393002	0.0142	0	0.402222	0.629795
499	P	0.75	0.401791	0.0137	-0.2	0.284444	0.583519
500	T	0.875	0.145291	0.0131	-0.2	0.277778	0.629795
501	D	0.875	0.19459	0.0129	-0.2	0.337778	0.676071
502	T	0.875	-0.112735	0.0142	-0.2	0.295556	0.676071
503	S	0.875	-0.534946	0.0164	-0.2	0.275556	0.676071
504	Q	0.875	-0.79344	0.0181	0	0.324444	0.722346
505	P	0.875	-0.633991	0.0179	0	0.322222	0.768622
506	Y	0.75	-0.880417	0.0175	0	0.262222	0.768622
507	S	0.625	-0.703959	0.0163	-0.2	0.262222	0.768622
508	Q	0.625	-0.464175	0.0148	-0.2	0.288889	0.768622
509	E	0.625	-0.479663	0.0083	-0.2	0.24	0.722346
510	G	0.375	-0.417777	0.0077	0	0.171111	0.676071
511	N	0.375	-0.352031	0.0066	-0.2	0.171111	0.629795
512	K	0.25	-0.278227	0.0017	0	0.333333	0.566053
513	D	0.125	-0.104082	0.0006	0	0.382222	0.583519
514	L	0.125	-0.0433298	0.0003	0	0.522222	0.583519
515	A	0.125	-0.370471	0.0003	-0.2	0.651111	0.629795
516	F	0	-0.624017	0.0002	-0.2	0.651111	0.629795
517	M	0	-0.588035	0.0002	-0.2	0.608889	0.629795
518	D	0	-0.280445	0.0001	0	0.482222	0.629795
519	M	0	-0.706122	0.0001	0.2	0.333333	0.629795
520	K	0	-0.701596	0	0.2	0.375556	0.566053
521	K	0	-0.687864	0	0.4	0.493333	0.629795
522	L	0	-0.852365	0.0001	0.4	0.373333	0.676071
523	A	0	-0.851649	0.0002	0.2	0.522222	0.722346
524	Q	0	-0.559682	0.0004	0	0.693333	0.722346
525	F	0	-0.53844	0.0002	0	0.648889	0.722346
526	L	0	-0.376892	0.0001	0	0.6	0.722346
527	A	0.125	-0.371327	0.0002	0.2	0.591111	0.722346
528	G	0.375	-0.317161	0.0002	0.2	0.493333	0.676071
529	K	0.5	-0.269842	0.0001	0	0.331111	0.629795
530	P	0.375	-0.269842	0.0001	0	0.22	0.629795
531	E	0.375	-0.269842	0	0	0.193333	0.676071
532	H	0.375	-0.269842	0.0001	-0.2	0.322222	0.722346
533	P	0.375	-0.269842	0.0002	-0.2	0.342222	0.676071
534	M	0.5	-0.269842	0.0002	0.2	0.32	0.629795
535	T	0.25	-0.269842	0.0001	0	0.313333	0.629795
536	R	0.25	-0.269842	0.0001	0	0.333333	0.629795
537	E	0.375	-0.269842	0	0	0.375556	0.629795
538	T	0.25	-0.269842	0.0001	0	0.313333	0.676071
539	L	0.25	-0.269842	0.0001	-0.2	0.453333	0.612328
540	N	0.125	-0.269842	0.0004	-0.2	0.453333	0.612328
541	A	0.125	-0.269842	0.0003	-0.2	0.391111	0.658604
542	E	0.125	-0.269842	0.0002	-0.2	0.406667	0.676071
543	N	0.125	-0.269842	0.0003	-0.2	0.524444	0.676071
544	I	0.125	-0.269842	0.0002	0	0.397778	0.676071
545	A	0.125	-0.269842	0.0002	0.2	0.446667	-
546	K	0	-0.269842	0.0002	0.2	0.564444	-
547	Y	0.125	-0.269842	0.0003	0.2	0.526667	-
548	A	0.125	-0.269842	0.0003	0.4	0.386667	-
549	F	0	-0.269842	0.0003	0.2	0.573333	-
550	R	0.125	-0.269842	0.0003	0.2	0.695556	-
551	I	0.375	-	0.0004	0.2	0.62	-
552	V	0.5	-	0.0008	0	0	-
553	P	0.5	-	0.0019	0	0	-
