# Supplementary material for: MolPhase, an advanced prediction algorithm for protein phase separation
Source: EMBO J. 2024 Apr 2;43(9):10. doi: 10.1038/s44318-024-00090-9 (PMC11065880; doi:10.1038/s44318-024-00090-9)
Supplement: Supplementary file 10 — EV Figure Source Data [file 44318_2024_90_MOESM10_ESM.zip › Figure EV2/EV2B/Figure EV2B-Feature scores of HopO1-2.xlsx]

## Sheet: Figure EV2B
Position	Amino acid	IDR	Pi-Pi	PLD	NCPR	Hydrophobicity	Shannon entropy
1	M	1	1.08041	0.1493	0	0	0.722346
2	N	0.875	1.08041	0.1502	0	0	0.676071
3	I	1	1.08041	0.1456	0	0.511111	0.612328
4	S	1	1.08041	0.1457	0	0.562222	0.537244
5	P	0.875	1.08041	0.1452	0	0.622222	0.612328
6	V	1	1.08041	0.1441	0	0.513333	0.612328
7	S	1	1.08041	0.1467	0	0.571111	0.537244
8	G	0.875	1.08041	0.1485	0	0.535556	0.566053
9	A	0.875	1.08041	0.1489	0	0.433333	0.612328
10	H	0.875	1.08041	0.1497	0	0.433333	0.583519
11	G	1	1.08041	0.1512	0	0.424444	0.583519
12	S	1	1.08041	0.1513	0	0.355556	0.537244
13	S	0.875	1.08041	0.1508	0	0.391111	0.537244
14	Y	1	1.08041	0.1497	0	0.382222	0.566053
15	P	1	1.08041	0.1466	0	0.44	0.502311
16	S	0.875	1.08041	0.1429	0	0.38	0.427226
17	A	0.875	1.08041	0.1382	0	0.391111	0.502311
18	Q	0.875	1.08041	0.1341	0	0.411111	0.566053
19	S	0.875	1.08041	0.1172	0	0.468889	0.566053
20	T	0.875	1.08041	0.0968	0	0.411111	0.566053
21	A	0.875	1.08041	0.0839	0	0.473333	0.566053
22	S	0.875	1.31909	0.0726	0	0.531111	0.537244
23	T	0.75	1.24567	0.0591	0	0.528889	0.612328
24	A	0.75	1.39693	0.0505	0.2	0.402222	0.612328
25	S	0.625	1.51334	0.0431	0.2	0.411111	0.566053
26	K	0.625	1.37782	0.0341	0.2	0.391111	0.629795
27	G	0.625	1.42964	0.0324	0.2	0.333333	0.629795
28	P	0.625	1.28438	0.0296	0.2	0.342222	0.629795
29	S	0.5	1.34201	0.0263	0	0.411111	0.566053
30	G	0.375	1.73205	0.0222	0	0.482222	0.612328
31	S	0.375	1.62122	0.0159	0	0.602222	0.629795
32	F	0.375	1.64875	0.0083	0.2	0.533333	0.629795
33	L	0.375	1.32735	0.004	0.2	0.464444	0.676071
34	K	0.375	1.5473	0.0029	0.2	0.566667	0.676071
35	Q	0.375	1.28858	0.0029	0.2	0.495556	0.629795
36	L	0.375	0.984488	0.0018	0.2	0.402222	0.566053
37	G	0.375	0.887957	0.0016	0	0.544444	0.566053
38	G	0.375	1.17287	0.0012	0	0.684444	0.566053
39	C	0.375	1.22101	0.0005	0	0.582222	0.537244
40	F	0.375	1.44475	0.0004	0	0.555556	0.583519
41	S	0.375	1.33778	0.0004	0	0.62	0.537244
42	P	0.375	1.332	0.0003	0	0.648889	0.612328
43	C	0.375	1.66272	0.0002	0	0.577778	0.612328
44	L	0.375	1.48196	0.0002	0	0.577778	0.566053
45	G	0.375	1.7755	0.0006	0	0.595556	0.537244
46	S	0.375	1.78531	0.0007	0	0.522222	0.583519
47	S	0.375	1.79841	0.0008	0	0.422222	0.612328
48	S	0.375	2.20153	0.0007	0	0.422222	0.676071
49	T	0.375	2.35487	0.0006	0	0.48	0.722346
50	G	0.375	1.82985	0.0006	0	0.597778	0.722346
51	A	0.25	2.00861	0.0004	0	0.7	0.722346
52	I	0.25	2.31709	0.0002	0	0.697778	0.722346
53	L	0.25	2.16387	0.0002	0	0.671111	0.676071
54	S	0.25	2.3128	0.0003	0	0.671111	0.676071
55	P	0.375	2.67199	0.0003	0	0.5	0.722346
56	A	0.375	2.61774	0.0003	-0.2	0.337778	0.722346
57	H	0.375	2.66387	0.0002	-0.2	0.277778	0.676071
58	E	0.25	2.31536	0.0002	-0.2	0.406667	0.658604
59	Q	0.25	2.10727	0.0004	-0.2	0.451111	0.658604
60	V	0.25	2.28046	0.0003	-0.2	0.504444	0.658604
61	L	0.25	2.1342	0.0003	0	0.511111	0.658604
62	S	0.25	2.26001	0.0006	0	0.573333	0.658604
63	H	0.25	2.12772	0.0008	0	0.451111	0.676071
64	T	0.5	2.1373	0.001	0	0.348889	0.676071
65	Y	0.625	2.12604	0.0014	0	0.348889	0.676071
66	S	0.5	2.16128	0.0015	0	0.342222	0.676071
67	S	0.625	2.29354	0.0016	0	0.457778	0.676071
68	N	0.625	2.11149	0.0015	0.2	0.4	0.676071
69	I	0.75	2.05693	0.0005	0.2	0.408889	0.629795
70	K	0.75	2.30297	0.0002	0.4	0.34	0.566053
71	G	0.75	2.06559	0.0002	0.4	0.502222	0.583519
72	K	0.75	2.05377	0.0001	0.6	0.302222	0.566053
73	L	0.875	1.95589	0.0001	0.4	0.373333	0.612328
74	R	0.875	1.90964	0.0001	0.4	0.366667	0.537244
75	T	0.875	1.68808	0.0001	0.2	0.417778	0.537244
76	T	0.875	1.73295	0.0002	0.2	0.297778	0.583519
77	P	0.875	1.95847	0.0003	0.2	0.311111	0.537244
78	P	0.875	1.98962	0.0003	0.2	0.317778	0.612328
79	K	0.875	2.15748	0.0003	0.2	0.297778	0.676071
80	G	0.875	1.8519	0.0005	0.2	0.315556	0.612328
81	P	0.875	1.61876	0.0005	0.2	0.315556	0.612328
82	S	0.875	1.63831	0.0005	0.2	0.302222	0.676071
83	P	0.875	1.38433	0.0004	0.2	0.395556	0.722346
84	R	0.875	1.37673	0.0003	0.2	0.413333	0.768622
85	L	0.875	1.36634	0.0002	0	0.353333	0.722346
86	S	0.875	1.02327	0.0002	0	0.373333	0.722346
87	D	0.875	0.578881	0.0002	-0.2	0.437778	0.722346
88	T	0.875	0.405781	0.0003	-0.2	0.395556	0.676071
89	P	0.75	0.1927	0.0004	0	0.326667	0.676071
90	M	0.625	-0.00636867	0.0005	0.2	0.326667	0.676071
91	K	0.5	0.22045	0.0004	0.2	0.382222	0.676071
92	Q	0.5	0.162721	0.0007	0.2	0.502222	0.676071
93	A	0.5	0.0405801	0.0005	0.2	0.442222	0.722346
94	L	0.5	0.0250952	0.0004	0	0.511111	0.722346
95	S	0.5	0.132475	0.0005	0	0.631111	0.676071
96	S	0.375	-0.00657595	0.0005	0	0.691111	0.722346
97	M	0.375	-0.24882	0.0004	0	0.7	0.676071
98	I	0.375	-0.318478	0.0002	0	0.64	0.676071
99	V	0.375	-0.726477	0.0002	-0.2	0.58	0.629795
100	Q	0.5	-0.788621	0.0002	0	0.437778	0.629795
101	E	0.5	-0.932959	0	0.2	0.251111	0.612328
102	R	0.625	-0.900423	0	0.4	0.0577778	0.566053
103	K	0.625	-1.15497	0	0.4	0.22	0.566053
104	R	0.75	-1.17912	0	0.8	0.211111	0.629795
105	L	0.75	-1.5361	0	0.6	0.293333	0.566053
106	K	0.75	-1.38435	0.0001	0.4	0.302222	0.612328
107	S	0.75	-1.47824	0.0004	0.2	0.366667	0.658604
108	Q	0.75	-1.57293	0.0006	0.4	0.195556	0.722346
109	P	0.75	-1.16845	0.0004	0.2	0.264444	0.722346
110	K	0.75	-1.12172	0.0002	0.2	0.366667	0.722346
111	S	0.75	-1.16332	0.0002	0.2	0.484444	0.676071
112	L	0.625	-1.29332	0.0001	0.2	0.502222	0.676071
113	A	0.625	-1.09058	0.0001	-0.2	0.511111	0.676071
114	S	0.625	-1.05022	0.0001	-0.2	0.628889	0.629795
115	D	0.625	-0.710898	0	-0.4	0.466667	0.676071
116	I	0.5	-0.64193	0	-0.2	0.326667	0.676071
117	E	0.5	-0.480858	0	-0.2	0.308889	0.722346
118	R	0.5	-0.658639	0	-0.2	0.308889	0.722346
119	P	0.5	-0.148968	0.0001	-0.2	0.191111	0.676071
120	D	0.375	-0.0994763	0.0001	0	0.311111	0.676071
121	S	0.375	-0.267732	0.0001	-0.2	0.511111	0.658604
122	M	0.25	-0.18572	0.0001	0	0.46	0.612328
123	I	0.5	-0.0381944	0	0.4	0.451111	0.612328
124	K	0.375	0.148107	0	0.4	0.508889	0.612328
125	K	0.375	0.321268	0	0.4	0.551111	0.676071
126	A	0.25	0.234614	0	0.2	0.373333	0.722346
127	L	0.375	0.134047	0	-0.2	0.382222	0.676071
128	D	0.5	0.728324	0	-0.2	0.382222	0.629795
129	E	0.5	0.394868	0	-0.4	0.264444	0.676071
130	K	0.5	0.507875	0	-0.4	0.171111	0.676071
131	D	0.5	0.63592	0.0001	-0.2	0.177778	0.676071
132	G	0.5	0.695119	0.0002	0	0.22	0.676071
133	H	0.375	0.813258	0.0002	-0.2	0.368889	0.676071
134	P	0.5	0.535933	0.0002	0	0.437778	0.629795
135	F	0.25	0.417356	0.0002	-0.2	0.368889	0.566053
136	G	0.25	0.352324	0.0001	0	0.34	0.629795
137	E	0.25	0.439655	0	0	0.437778	0.629795
138	R	0.25	0.746134	0.0001	0	0.357778	0.676071
139	F	0.125	0.699988	0.0001	-0.2	0.288889	0.676071
140	S	0.125	0.799834	0.0001	-0.2	0.288889	0.676071
141	D	0.125	1.14679	0	-0.6	0.311111	0.676071
142	D	0	1.1752	0	-0.6	0.311111	0.722346
143	E	0	1.0003	0	-0.6	0.413333	0.722346
144	F	0	1.54242	0	-0.4	0.531111	0.722346
145	L	0	1.66426	0	-0.2	0.708889	0.658604
146	A	0	1.61985	0.0001	0	0.715556	0.676071
147	I	0	1.39504	0	0	0.737778	0.676071
148	H	0	1.26312	0.0001	0	0.624444	0.676071
149	L	0	1.36145	0.0001	0	0.568889	0.676071
150	Y	0	1.19591	0.0002	0	0.451111	0.722346
151	T	0	0.823671	0.0002	0	0.577778	0.768622
152	S	0	0.887433	0.0002	0	0.577778	0.722346
153	C	0	0.971043	0.0001	0	0.577778	0.676071
154	L	0	0.83978	0.0002	0.2	0.493333	0.629795
155	Y	0	0.835395	0.0005	0.2	0.475556	0.629795
156	R	0	1.03909	0.0006	0.2	0.52	0.676071
157	P	0	1.00964	0.0008	0.2	0.357778	0.676071
158	I	0	0.719185	0.001	0.2	0.315556	0.676071
159	N	0	0.625005	0.0016	0	0.344444	0.612328
160	H	0	0.192837	0.0016	0	0.464444	0.676071
161	H	0	0.198043	0.0016	0.2	0.264444	0.722346
162	L	0	-0.025901	0.0016	0.2	0.313333	0.676071
163	R	0	-0.131634	0.0022	0.2	0.424444	0.629795
164	Y	0	0.116091	0.0033	0.2	0.46	0.583519
165	A	0	-0.198845	0.0039	0.2	0.297778	0.519777
166	P	0	-0.377292	0.0045	0	0.32	0.566053
167	N	0	-0.104075	0.005	-0.2	0.271111	0.566053
168	N	0	-0.0326203	0.0045	-0.2	0.324444	0.612328
169	D	0.125	-0.388721	0.0017	-0.2	0.4	0.612328
170	V	0	-0.0881674	0.0009	-0.2	0.442222	0.612328
171	A	0	-0.0425108	0.0007	-0.2	0.613333	0.676071
172	P	0	-0.130187	0.0005	0	0.784444	0.676071
173	V	0	-0.252123	0.0002	-0.2	0.613333	0.629795
174	V	0	-0.161556	0.0001	-0.2	0.613333	0.629795
175	E	0	-0.30891	0	-0.2	0.733333	0.566053
176	A	0	-0.743762	0	0	0.553333	0.502311
177	L	0	-1.01467	0	0	0.442222	0.566053
178	K	0	-1.15426	0	0.2	0.511111	0.629795
179	S	0	-1.47729	0.0001	0.2	0.555556	0.676071
180	G	0	-1.23613	0.0001	0.2	0.511111	0.629795
181	L	0	-1.13799	0.0001	0.2	0.511111	0.629795
182	A	0	-1.30899	0.0001	0.2	0.613333	0.629795
183	K	0	-1.14704	0.0001	0.2	0.662222	0.676071
184	L	0	-1.26227	0.0002	0.2	0.5	0.676071
185	A	0	-1.44704	0.0005	0	0.382222	0.629795
186	Q	0.125	-1.43531	0.0009	-0.2	0.433333	0.566053
187	D	0.125	-1.33614	0.0008	-0.4	0.271111	0.629795
188	P	0.25	-0.975532	0.001	-0.4	0.202222	0.676071
189	D	0.125	-0.678056	0.0011	-0.4	0.202222	0.676071
190	Y	0.125	-0.889007	0.0019	-0.2	0.373333	0.676071
191	Q	0.25	-0.914484	0.0023	-0.2	0.391111	0.676071
192	V	0.375	-0.864862	0.002	0	0.451111	0.722346
193	S	0.375	-0.63038	0.0021	0	0.402222	0.676071
194	S	0.375	-0.527051	0.0021	0	0.564444	0.676071
195	Q	0.375	-0.443799	0.002	0	0.4	0.676071
196	L	0.375	0.0924637	0.001	0.2	0.317778	0.722346
197	H	0.25	0.246081	0.0008	0.2	0.326667	0.722346
198	R	0.375	0.270484	0.0006	0.2	0.504444	0.676071
199	G	0.25	0.800196	0.0005	0.4	0.333333	0.676071
200	I	0.125	0.920684	0.0003	0.4	0.326667	0.722346
201	K	0.375	0.767896	0.0002	0.4	0.34	0.676071
202	Q	0.375	0.866408	0.0004	0.4	0.391111	0.676071
203	K	0.375	0.962939	0.0002	0.4	0.273333	0.676071
204	M	0.25	0.931821	0.0003	0	0.282222	0.676071
205	S	0.25	1.21728	0.0002	0	0.351111	0.722346
206	D	0.375	1.15095	0.0001	-0.4	0.36	0.768622
207	G	0.375	1.09882	0.0001	-0.4	0.411111	0.722346
208	E	0.25	0.877449	0	-0.4	0.471111	0.722346
209	V	0.25	0.462708	0.0001	-0.2	0.531111	0.722346
210	M	0.25	0.949369	0.0002	0	0.44	0.722346
211	S	0.375	0.881988	0.0002	0.2	0.58	0.676071
212	R	0.5	0.709793	0.0001	0.4	0.4	0.676071
213	F	0.25	0.825817	0.0001	0.4	0.322222	0.722346
214	K	0.25	0.737584	0.0001	0.4	0.331111	0.722346
215	P	0	0.944896	0.0001	0.4	0.344444	0.768622
216	G	0	0.311219	0.0002	0.4	0.266667	0.768622
217	K	0	0.777549	0.0001	0.2	0.324444	0.768622
218	T	0.125	0.7684	0.0001	0.4	0.26	0.722346
219	Y	0.125	0.670659	0.0001	0.2	0.191111	0.722346
220	R	0	0.673595	0.0001	-0.2	0.2	0.676071
221	D	0	1.0191	0	-0.2	0.255556	0.676071
222	E	0	1.21031	0	-0.2	0.346667	0.629795
223	A	0	0.876885	0.0002	-0.4	0.488889	0.629795
224	F	0.125	1.14336	0.0004	-0.2	0.548889	0.629795
225	M	0.125	0.936886	0.0006	0	0.611111	0.566053
226	S	0	0.875817	0.0008	0	0.553333	0.612328
227	T	0	0.993007	0.0008	0	0.475556	0.629795
228	S	0.125	0.922318	0.0009	0	0.362222	0.676071
229	T	0.125	1.11802	0.0009	0	0.422222	0.676071
230	H	0.125	1.04375	0.0011	0	0.36	0.676071
231	M	0.125	0.926664	0.0012	0	0.471111	0.676071
232	Q	0.125	1.28641	0.0012	0	0.468889	0.629795
233	V	0	1.23642	0.0006	-0.2	0.462222	0.583519
234	S	0	1.0234	0.0004	-0.4	0.342222	0.629795
235	E	0.125	0.882734	0	-0.4	0.482222	0.676071
236	E	0.125	1.15928	0	-0.4	0.373333	0.676071
237	F	0.125	0.767459	0	-0.4	0.373333	0.676071
238	T	0.125	0.580524	0.0001	-0.4	0.373333	0.629795
239	S	0.125	0.996821	0.0001	-0.2	0.544444	0.612328
240	D	0	0.705039	0	-0.2	0.466667	0.612328
241	V	0	0.668555	0	-0.2	0.566667	0.612328
242	T	0	0.328891	0	-0.2	0.513333	0.612328
243	L	0	0.236287	0	0	0.675556	0.612328
244	H	0	0.921984	0.0001	0.2	0.482222	0.658604
245	L	0	0.651956	0.0001	0.2	0.48	0.658604
246	R	0	0.587292	0.0003	0.2	0.377778	0.658604
247	S	0	0.56118	0.0006	0.2	0.431111	0.658604
248	S	0.125	0.652022	0.0008	0.2	0.386667	0.658604
249	S	0.125	0.838798	0.0009	0	0.58	0.722346
250	A	0.125	1.10834	0.0009	0	0.52	0.722346
251	V	0.25	0.928518	0.0009	0	0.637778	0.676071
252	N	0.25	0.586799	0.0013	0	0.646667	0.676071
253	I	0.25	0.844912	0.001	0	0.571111	0.722346
254	G	0.25	0.985807	0.0012	0	0.54	0.722346
255	P	0.25	0.861591	0.0011	0	0.6	0.676071
256	F	0.25	1.0191	0.001	0.2	0.413333	0.722346
257	S	0.25	1.30127	0.001	0.2	0.344444	0.722346
258	K	0.375	1.01357	0.0009	0.2	0.344444	0.722346
259	N	0.375	1.11458	0.0012	0.2	0.253333	0.722346
260	P	0.375	0.955785	0.001	0	0.193333	0.676071
261	Y	0.25	0.87783	0.0007	-0.4	0.202222	0.676071
262	E	0.25	0.734005	0.0001	-0.6	0.202222	0.676071
263	D	0.125	0.89116	0	-0.6	0.277778	0.676071
264	E	0.125	0.923091	0	-0.6	0.391111	0.676071
265	A	0.125	0.585935	0	-0.4	0.568889	0.676071
266	L	0	0.83651	0	-0.2	0.628889	0.676071
267	I	0	0.818332	0	0	0.671111	0.676071
268	S	0	0.776132	0.0001	0	0.715556	0.676071
269	P	0	0.733699	0.0001	0	0.615556	0.629795
270	L	0	0.481245	0.0001	0	0.48	0.676071
271	T	0	0.544669	0.0001	0	0.56	0.676071
272	P	0.125	0.698521	0.0001	0.2	0.508889	0.722346
273	F	0.125	0.429274	0.0001	0.2	0.517778	0.722346
274	K	0	0.368185	0	0.2	0.517778	0.676071
275	V	0.125	0.368185	0	0.2	0.544444	0.676071
276	T	0.125	0.368185	0.0001	0.2	0.566667	0.676071
277	G	0.125	0.368185	0.0001	0.2	0.553333	0.676071
278	L	0.125	0.368185	0.0001	0.4	0.373333	0.676071
279	R	0.125	0.368185	0.0001	0.4	0.311111	0.612328
280	K	0.125	0.368185	0.0001	0.2	0.242222	0.612328
281	Q	0.125	0.368185	0.0002	0	0.08	0.658604
282	D	0.125	0.368185	0	0	0.0933333	0.658604
283	D	0.125	0.368185	0	-0.2	0.16	0.722346
284	K	0.125	0.368185	0	-0.2	0.166667	0.768622
285	W	0.125	0.368185	0	0	0.337778	0.722346
286	H	0.25	0.368185	0	0	0.337778	0.676071
287	V	0.125	0.368185	0	-0.2	0.508889	0.676071
288	D	0.125	0.368185	0	-0.2	0.451111	0.612328
289	L	0.375	0.368185	0.0001	-0.4	0.444444	0.629795
290	N	0.375	0.368185	0.0002	-0.4	0.451111	-
291	E	0.625	0.368185	0	-0.2	0.568889	-
292	I	0.375	0.368185	0.0001	-0.4	0.406667	-
293	A	0.75	0.368185	0.0002	-0.4	0.406667	-
294	D	0.875	0.368185	0.0003	-0.2	0.466667	-
295	N	0.875	0.368185	0.0006	-0.4	0.288889	-
296	S	0.875	-	0.0005	-0.6	0.171111	-
297	D	0.75	-	0.0004	0	0	-
298	E	0.75	-	0.0005	0	0	-
