# Supplementary material for: MolPhase, an advanced prediction algorithm for protein phase separation
Source: EMBO J. 2024 Apr 2;43(9):10. doi: 10.1038/s44318-024-00090-9 (PMC11065880; doi:10.1038/s44318-024-00090-9)
Supplement: Supplementary file 10 — EV Figure Source Data [file 44318_2024_90_MOESM10_ESM.zip › Figure EV2/EV2C/Figure EV2C-Feature scores of XopD2.xlsx]

## Sheet: Figure EV2C
Position	Amino acid	IDR	Pi-Pi	PLD	NCPR	Hydrophobicity	Shannon entropy
1	M	0.875	2.12013	0.0094	0	0	0.722346
2	V	0.875	2.12013	0.0081	0	0	0.658604
3	E	1	2.12013	0.0079	-0.2	0.462222	0.658604
4	S	0.875	2.12013	0.0104	-0.4	0.342222	0.583519
5	Q	1	2.12013	0.0124	-0.4	0.213333	0.583519
6	D	1	2.12013	0.0125	-0.2	0.331111	0.537244
7	P	0.875	2.12013	0.0143	-0.2	0.34	0.453724
8	A	0.875	2.12013	0.0159	-0.2	0.4	0.363484
9	G	1	2.12013	0.0176	0	0.46	0.363484
10	S	1	2.12013	0.0186	0	0.466667	0.363484
11	S	0.875	2.12013	0.0193	0	0.408889	0.453724
12	Y	1	2.12013	0.0197	0	0.4	0.490968
13	S	1	2.12013	0.0195	0	0.388889	0.537244
14	S	1	2.12013	0.0189	0	0.388889	0.548586
15	Y	1	2.12013	0.0181	0	0.4	0.548586
16	S	0.875	2.12013	0.0164	0	0.502222	0.548586
17	S	0.875	2.12013	0.0142	0	0.62	0.566053
18	L	0.75	2.12013	0.0114	0	0.613333	0.612328
19	I	0.625	2.12013	0.011	0	0.595556	0.537244
20	P	0.75	2.12013	0.0116	0	0.597778	0.537244
21	P	0.75	2.12013	0.0121	0	0.477778	0.612328
22	T	0.75	2.33243	0.0124	0	0.36	0.676071
23	P	0.875	2.52761	0.0131	0	0.386667	0.629795
24	S	0.875	2.1176	0.0137	0	0.413333	0.612328
25	G	0.75	2.34888	0.014	0	0.408889	0.658604
26	G	0.875	2.79326	0.0138	0	0.408889	0.676071
27	W	0.875	2.41857	0.0132	0	0.348889	0.722346
28	P	0.875	2.50554	0.0149	0	0.28	0.722346
29	Q	0.75	2.58378	0.0163	0	0.328889	0.768622
30	N	0.75	2.38432	0.0159	0	0.331111	0.768622
31	A	0.75	2.29793	0.0127	0	0.357778	0.722346
32	S	0.75	2.48769	0.0099	-0.2	0.357778	0.722346
33	G	0.75	2.18114	0.0065	-0.2	0.415556	0.676071
34	E	0.75	2.26901	0.0012	-0.2	0.346667	0.676071
35	W	0.75	2.53211	0.0006	-0.2	0.328889	0.629795
36	Y	0.75	2.48691	0.0007	-0.4	0.26	0.583519
37	P	0.5	2.4355	0.0005	-0.2	0.322222	0.629795
38	D	0.75	1.99411	0.0003	-0.2	0.306667	0.629795
39	T	0.625	1.93909	0.0003	-0.2	0.375556	0.676071
40	P	0.625	1.93553	0.0004	-0.4	0.333333	0.629795
41	A	0.625	2.01071	0.0003	-0.2	0.393333	0.612328
42	D	0.75	1.75449	0.0003	-0.2	0.391111	0.629795
43	S	0.75	1.85141	0.0004	-0.2	0.397778	0.583519
44	S	0.75	2.16012	0.0005	0	0.257778	0.629795
45	Y	0.75	1.70999	0.0005	0.2	0.375556	0.566053
46	R	0.75	1.38411	0.0003	0.2	0.373333	0.566053
47	A	0.875	1.62244	0.0002	0.2	0.355556	0.566053
48	W	0.875	1.73034	0.0001	0.2	0.424444	0.566053
49	P	0.75	2.16166	0.0002	0.2	0.424444	0.566053
50	A	0.625	2.07703	0.0002	0.2	0.348889	0.612328
51	R	0.75	2.3719	0.0001	0	0.291111	0.658604
52	P	0.875	1.43102	0.0001	0	0.366667	0.612328
53	E	0.875	1.61174	0.0001	0	0.308889	0.612328
54	A	0.75	1.74087	0.0002	-0.2	0.391111	0.612328
55	S	0.875	1.42993	0.0003	-0.2	0.408889	0.537244
56	S	0.875	1.82933	0.0003	0	0.471111	0.566053
57	S	0.875	1.8269	0.0003	0	0.493333	0.566053
58	T	0.875	1.83706	0.0002	-0.2	0.433333	0.566053
59	F	0.875	2.29978	0.0001	-0.4	0.373333	0.566053
60	D	0.875	2.203	0	-0.4	0.475556	0.519777
61	D	0.875	2.00175	0	-0.6	0.413333	0.583519
62	L	0.75	1.97741	0	-0.6	0.333333	0.629795
63	E	0.625	1.84931	0	-0.4	0.495556	0.612328
64	S	0.625	1.62977	0.0001	-0.4	0.495556	0.566053
65	L	0.5	2.32468	0.0001	-0.4	0.393333	0.566053
66	D	0.5	2.61767	0.0002	0	0.371111	0.566053
67	S	0.375	2.06712	0.0005	0.2	0.288889	0.566053
68	R	0.375	2.11749	0.0008	0.2	0.126667	0.612328
69	R	0.375	1.1662	0.0012	0.4	0.175556	0.676071
70	N	0.5	0.662949	0.002	0.4	0.175556	0.676071
71	Y	0.5	0.712256	0.002	0.2	0.246667	0.722346
72	S	0.5	1.22683	0.0018	0.2	0.246667	0.768622
73	Y	0.5	1.64774	0.0014	0	0.246667	0.768622
74	R	0.5	1.33182	0.0006	0	0.337778	0.722346
75	E	0.5	1.11457	0.0002	-0.2	0.277778	0.722346
76	F	0.5	0.926291	0.0001	-0.2	0.391111	0.722346
77	D	0.5	1.08981	0.0001	-0.4	0.413333	0.676071
78	L	0.5	0.648005	0.0003	-0.2	0.475556	0.629795
79	N	0.625	0.467511	0.0007	-0.2	0.377778	0.629795
80	T	0.5	0.883775	0.0007	0	0.377778	0.629795
81	P	0.5	1.07864	0.0007	-0.2	0.215556	0.583519
82	Q	0.625	0.9891	0.0007	-0.2	0.393333	0.566053
83	E	0.625	1.13154	0.0001	-0.4	0.331111	0.629795
84	I	0.625	0.891277	0.0001	-0.4	0.288889	0.676071
85	E	0.625	-0.176929	0.0001	-0.4	0.331111	0.676071
86	Q	0.625	-0.321046	0.0006	-0.2	0.4	0.676071
87	P	0.625	0.0435771	0.0006	-0.2	0.28	0.676071
88	G	0.625	-0.118572	0.0005	0	0.337778	0.629795
89	W	0.625	0.367599	0.0003	0	0.337778	0.629795
90	W	0.5	0.686509	0.0004	0	0.302222	0.612328
91	Q	0.375	0.469236	0.0013	0	0.351111	0.612328
92	H	0.375	0.198259	0.0014	0	0.355556	0.612328
93	A	0.375	-0.0245094	0.0015	0	0.357778	0.548586
94	T	0.375	-0.176195	0.0017	0	0.475556	0.612328
95	S	0.5	0.135346	0.002	0	0.537778	0.612328
96	A	0.5	0.443815	0.0022	0	0.48	0.612328
97	G	0.5	0.109714	0.0024	0	0.477778	0.676071
98	S	0.375	0.278241	0.0024	0	0.466667	0.629795
99	S	0.375	0.0982062	0.0022	0.2	0.326667	0.676071
100	Y	0.5	0.14844	0.002	0.2	0.375556	0.612328
101	R	0.625	-0.00953288	0.0014	0.2	0.373333	0.612328
102	A	0.625	0.0830596	0.0011	0.2	0.355556	0.566053
103	W	0.75	0.210337	0.0008	0.2	0.424444	0.566053
104	P	0.625	0.161808	0.001	0	0.446667	0.566053
105	A	0.5	0.892147	0.0012	0	0.371111	0.612328
106	Q	0.75	0.974159	0.0013	-0.2	0.313333	0.658604
107	P	0.75	0.172651	0.0009	-0.2	0.388889	0.612328
108	E	0.5	0.00315996	0.0004	-0.2	0.331111	0.612328
109	A	0.75	-0.0926481	0.0005	-0.2	0.391111	0.612328
110	S	0.875	0.0448496	0.0006	-0.2	0.408889	0.537244
111	S	0.875	0.351631	0.0006	0	0.471111	0.566053
112	S	0.875	0.817702	0.0005	0	0.493333	0.566053
113	T	0.875	0.600941	0.0003	-0.2	0.433333	0.566053
114	F	0.75	0.649545	0.0001	-0.4	0.373333	0.566053
115	D	0.75	0.432766	0	-0.4	0.475556	0.566053
116	D	0.625	0.31232	0	-0.6	0.413333	0.629795
117	L	0.625	0.305429	0	-0.6	0.333333	0.676071
118	E	0.625	0.436411	0	-0.4	0.495556	0.722346
119	S	0.375	0.570247	0.0003	-0.4	0.495556	0.676071
120	L	0.375	0.802491	0.0005	-0.4	0.393333	0.676071
121	D	0.5	0.676713	0.0012	0	0.371111	0.676071
122	S	0.25	0.450429	0.0038	0	0.311111	0.676071
123	R	0.125	0.218461	0.0059	0	0.148889	0.676071
124	Q	0.125	0.2403	0.0097	0.2	0.197778	0.722346
125	N	0.375	-0.148282	0.0105	0.2	0.206667	0.676071
126	Y	0.25	0.11818	0.0099	0	0.277778	0.722346
127	G	0.25	0.562737	0.0085	0.2	0.255556	0.768622
128	Y	0.375	1.06566	0.0064	0	0.255556	0.768622
129	R	0.375	1.45305	0.0027	0	0.346667	0.722346
130	E	0.375	0.861059	0.0007	-0.2	0.277778	0.722346
131	F	0.375	0.72309	0.0005	-0.2	0.391111	0.722346
132	D	0.375	0.563435	0.0004	-0.4	0.413333	0.676071
133	L	0.375	0.809683	0.0005	-0.2	0.475556	0.629795
134	N	0.375	1.14032	0.001	-0.2	0.377778	0.629795
135	T	0.375	1.39113	0.001	0	0.377778	0.629795
136	P	0.25	1.36141	0.001	-0.2	0.215556	0.566053
137	Q	0.375	1.2965	0.001	-0.2	0.393333	0.612328
138	E	0.375	1.27999	0.0004	-0.4	0.331111	0.676071
139	I	0.375	1.248	0.0003	-0.4	0.288889	0.722346
140	E	0.375	0.660787	0.0005	-0.4	0.331111	0.676071
141	Q	0.375	1.09256	0.0023	-0.2	0.4	0.629795
142	P	0.375	1.25671	0.0027	-0.2	0.28	0.629795
143	G	0.375	1.51893	0.0029	0	0.28	0.676071
144	W	0.375	1.38725	0.0029	0	0.328889	0.629795
145	Q	0.375	1.60626	0.0044	0	0.404444	0.629795
146	Y	0.375	1.72703	0.0046	0	0.397778	0.629795
147	A	0.375	1.36991	0.0044	0	0.382222	0.566053
148	T	0.5	1.18342	0.0043	0	0.5	0.612328
149	P	0.5	0.631529	0.0044	0	0.451111	0.629795
150	A	0.5	1.42007	0.0044	0	0.393333	0.629795
151	Q	0.625	2.26102	0.0044	0	0.393333	0.629795
152	S	0.625	1.98223	0.0034	-0.2	0.351111	0.566053
153	T	0.625	1.72691	0.002	-0.2	0.293333	0.566053
154	D	0.625	1.15977	0.0012	-0.2	0.355556	0.612328
155	S	0.625	1.08452	0.001	-0.2	0.435556	0.583519
156	T	0.625	1.02261	0.0007	-0.4	0.373333	0.658604
157	F	0.5	1.04657	0.0006	-0.2	0.442222	0.658604
158	D	0.5	0.924747	0.0005	-0.2	0.544444	0.612328
159	G	0.5	0.957018	0.0007	-0.2	0.542222	0.612328
160	L	0.5	1.28937	0.0007	-0.2	0.462222	0.658604
161	S	0.5	0.808739	0.0011	0	0.582222	0.658604
162	S	0.5	0.571254	0.0013	0	0.573333	0.722346
163	M	0.5	0.535313	0.0015	0	0.417778	0.768622
164	S	0.5	0.959515	0.0015	0	0.406667	0.768622
165	H	0.375	1.0397	0.0014	0	0.415556	0.768622
166	Y	0.5	1.36621	0.0013	0.2	0.273333	0.768622
167	G	0.5	1.18528	0.001	0	0.213333	0.768622
168	R	0.375	1.19511	0.0004	0	0.346667	0.722346
169	E	0.375	1.31413	0.0001	-0.2	0.297778	0.658604
170	F	0.375	0.883419	0.0001	-0.2	0.391111	0.676071
171	D	0.375	0.555358	0.0001	-0.4	0.413333	0.612328
172	L	0.5	0.626356	0.0002	-0.2	0.475556	0.612328
173	N	0.625	0.785592	0.0007	-0.2	0.377778	0.612328
174	T	0.625	1.31571	0.0006	0	0.377778	0.566053
175	P	0.625	1.19226	0.0007	-0.2	0.215556	0.566053
176	Q	0.75	1.09028	0.0006	-0.4	0.215556	0.612328
177	E	0.75	1.66117	0.0001	-0.6	0.153333	0.612328
178	E	0.75	1.58073	0	-0.8	0.111111	0.676071
179	D	0.625	1.47838	0	-0.8	0.153333	0.676071
180	E	0.625	1.37952	0	-0.6	0.211111	0.676071
181	P	0.625	1.47487	0.0001	-0.6	0.211111	0.676071
182	W	0.625	1.65579	0.0001	-0.4	0.26	0.676071
183	D	0.5	1.59702	0.0003	-0.2	0.328889	0.676071
184	Y	0.5	1.14566	0.0011	-0.2	0.348889	0.676071
185	G	0.5	1.28402	0.0015	-0.2	0.291111	0.676071
186	T	0.5	0.930754	0.0017	0	0.353333	0.722346
187	Q	0.5	0.892737	0.0021	0	0.346667	0.722346
188	T	0.5	1.13213	0.0018	0	0.448889	0.676071
189	P	0.5	1.16345	0.0017	0	0.455556	0.676071
190	V	0.5	1.87098	0.0015	0	0.462222	0.722346
191	G	0.5	1.51727	0.0017	0	0.46	0.722346
192	H	0.5	1.25033	0.0016	0	0.535556	0.722346
193	S	0.625	1.17621	0.0016	0	0.484444	0.722346
194	A	0.625	0.925692	0.0015	0	0.475556	0.722346
195	M	0.625	0.717315	0.0013	0	0.511111	0.722346
196	S	0.625	0.896808	0.0011	-0.2	0.451111	0.722346
197	P	0.625	0.288285	0.0006	0	0.311111	0.676071
198	E	0.625	0.46908	0.0001	0	0.368889	0.722346
199	R	0.5	0.624147	0.0001	-0.2	0.308889	0.676071
200	I	0.625	0.760567	0	-0.2	0.437778	0.676071
201	D	0.5	0.896036	0	-0.2	0.437778	0.612328
202	V	0.5	1.4851	0.0001	-0.4	0.46	0.629795
203	D	0.5	1.35996	0.0002	-0.4	0.444444	0.676071
204	N	0.5	2.02324	0.0006	-0.2	0.486667	0.676071
205	L	0.5	1.62665	0.0005	-0.2	0.375556	0.612328
206	P	0.5	1.74723	0.0008	0	0.417778	0.612328
207	S	0.5	1.73884	0.0009	0	0.417778	0.676071
208	P	0.5	1.3685	0.001	-0.2	0.255556	0.612328
209	Q	0.5	1.37815	0.0009	-0.2	0.384444	0.629795
210	D	0.5	0.675979	0.0003	-0.2	0.442222	0.629795
211	V	0.5	0.832628	0.0002	-0.4	0.4	0.676071
212	A	0.5	0.917129	0.0001	-0.4	0.442222	0.676071
213	D	0.5	0.978209	0.0001	-0.4	0.442222	0.629795
214	P	0.5	1.27128	0.0001	-0.4	0.433333	0.676071
215	E	0.5	1.33724	0	-0.4	0.357778	0.722346
216	L	0.375	1.10184	0.0001	-0.2	0.357778	0.676071
217	P	0.375	1.47684	0.0002	-0.2	0.486667	0.676071
218	Q	0.375	0.854227	0.0003	0	0.548889	0.629795
219	V	0.5	0.364447	0.0002	-0.2	0.386667	0.629795
220	T	0.25	0.178893	0.0001	-0.2	0.406667	0.629795
221	D	0.25	-0.111484	0.0001	-0.2	0.466667	0.612328
222	T	0.25	-0.878485	0.0001	-0.2	0.353333	0.658604
223	S	0.25	-1.30042	0.0001	-0.2	0.453333	0.658604
224	W	0.125	-1.48809	0	0	0.615556	0.658604
225	L	0.125	-1.51215	0	-0.2	0.553333	0.658604
226	L	0.125	-1.27167	0	-0.2	0.562222	0.676071
227	D	0.125	-1.58647	0	-0.2	0.511111	0.658604
228	G	0	-1.23951	0.0001	-0.2	0.511111	0.676071
229	H	0	-1.13546	0.0001	0	0.326667	0.629795
230	L	0	-0.743169	0.0001	0.2	0.444444	0.583519
231	R	0	-0.87374	0.0001	0.2	0.424444	0.566053
232	A	0	-0.953326	0.0002	0.2	0.48	0.583519
233	Y	0	-0.661988	0.0002	0	0.317778	0.566053
234	T	0	-0.773165	0.0001	-0.4	0.34	0.566053
235	D	0	-0.984938	0	-0.4	0.384444	0.566053
236	D	0.125	-0.8645	0	-0.4	0.453333	0.612328
237	L	0.125	-0.823758	0.0001	-0.2	0.368889	0.612328
238	A	0	-0.536776	0.0002	0.2	0.346667	0.612328
239	R	0	-0.626286	0.0002	0.4	0.508889	0.658604
240	R	0	-0.555563	0.0004	0.6	0.324444	0.676071
241	L	0	-0.785445	0.0007	0.6	0.275556	0.658604
242	R	0	-0.466023	0.0017	0.4	0.297778	0.676071
243	G	0	-0.555685	0.0036	0.2	0.362222	0.676071
244	Q	0	-0.605007	0.0048	0.2	0.2	0.629795
245	P	0	-0.710144	0.0048	0	0.34	0.629795
246	N	0	-0.723772	0.0047	0	0.277778	0.629795
247	A	0	-0.924325	0.0032	0	0.44	0.629795
248	H	0	-0.91271	0.0018	0	0.56	0.676071
249	L	0	-0.707888	0.0007	0	0.566667	0.676071
250	L	0	-1.20273	0.0004	0	0.588889	0.722346
251	H	0	-1.45743	0.0004	0	0.7	0.722346
252	F	0	-1.72059	0.0003	-0.2	0.537778	0.722346
253	A	0	-2.32729	0.0003	-0.2	0.435556	0.676071
254	D	0	-2.36357	0.0003	-0.2	0.428889	0.612328
255	S	0	-2.72291	0.0006	-0.2	0.46	0.566053
256	Q	0	-2.85487	0.0007	-0.2	0.513333	0.629795
257	V	0	-2.98312	0.0004	0	0.575556	0.629795
258	V	0	-3.67892	0.0004	0	0.635556	0.676071
259	T	0	-3.0717	0.0005	0	0.797778	0.676071
260	M	0.25	-2.71825	0.0007	0	0.686667	0.676071
261	L	0.25	-2.62042	0.0008	0	0.575556	0.676071
262	S	0.25	-2.29735	0.0013	0	0.575556	0.676071
263	S	0.375	-1.87967	0.0016	-0.2	0.455556	0.676071
264	T	0.5	-1.47613	0.0018	-0.2	0.335556	0.629795
265	D	0.5	-1.41311	0.0023	-0.2	0.344444	0.566053
266	P	0.25	-1.22355	0.004	-0.2	0.284444	0.566053
267	G	0.25	-1.30582	0.0054	-0.2	0.222222	0.519777
268	Q	0.25	-1.11902	0.0063	0	0.34	0.519777
269	Q	0.25	-1.5108	0.0061	0.2	0.275556	0.566053
270	A	0.125	-1.70347	0.0042	0.2	0.324444	0.566053
271	R	0.125	-1.06214	0.0026	0.4	0.302222	0.566053
272	A	0.125	-0.931208	0.0017	0.6	0.28	0.583519
273	R	0.125	-0.92861	0.0008	0.6	0.324444	0.583519
274	R	0.25	-0.772805	0.0004	0.4	0.508889	0.583519
275	L	0	-0.454608	0.0001	0.4	0.562222	0.583519
276	L	0	-0.101583	0.0001	0.2	0.653333	0.566053
277	V	0	-0.0338062	0.0001	-0.2	0.675556	0.566053
278	G	0	0.590628	0.0001	-0.4	0.513333	0.629795
279	D	0	0.731019	0	-0.4	0.522222	0.566053
280	D	0	0.645579	0	-0.4	0.393333	0.566053
281	V	0	0.538772	0.0001	-0.4	0.366667	0.566053
282	P	0	0.53658	0.0001	-0.2	0.544444	0.612328
283	P	0	0.362452	0.0002	0	0.715556	0.612328
284	I	0.125	0.350297	0.0001	0	0.684444	0.629795
285	V	0.125	0.44295	0.0002	0	0.804444	0.629795
286	F	0.125	0.24689	0.0004	0	0.804444	0.629795
287	L	0.25	0.433767	0.0008	0	0.804444	0.676071
288	P	0.25	0.616366	0.0022	0	0.633333	0.676071
289	I	0.125	0.867017	0.0034	0	0.493333	0.722346
290	N	0.125	0.816945	0.0075	0	0.373333	0.676071
291	Q	0.125	1.07271	0.0083	0	0.331111	0.722346
292	P	0.125	1.2631	0.0079	0	0.293333	0.676071
293	N	0.125	1.54695	0.0073	0	0.3	0.676071
294	F	0.125	1.7693	0.004	0	0.357778	0.676071
295	H	0.125	1.66213	0.0022	0	0.375556	0.629795
296	W	0	1.50291	0.0006	0	0.537778	0.629795
297	S	0	1.61841	0.0004	0	0.56	0.629795
298	L	0	1.50942	0.0002	0	0.724444	0.583519
299	L	0	1.43158	0.0001	0	0.837778	0.629795
300	V	0	1.27164	0.0001	-0.2	0.777778	0.583519
301	V	0	1.33588	0.0002	0	0.593333	0.566053
302	D	0	1.23705	0.0004	0.2	0.408889	0.490968
303	R	0	1.08143	0.0012	0.2	0.237778	0.537244
304	R	0	0.661526	0.0026	0.4	0.0577778	0.537244
305	N	0	0.264698	0.0052	0.4	0.0577778	0.473501
306	K	0	0.559404	0.0056	0.2	0.197778	0.427226
307	D	0	0.146342	0.0084	0	0.337778	0.427226
308	A	0	0.112693	0.0184	0	0.455556	0.473501
309	A	0	-0.0386552	0.03	-0.2	0.582222	0.473501
310	A	0	0.161646	0.0433	0	0.631111	0.548586
311	A	0	0.201249	0.0586	0	0.562222	0.612328
312	Y	0.125	-0.147638	0.0763	0	0.493333	0.612328
313	Y	0.125	-0.14994	0.0869	-0.2	0.375556	0.676071
314	Y	0.125	0.117857	0.0932	-0.2	0.317778	0.658604
315	D	0	0.164999	0.0968	-0.2	0.388889	0.583519
316	S	0	0.188647	0.1112	-0.2	0.457778	0.583519
317	M	0.125	-0.132824	0.1232	-0.2	0.408889	0.583519
318	A	0.125	-0.416756	0.1315	0	0.471111	0.583519
319	Q	0.125	-0.28537	0.1412	0	0.411111	0.583519
320	T	0.125	-0.282684	0.1428	0	0.333333	0.658604
321	Q	0.125	-0.363535	0.1463	0	0.215556	0.658604
322	P	0.125	-0.508149	0.145	0	0.215556	0.676071
323	Q	0.125	-0.254152	0.1432	0.2	0.131111	0.612328
324	Q	0	-0.176074	0.1332	0.2	0.18	0.612328
325	R	0	-0.322747	0.0947	0.2	0.3	0.612328
326	Y	0	-0.338573	0.0734	0.2	0.417778	0.566053
327	L	0	-0.317195	0.0385	0	0.417778	0.612328
328	A	0	-0.317195	0.029	-0.2	0.56	0.612328
329	D	0	-0.317195	0.0208	-0.2	0.628889	0.629795
330	M	0	-0.317195	0.0187	-0.2	0.584444	0.629795
331	A	0	-0.317195	0.0155	-0.2	0.515556	0.629795
332	A	0	-0.317195	0.0128	0	0.522222	0.676071
333	Y	0	-0.317195	0.0104	0	0.564444	0.676071
334	H	0	-0.317195	0.0063	0	0.515556	0.676071
335	L	0	-0.317195	0.003	0	0.56	0.676071
336	G	0	-0.317195	0.0021	-0.2	0.511111	0.722346
337	L	0	-0.317195	0.0007	-0.2	0.553333	0.722346
338	D	0	-0.317195	0.0004	0	0.382222	0.722346
339	Y	0	-0.317195	0.0003	-0.2	0.313333	0.722346
340	K	0	-0.317195	0.0001	-0.2	0.328889	0.676071
341	E	0	-0.317195	0	0	0.335556	0.676071
342	I	0	-0.317195	0.0001	-0.2	0.286667	0.676071
343	H	0.125	-0.317195	0.0002	-0.4	0.415556	-
344	E	0	-0.317195	0.0003	-0.2	0.457778	-
345	M	0.125	-0.317195	0.0016	-0.2	0.342222	-
346	P	0.25	-0.317195	0.0025	-0.2	0.453333	-
347	T	0.5	-0.317195	0.0032	0	0.631111	-
348	A	0.625	-0.317195	0.0043	0	0.511111	-
349	I	0.625	-	0.0056	0	0.511111	-
350	Q	0.875	-	0.01	0	0	-
351	P	0.875	-	0.011	0	0	-
