# Supplementary material for: MolPhase, an advanced prediction algorithm for protein phase separation
Source: EMBO J. 2024 Apr 2;43(9):10. doi: 10.1038/s44318-024-00090-9 (PMC11065880; doi:10.1038/s44318-024-00090-9)
Supplement: Supplementary file 10 — EV Figure Source Data [file 44318_2024_90_MOESM10_ESM.zip › Figure EV2/EV2D/Figure EV2D-Feature scores of XopX2.xlsx]

## Sheet: Figure EV2D
Position	Amino acid	IDR	Pi-Pi	PLD	NCPR	Hydrophobicity	Shannon entropy
1	M	0.75	-0.993243	0.0066	0	0	0.537244
2	R	0.875	-0.993243	0.0052	0	0	0.537244
3	S	0.75	-0.993243	0.0046	0.6	0.224444	0.612328
4	R	0.75	-0.993243	0.0036	0.6	0.111111	0.612328
5	R	0.75	-0.993243	0.0032	0.6	0.111111	0.676071
6	H	0.75	-0.993243	0.0031	0.6	0.0511111	0.722346
7	R	0.875	-0.993243	0.003	0.4	0.08	0.768622
8	N	0.75	-0.993243	0.0032	0.2	0.151111	0.722346
9	H	0.75	-0.993243	0.0025	0.2	0.315556	0.676071
10	Y	0.375	-0.993243	0.0019	-0.2	0.337778	0.629795
11	V	0.375	-0.993243	0.0008	-0.2	0.455556	0.566053
12	D	0.5	-0.993243	0.0005	-0.2	0.508889	0.566053
13	A	0.375	-0.993243	0.0004	-0.2	0.622222	0.566053
14	S	0.5	-0.993243	0.0004	-0.2	0.493333	0.566053
15	L	0.5	-0.993243	0.0003	0	0.655556	0.548586
16	P	0.375	-0.993243	0.0003	0	0.597778	0.537244
17	L	0.375	-0.993243	0.0003	0	0.58	0.566053
18	S	0.375	-0.993243	0.0004	0	0.46	0.548586
19	P	0.375	-0.993243	0.0005	0	0.486667	0.473501
20	P	0.25	-0.993243	0.0005	0	0.382222	0.537244
21	G	0.25	-0.993243	0.0004	0	0.44	0.583519
22	W	0.125	-0.62346	0.0002	0	0.56	0.583519
23	A	0	-0.543816	0.0003	0	0.56	0.5
24	L	0	-0.313049	0.0003	0	0.608889	0.583519
25	P	0	-0.304215	0.0006	0	0.668889	0.537244
26	A	0	-0.352085	0.0009	0	0.668889	0.537244
27	A	0	-0.397771	0.0011	0.2	0.484444	0.612328
28	A	0	-0.350723	0.0013	0.2	0.442222	0.676071
29	R	0	-0.0339638	0.0016	0.2	0.464444	0.722346
30	Q	0	-0.144385	0.0022	0.2	0.464444	0.676071
31	F	0	-0.387257	0.002	0.2	0.395556	0.722346
32	A	0	-0.311102	0.0021	0	0.417778	0.658604
33	Y	0	-0.322341	0.0021	0	0.588889	0.722346
34	Q	0	-0.104393	0.002	-0.2	0.448889	0.722346
35	V	0	-0.122173	0.0008	-0.2	0.373333	0.722346
36	E	0	-0.362331	0.0004	-0.2	0.393333	0.722346
37	P	0	-0.520523	0.0004	-0.2	0.511111	0.722346
38	G	0	-0.553162	0.0004	0	0.317778	0.722346
39	A	0.125	-0.409677	0.0003	0.2	0.435556	0.722346
40	R	0.125	-0.374933	0.0002	0.2	0.451111	0.768622
41	A	0	-0.302721	0.0001	0.2	0.56	0.768622
42	W	0	-0.340038	0	0.2	0.562222	0.768622
43	I	0	-0.440668	0	0.2	0.575556	0.768622
44	M	0.25	-0.279511	0.0001	0	0.457778	0.768622
45	K	0.375	-0.628338	0	0	0.406667	0.768622
46	E	0.375	-0.590133	0.0001	0	0.228889	0.722346
47	H	0.375	-0.634526	0.0003	0	0.171111	0.676071
48	Q	0.375	-0.560454	0.0006	-0.2	0.222222	0.676071
49	T	0.375	-0.168822	0.0005	0.2	0.2	0.629795
50	P	0.5	-0.0342005	0.0004	0.2	0.333333	0.612328
51	R	0.375	0.0184508	0.0003	0.2	0.402222	0.658604
52	F	0.375	-0.350641	0.0003	0.2	0.511111	0.676071
53	G	0.5	-0.0644962	0.0003	0.2	0.511111	0.676071
54	V	0.5	-0.283983	0.0002	0	0.595556	0.629795
55	P	0.5	-0.265236	0.0002	-0.2	0.455556	0.629795
56	T	0.5	-0.161084	0.0001	0	0.364444	0.676071
57	E	0.5	0.206552	0	0.2	0.171111	0.629795
58	R	0.375	0.376313	0.0001	0.2	0.177778	0.676071
59	R	0.375	0.288217	0.0002	0.2	0.157778	0.722346
60	Y	0.375	0.370117	0.0003	0.4	0.277778	0.722346
61	P	0.375	0.148266	0.0003	0	0.3	0.676071
62	M	0.375	0.499544	0.0002	-0.2	0.5	0.676071
63	E	0.375	0.0688177	0.0001	0	0.442222	0.676071
64	I	0.375	0.0103693	0.0001	0.2	0.391111	0.629795
65	K	0.5	-0.190894	0.0002	0.2	0.388889	0.566053
66	K	0.75	-0.0541438	0.0007	0.4	0.388889	0.566053
67	A	0.75	-1.74746e-05	0.0031	0.4	0.271111	0.566053
68	Q	0.75	-0.173945	0.0059	0.2	0.397778	0.612328
69	S	0.75	-0.372549	0.0064	0	0.475556	0.658604
70	A	0.75	-0.544864	0.0068	0	0.4	0.676071
71	G	0.75	-0.670323	0.0072	0	0.46	0.676071
72	P	0.75	-0.396304	0.0073	0	0.46	0.676071
73	S	0.75	-0.612578	0.0072	0	0.342222	0.676071
74	S	0.75	-0.632792	0.0069	0	0.335556	0.676071
75	Q	0.75	-0.670605	0.0065	-0.2	0.293333	0.629795
76	T	0.75	-0.849612	0.004	-0.2	0.395556	0.676071
77	E	0.625	-0.631973	0.0024	-0.2	0.335556	0.612328
78	L	0.625	-0.877385	0.0025	-0.2	0.335556	0.676071
79	Q	0.625	-0.731557	0.0033	-0.2	0.391111	0.676071
80	N	0.625	-0.694543	0.0032	0.2	0.368889	0.676071
81	A	0.625	-0.797866	0.0019	0	0.206667	0.612328
82	R	0.625	-1.11335	0.0008	0.2	0.184444	0.612328
83	E	0.625	-1.03963	0.0001	0	0.184444	0.658604
84	R	0.625	-0.918647	0.0001	-0.2	0.0666667	0.722346
85	D	0.5	-0.640393	0	-0.4	0.157778	0.722346
86	E	0.375	-0.786411	0	-0.2	0.335556	0.676071
87	G	0.375	-0.845205	0.0001	-0.4	0.528889	0.722346
88	I	0.375	-0.67204	0.0001	-0.4	0.528889	0.676071
89	V	0.375	-0.388209	0.0001	-0.2	0.691111	0.676071
90	E	0.375	-0.318708	0.0002	-0.2	0.622222	0.676071
91	L	0.375	-0.329528	0.0014	-0.2	0.486667	0.629795
92	Q	0.375	-0.495472	0.0057	-0.2	0.433333	0.583519
93	P	0.375	-0.34394	0.0068	0	0.551111	0.629795
94	A	0.5	-0.287894	0.0076	0	0.448889	0.676071
95	A	0.5	-0.0784827	0.0086	0	0.491111	0.676071
96	S	0.5	0.0422961	0.0097	0	0.511111	0.676071
97	P	0.25	-0.2847	0.0105	0	0.442222	0.722346
98	T	0.25	-0.540705	0.0111	0	0.384444	0.722346
99	Y	0.125	-0.547978	0.0123	0	0.324444	0.676071
100	S	0.125	-0.666596	0.0128	0	0.453333	0.629795
101	Q	0	-0.650335	0.013	0	0.391111	0.629795
102	V	0.25	-0.251781	0.0116	0	0.384444	0.583519
103	N	0.125	-0.326787	0.0115	0	0.442222	0.566053
104	P	0.125	-0.168251	0.0093	0	0.604444	0.519777
105	A	0.25	-0.510729	0.0067	0	0.493333	0.566053
106	L	0.375	-0.41432	0.0043	0	0.611111	0.548586
107	S	0.375	-0.182066	0.0038	0	0.731111	0.612328
108	A	0.25	-0.262213	0.0031	0	0.784444	0.612328
109	L	0.25	-0.469571	0.0025	0	0.664444	0.537244
110	V	0.375	-0.16224	0.0025	0	0.766667	0.5
111	P	0.375	0.0268925	0.0031	0	0.708889	0.5
112	L	0.625	0.126807	0.0035	0.2	0.524444	0.5
113	S	0.625	0.19937	0.0054	0.2	0.413333	0.409759
114	R	0.625	0.147423	0.007	0.2	0.371111	0.5
115	S	0.625	-0.194671	0.0098	0.2	0.268889	0.453724
116	N	0.5	-0.226005	0.0122	0.2	0.268889	0.473501
117	S	0.625	-0.34323	0.0123	0	0.351111	0.473501
118	S	0.5	-0.278053	0.0122	0	0.36	0.548586
119	S	0.625	-0.173347	0.0119	0	0.422222	0.537244
120	G	0.625	-0.174442	0.0114	0	0.422222	0.5
121	T	0.5	-0.189409	0.0103	0	0.48	0.5
122	S	0.5	-0.286337	0.0098	0	0.537778	0.409759
123	A	0.5	0.225225	0.0089	0	0.586667	0.409759
124	A	0.375	0.178104	0.0082	0	0.524444	0.5
125	A	0.375	0.0833921	0.0077	0	0.642222	0.5
126	N	0.25	0.0378612	0.0072	0	0.642222	0.583519
127	I	0.25	-0.161936	0.0043	0	0.642222	0.5
128	A	0.25	-0.0472135	0.0034	0	0.531111	0.5
129	A	0.25	-0.12456	0.0027	0	0.648889	0.583519
130	H	0.25	-0.399228	0.0021	0.2	0.462222	0.658604
131	A	0.25	-0.627568	0.0015	0.2	0.404444	0.658604
132	K	0.25	-1.0222	0.001	0.2	0.404444	0.722346
133	S	0.375	-1.06584	0.001	0.2	0.56	0.658604
134	A	0.375	-1.10043	0.001	0.2	0.56	0.658604
135	L	0.25	-0.643161	0.0009	0	0.568889	0.722346
136	A	0.25	-0.719349	0.0012	0	0.577778	0.658604
137	N	0.25	-0.49535	0.0015	0	0.631111	0.676071
138	G	0.375	-0.416189	0.0013	0.2	0.446667	0.629795
139	V	0.375	-0.458367	0.0007	0.2	0.335556	0.583519
140	R	0.375	-0.585221	0.0006	0.2	0.453333	0.566053
141	H	0.375	-0.415197	0.0006	0.2	0.444444	0.537244
142	A	0.375	-0.674859	0.0005	0.2	0.335556	0.473501
143	S	0.25	-0.813221	0.0005	0	0.475556	0.548586
144	T	0.25	-0.837469	0.0004	0	0.64	0.612328
145	A	0.25	-0.415153	0.0003	0	0.582222	0.612328
146	V	0.25	-0.182448	0.0002	0.2	0.5	0.612328
147	S	0.25	-0.241912	0.0003	0.2	0.555556	0.566053
148	R	0.25	-0.606952	0.0002	0.2	0.555556	0.566053
149	A	0.125	-0.237505	0.0002	0.2	0.444444	0.519777
150	A	0.125	0.0447935	0.0002	0	0.384444	0.502311
151	S	0.125	0.0521434	0.0002	-0.2	0.568889	0.502311
152	D	0.125	0.678041	0.0001	-0.2	0.508889	0.566053
153	L	0.125	0.5583	0	-0.2	0.451111	0.612328
154	W	0	0.585544	0	-0.2	0.553333	0.612328
155	S	0	0.585123	0.0001	0	0.613333	0.612328
156	L	0	-0.0319909	0	-0.2	0.451111	0.612328
157	S	0	0.0849328	0.0001	-0.2	0.555556	0.676071
158	D	0	0.0819408	0.0001	0	0.473333	0.676071
159	L	0.125	0.239875	0.0001	0	0.373333	0.676071
160	R	0.125	0.304501	0.0003	0	0.433333	0.722346
161	T	0.125	0.35242	0.0005	0.2	0.595556	0.722346
162	M	0.125	0.213159	0.0009	0.2	0.433333	0.676071
163	L	0.125	0.497319	0.0011	0	0.575556	0.722346
164	Q	0.125	0.192125	0.0021	0	0.52	0.722346
165	M	0.125	0.134728	0.0022	0	0.517778	0.722346
166	H	0.125	-0.141963	0.0021	0	0.355556	0.722346
167	A	0.125	-0.0868927	0.002	-0.2	0.355556	0.676071
168	N	0.125	0.383351	0.002	-0.2	0.277778	0.722346
169	D	0.125	0.407348	0.0011	-0.2	0.388889	0.722346
170	P	0.125	0.042898	0.0008	-0.2	0.411111	0.722346
171	A	0	0.0409868	0.0005	-0.2	0.573333	0.722346
172	F	0	-0.0335546	0.0002	-0.2	0.573333	0.722346
173	L	0	-0.0612506	0.0001	-0.2	0.708889	0.676071
174	E	0.125	0.0881171	0	-0.2	0.753333	0.722346
175	I	0.125	0.0298205	0	0	0.591111	0.768622
176	L	0.125	-0.0427655	0	0	0.497778	0.768622
177	R	0.25	-0.196909	0.0001	0.2	0.557778	0.768622
178	G	0.375	-0.11238	0.0002	0	0.38	0.722346
179	S	0.375	-0.441978	0.0002	0	0.26	0.676071
180	D	0.125	-0.497114	0.0001	-0.4	0.282222	0.676071
181	P	0.125	-0.43551	0.0001	-0.4	0.22	0.629795
182	E	0.25	-0.28598	0.0001	-0.4	0.277778	0.629795
183	H	0.375	-0.337395	0.0002	-0.2	0.34	0.629795
184	A	0.375	-0.34149	0.0004	-0.2	0.297778	0.676071
185	T	0.375	-0.399915	0.0005	0	0.304444	0.676071
186	Q	0.5	-0.559982	0.0007	0	0.36	0.658604
187	H	0.375	-0.604052	0.0006	0	0.404444	0.722346
188	T	0.375	-0.763521	0.0004	0	0.46	0.722346
189	L	0.375	-0.504917	0.0003	0	0.52	0.676071
190	A	0.25	-0.585494	0.0004	0	0.646667	0.676071
191	S	0.25	-0.690971	0.0005	0.2	0.562222	0.676071
192	C	0.125	-1.10114	0.0005	0.2	0.4	0.612328
193	R	0	-1.8273	0.0009	0.2	0.282222	0.566053
194	Q	0	-2.0061	0.0017	0.2	0.342222	0.566053
195	Q	0.125	-2.01685	0.0018	0	0.208889	0.612328
196	M	0.125	-1.9119	0.0011	-0.4	0.231111	0.612328
197	E	0.125	-1.7211	0.0001	-0.4	0.393333	0.612328
198	E	0	-1.84412	0	-0.4	0.462222	0.612328
199	L	0	-1.79378	0	-0.6	0.342222	0.629795
200	G	0.125	-1.57212	0.0001	-0.4	0.504444	0.629795
201	E	0.125	-1.62928	0	-0.2	0.682222	0.612328
202	L	0.125	-1.68345	0	0	0.511111	0.629795
203	I	0.25	-1.88856	0	0	0.442222	0.676071
204	K	0.25	-1.94528	0.0001	0.2	0.504444	0.676071
205	N	0.25	-1.90747	0.0002	0	0.342222	0.629795
206	T	0.375	-1.93095	0.0001	0	0.233333	0.629795
207	E	0.375	-1.92665	0	-0.2	0.404444	0.629795
208	G	0.125	-2.13007	0.0001	-0.4	0.404444	0.629795
209	L	0.125	-2.74272	0	-0.4	0.404444	0.612328
210	E	0.125	-2.70761	0.0001	-0.2	0.411111	0.629795
211	T	0.125	-2.62246	0.0003	-0.2	0.342222	0.629795
212	H	0	-2.5035	0.0006	-0.2	0.248889	0.629795
213	Q	0	-1.99327	0.0009	0.2	0.24	0.583519
214	G	0	-2.12773	0.0008	0.2	0.177778	0.566053
215	K	0.125	-1.76574	0.0005	0.2	0.333333	0.612328
216	Q	0	-1.92445	0.0005	0.2	0.495556	0.676071
217	L	0	-1.84316	0.0002	0.2	0.495556	0.676071
218	L	0	-1.75048	0.0001	-0.2	0.504444	0.722346
219	G	0	-2.12568	0.0001	-0.2	0.682222	0.722346
220	D	0	-1.94166	0	0	0.511111	0.722346
221	I	0	-2.03984	0	0.2	0.34	0.722346
222	K	0	-2.1452	0	0.2	0.442222	0.676071
223	K	0	-1.94161	0.0001	0.4	0.562222	0.722346
224	V	0	-1.57881	0.0003	0.4	0.384444	0.722346
225	M	0	-1.71255	0.0008	0.2	0.511111	0.676071
226	N	0	-1.61781	0.0012	0	0.682222	0.676071
227	A	0	-1.42794	0.001	0	0.511111	0.629795
228	L	0	-1.27839	0.0008	0	0.433333	0.629795
229	Q	0	-1.01107	0.001	0	0.595556	0.629795
230	P	0	-1.11849	0.0007	-0.2	0.477778	0.629795
231	L	0.125	-0.94934	0.0003	-0.2	0.322222	0.676071
232	D	0.125	-0.562692	0.0002	-0.2	0.44	0.676071
233	H	0.125	-0.31307	0.0002	-0.2	0.46	0.676071
234	A	0.25	0.321288	0.0003	-0.2	0.34	0.676071
235	T	0.125	0.101277	0.0003	0	0.457778	0.676071
236	P	0.125	0.14429	0.0003	0	0.513333	0.722346
237	A	0	0.11191	0.0003	0	0.455556	0.676071
238	T	0	0.232363	0.0002	0.2	0.371111	0.676071
239	S	0	0.548334	0.0002	0.2	0.5	0.629795
240	R	0	0.608007	0.0001	0.2	0.544444	0.612328
241	V	0	0.633268	0	0.4	0.473333	0.566053
242	L	0	0.770248	0	0.4	0.473333	0.566053
243	K	0	0.737681	0	0.2	0.673333	0.612328
244	S	0	0.592863	0.0001	0.2	0.68	0.612328
245	I	0	0.878007	0.0001	0.2	0.517778	0.612328
246	I	0	0.892132	0.0001	0	0.688889	0.629795
247	N	0	1.16481	0.0003	0	0.806667	0.612328
248	L	0	1.31387	0.0001	0	0.628889	0.612328
249	I	0	1.33092	0.0002	0	0.591111	0.612328
250	N	0	1.47227	0.0003	0	0.648889	0.548586
251	F	0	1.41009	0.0001	0	0.528889	0.548586
252	W	0	1.28077	0.0001	0	0.522222	0.548586
253	P	0	1.13926	0.0001	0	0.693333	0.548586
254	V	0	0.718987	0.0001	0	0.724444	0.612328
255	V	0	0.978229	0.0001	0	0.708889	0.676071
256	V	0	0.865491	0.0001	0	0.726667	0.722346
257	P	0	1.02403	0.0003	0	0.597778	0.676071
258	S	0	0.849913	0.0004	0	0.588889	0.722346
259	P	0	0.804872	0.0004	0	0.537778	0.722346
260	L	0	0.961383	0.0003	0	0.564444	0.676071
261	M	0	1.05047	0.0005	0.2	0.495556	0.629795
262	G	0	1.05527	0.0005	0.2	0.453333	0.583519
263	K	0	1.18631	0.0004	0.2	0.408889	0.583519
264	Q	0	1.34769	0.0005	0.4	0.28	0.629795
265	A	0	1.28392	0.0003	0.4	0.273333	0.566053
266	K	0	1.44118	0.0002	0.2	0.422222	0.566053
267	T	0	1.2999	0.0002	0.2	0.54	0.490968
268	F	0	0.97043	0.0002	0.2	0.562222	0.566053
269	A	0	0.803953	0.0002	0	0.633333	0.612328
270	F	0	0.890321	0.0002	0	0.691111	0.658604
271	T	0	0.804505	0.0003	0	0.611111	0.658604
272	M	0	0.698502	0.0004	0	0.555556	0.676071
273	S	0	0.9643	0.0004	0	0.533333	0.676071
274	T	0	0.696357	0.0003	0	0.533333	0.676071
275	A	0	0.405116	0.0002	0.2	0.404444	0.658604
276	T	0	0.600566	0.0001	0.2	0.413333	0.676071
277	K	0	0.213867	0.0001	0.2	0.522222	0.612328
278	G	0	0.198103	0.0001	0.2	0.566667	0.566053
279	V	0	0.103137	0.0001	0.2	0.622222	0.566053
280	L	0	-0.167211	0.0001	0	0.751111	0.566053
281	A	0	-0.234204	0.0003	0	0.742222	0.548586
282	M	0	-0.21948	0.0005	0	0.688889	0.548586
283	S	0	-0.315775	0.0005	0	0.586667	0.548586
284	A	0	-0.718396	0.0005	0	0.586667	0.612328
285	S	0	-0.542603	0.0005	0	0.628889	0.629795
286	A	0	-0.862289	0.0004	0.2	0.546667	0.629795
287	L	0	-1.24785	0.0002	0.2	0.471111	0.676071
288	R	0	-1.02617	0.0003	0.2	0.471111	0.658604
289	P	0.25	-1.27332	0.0004	0.2	0.471111	0.612328
290	S	0.25	-1.01763	0.0004	0	0.308889	0.629795
291	A	0.25	-1.15069	0.0003	-0.2	0.4	0.583519
292	D	0.25	-1.47081	0.0003	-0.2	0.52	0.566053
293	G	0.25	-1.28102	0.0004	-0.2	0.502222	0.566053
294	L	0.25	-1.11791	0.0004	-0.2	0.524444	0.583519
295	P	0.25	-0.995092	0.0006	0	0.566667	0.566053
296	F	0.25	-0.891959	0.0007	0	0.637778	0.612328
297	P	0.25	-0.889821	0.001	0	0.593333	0.658604
298	F	0.25	-0.564244	0.0012	0	0.62	0.612328
299	A	0.25	-0.49165	0.0016	0	0.548889	0.612328
300	G	0.25	-0.271781	0.002	0	0.506667	0.658604
301	G	0.25	-0.030828	0.0022	0	0.528889	0.722346
302	Q	0.25	0.16398	0.0022	0	0.48	0.768622
303	L	0.25	0.298037	0.0013	0.2	0.388889	0.722346
304	G	0.25	0.210871	0.0012	0	0.32	0.768622
305	R	0	0.0997343	0.0008	0	0.437778	0.722346
306	D	0	0.363506	0.0006	0	0.275556	0.722346
307	A	0	0.823112	0.0007	-0.2	0.206667	0.676071
308	N	0	0.936195	0.0008	-0.4	0.348889	0.676071
309	E	0	1.19621	0.0004	-0.2	0.355556	0.676071
310	M	0	1.02887	0.0005	-0.2	0.4	0.676071
311	H	0	1.3505	0.0005	-0.2	0.448889	0.612328
312	L	0	1.55722	0.0005	0	0.448889	0.612328
313	Y	0	1.40399	0.0007	0	0.5	0.612328
314	N	0	1.18053	0.0008	0	0.655556	0.566053
315	V	0	1.11554	0.0003	0	0.671111	0.548586
316	L	0	0.938026	0.0002	0	0.622222	0.548586
317	I	0	0.724954	0.0002	0	0.684444	0.548586
318	N	0	0.660565	0.0003	0	0.675556	0.548586
319	T	0	0.390899	0.0002	0	0.653333	0.548586
320	L	0	0.243933	0.0001	0	0.637778	0.566053
321	F	0	0.0393546	0.0001	0	0.7	0.583519
322	L	0	-0.188919	0	0	0.7	0.629795
323	T	0	-0.302785	0	-0.2	0.537778	0.676071
324	T	0	-0.31553	0	-0.2	0.56	0.722346
325	E	0	0.117864	0	-0.2	0.44	0.722346
326	L	0	-0.0415046	0	0	0.368889	0.676071
327	P	0	-0.267749	0	0.2	0.297778	0.722346
328	K	0	-0.162933	0	0.4	0.437778	0.658604
329	K	0	-0.208236	0	0.4	0.344444	0.722346
330	F	0	-0.0726303	0.0001	0.2	0.302222	0.722346
331	G	0	-0.291374	0.0002	0	0.311111	0.722346
332	D	0	-0.490784	0.0002	-0.2	0.437778	0.658604
333	Q	0	-0.247384	0.0004	-0.2	0.46	0.658604
334	A	0	-0.283727	0.0003	0	0.368889	0.658604
335	L	0	-0.560412	0.0002	0.4	0.36	0.722346
336	R	0	-0.589482	0.0002	0.4	0.36	0.676071
337	K	0	-0.422361	0.0002	0.4	0.36	0.629795
338	N	0	-0.261327	0.0004	0.2	0.197778	0.629795
339	A	0	-0.193238	0.0004	0	0.337778	0.629795
340	E	0.125	-0.0691024	0.0003	-0.2	0.517778	0.629795
341	A	0.125	0.13868	0.0005	-0.2	0.577778	0.566053
342	V	0.125	-0.113152	0.0008	-0.2	0.46	0.583519
343	S	0	-0.00563731	0.0015	0	0.52	0.629795
344	Q	0	0.271343	0.0021	0	0.573333	0.629795
345	S	0	-0.0918356	0.002	0	0.471111	0.583519
346	V	0	-0.0955473	0.0018	0	0.46	0.583519
347	G	0	-0.0119351	0.002	0	0.577778	0.629795
348	Y	0	-0.115586	0.0019	0	0.635556	0.676071
349	A	0	-0.188302	0.0016	0	0.533333	0.612328
350	A	0	-0.275756	0.0014	0	0.642222	0.629795
351	G	0	-0.158251	0.0011	0	0.653333	0.676071
352	I	0	-0.368661	0.0006	0	0.706667	0.676071
353	S	0	-0.26191	0.0005	0	0.648889	0.676071
354	V	0	-0.400676	0.0003	0	0.72	0.722346
355	S	0	-0.0484614	0.0003	0	0.604444	0.676071
356	F	0	0.364407	0.0002	0	0.662222	0.629795
357	T	0	0.380589	0.0002	0	0.668889	0.676071
358	A	0	0.304241	0.0002	0	0.728889	0.722346
359	I	0	0.523117	0.0001	0	0.751111	0.676071
360	M	0	0.293508	0.0001	0	0.751111	0.612328
361	L	0	0.0726171	0.0001	0	0.675556	0.548586
362	T	0	0.179443	0.0001	0	0.637778	0.612328
363	P	0	0.126293	0.0002	0	0.68	0.548586
364	F	0	0.062035	0.0002	0	0.575556	0.548586
365	L	0	0.117451	0.0002	0	0.573333	0.548586
366	W	0	-0.0720615	0.0004	0	0.591111	0.612328
367	S	0	-0.277028	0.0018	0	0.613333	0.612328
368	S	0	-0.100163	0.003	0	0.511111	0.612328
369	L	0	-0.21951	0.0039	0.2	0.444444	0.612328
370	S	0	-0.487812	0.0074	0.2	0.546667	0.612328
371	K	0	-0.459463	0.0103	0.2	0.555556	0.566053
372	L	0	-0.253973	0.0236	0.2	0.393333	0.566053
373	G	0	-0.0479597	0.0725	0.2	0.395556	0.612328
374	N	0	-0.239623	0.105	0	0.524444	0.566053
375	T	0	-0.421519	0.1127	0	0.524444	0.629795
376	M	0	-0.308345	0.1249	0	0.455556	0.629795
377	L	0	-1.17955	0.1334	0	0.455556	0.566053
378	N	0	-1.386	0.1654	0	0.455556	0.537244
379	N	0	-1.50483	0.1728	0	0.453333	0.5
380	T	0	-1.87471	0.1731	0.2	0.268889	0.5
381	A	0	-2.20402	0.175	0.2	0.431111	0.409759
382	R	0	-2.48317	0.1775	0.2	0.5	0.409759
383	L	0	-2.25882	0.1831	0.2	0.555556	0.363484
384	G	0	-2.71607	0.2051	0.2	0.555556	0.363484
385	A	0	-2.80392	0.2197	0	0.695556	0.409759
386	A	0	-2.81642	0.2366	0	0.651111	0.453724
387	A	0.125	-2.70056	0.256	0	0.582222	0.490968
388	A	0.125	-2.83278	0.2784	0	0.582222	0.490968
389	Q	0.125	-2.75707	0.3043	0	0.582222	0.502311
390	A	0.125	-2.78654	0.3106	0	0.533333	0.502311
391	A	0.125	-2.86034	0.3181	0	0.577778	0.519777
392	G	0.125	-3.19482	0.3267	0	0.577778	0.566053
393	L	0.125	-3.48286	0.3321	0	0.46	0.519777
394	N	0	-3.06847	0.3544	0	0.342222	0.519777
395	N	0	-3.24235	0.3589	0	0.391111	0.519777
396	Q	0	-3.40889	0.3567	0	0.228889	0.519777
397	A	0	-3.22521	0.3435	0	0.228889	0.583519
398	Q	0	-3.24539	0.3322	0	0.391111	0.583519
399	Q	0	-2.8773	0.2883	0.2	0.368889	0.566053
400	L	0	-3.1084	0.1229	0.2	0.368889	0.566053
401	R	0	-2.80193	0.0778	0.4	0.346667	0.612328
402	A	0	-2.56412	0.0529	0.4	0.508889	0.676071
403	R	0	-2.55053	0.0313	0.4	0.408889	0.722346
404	L	0	-2.27382	0.0194	0.2	0.473333	0.768622
405	T	0	-2.2351	0.0162	0.2	0.473333	0.722346
406	P	0	-2.34437	0.0143	0.2	0.473333	0.722346
407	A	0	-2.1822	0.0119	0.2	0.488889	0.676071
408	R	0	-1.85606	0.0099	0.2	0.426667	0.629795
409	I	0	-1.84555	0.0089	0.2	0.384444	0.612328
410	N	0	-1.69788	0.009	0	0.266667	0.566053
411	Q	0	-1.52889	0.0075	-0.2	0.46	0.566053
412	E	0	-1.47637	0.0015	0	0.26	0.583519
413	V	0	-1.37975	0.0008	0	0.422222	0.583519
414	R	0	-1.44833	0.0006	0	0.422222	0.519777
415	L	0	-1.34874	0.0005	0.2	0.584444	0.502311
416	Q	0	-1.00706	0.0006	0.2	0.413333	0.566053
417	L	0	-1.11812	0.0004	-0.2	0.435556	0.629795
418	Q	0	-0.724199	0.0004	-0.2	0.451111	0.629795
419	E	0	-1.31764	0.0001	0	0.428889	0.676071
420	I	0	-1.25015	0	-0.2	0.266667	0.722346
421	R	0	-1.05872	0	-0.2	0.266667	0.658604
422	E	0	-1.31531	0	0	0.428889	0.658604
423	Q	0	-1.18503	0.0002	-0.2	0.251111	0.658604
424	L	0	-1.17917	0.0001	-0.4	0.391111	0.658604
425	D	0	-0.912993	0.0001	-0.2	0.508889	0.583519
426	A	0	-0.824268	0.0001	-0.2	0.642222	0.537244
427	A	0	-0.850172	0.0001	-0.2	0.54	0.566053
428	C	0	-1.16692	0.0001	0	0.657778	0.566053
429	S	0	-1.34247	0.0003	0	0.68	0.519777
430	A	0	-1.31266	0.0005	0.2	0.54	0.583519
431	F	0	-1.36591	0.0006	0.2	0.406667	0.629795
432	R	0	-1.36426	0.0008	0.2	0.464444	0.629795
433	Q	0	-1.45929	0.0013	0.4	0.324444	0.676071
434	A	0	-1.48802	0.0012	0.4	0.244444	0.722346
435	R	0	-1.51534	0.0011	0.2	0.326667	0.676071
436	S	0	-1.44876	0.0012	0.2	0.466667	0.629795
437	S	0	-1.49414	0.0011	0.2	0.52	0.676071
438	F	0	-1.27945	0.001	0	0.548889	0.676071
439	V	0	-1.06892	0.001	0	0.488889	0.676071
440	H	0.125	-0.963593	0.0013	-0.2	0.428889	0.676071
441	Q	0.25	-0.875367	0.0016	-0.2	0.357778	0.629795
442	D	0.25	-0.626023	0.0014	-0.2	0.255556	0.676071
443	G	0.25	-0.640281	0.0016	-0.2	0.248889	0.676071
444	G	0.125	-0.677083	0.0016	-0.4	0.248889	0.722346
445	Q	0.125	-0.94787	0.0014	-0.2	0.411111	0.676071
446	E	0.125	-0.931675	0.0003	-0.2	0.404444	0.722346
447	L	0.125	-1.12741	0.0002	0	0.313333	0.658604
448	T	0	-1.01159	0.0002	0	0.375556	0.658604
449	R	0	-0.942839	0.0003	0.2	0.546667	0.722346
450	T	0	-0.975036	0.0004	0.2	0.384444	0.676071
451	V	0	-0.745552	0.0005	0.2	0.44	0.722346
452	N	0	-0.466766	0.001	0	0.462222	0.676071
453	A	0	-0.279172	0.001	0	0.533333	0.612328
454	Q	0	-0.0186904	0.0009	0	0.424444	0.612328
455	C	0	0.326943	0.0003	0	0.431111	0.612328
456	T	0	0.107585	0.0002	0	0.475556	0.612328
457	H	0	0.146247	0.0001	0	0.637778	0.658604
458	L	0	0.27867	0	-0.2	0.504444	0.658604
459	L	0	0.0922476	0	-0.2	0.504444	0.722346
460	E	0	0.132383	0	-0.2	0.66	0.722346
461	T	0	0.231935	0	-0.4	0.497778	0.722346
462	L	0	0.399406	0	-0.4	0.455556	0.676071
463	D	0	0.736512	0	-0.2	0.588889	0.722346
464	M	0	0.583305	0.0001	-0.2	0.586667	0.676071
465	C	0	0.495609	0	0	0.415556	0.676071
466	S	0	0.485694	0.0001	0.4	0.393333	0.612328
467	K	0	0.361304	0	0.4	0.435556	0.658604
468	R	0	0.122459	0	0.4	0.42	0.658604
469	L	0	0.182996	0.0001	0.4	0.42	0.658604
470	A	0	-0.0843684	0.0001	0.2	0.6	0.722346
471	S	0	-0.297396	0.0002	0	0.784444	0.722346
472	V	0	-0.571162	0.0001	0	0.628889	0.676071
473	L	0	-0.812962	0.0002	0	0.673333	0.676071
474	H	0	-0.651236	0.0005	-0.2	0.613333	0.676071
475	L	0	-1.00924	0.0008	-0.2	0.511111	0.676071
476	D	0.125	-0.952774	0.0021	-0.2	0.348889	0.722346
477	G	0.125	-1.06191	0.0066	-0.2	0.342222	0.722346
478	N	0.125	-1.77969	0.0096	-0.2	0.242222	0.676071
479	Q	0.125	-1.81616	0.0101	0	0.242222	0.629795
480	T	0.25	-2.00008	0.0092	0	0.233333	0.676071
481	Q	0.125	-2.04717	0.0087	0	0.395556	0.629795
482	S	0.125	-2.24633	0.0061	0	0.437778	0.676071
483	L	0.25	-2.43798	0.0029	0.2	0.353333	0.676071
484	P	0.25	-2.3313	0.002	0	0.353333	0.722346
485	R	0.25	-2.15666	0.001	0	0.455556	0.676071
486	E	0.375	-2.08897	0.0004	0.2	0.271111	0.722346
487	L	0.125	-2.17808	0.0005	0.2	0.228889	0.676071
488	R	0.125	-1.76513	0.0008	0	0.251111	0.676071
489	N	0.125	-1.57803	0.0014	0	0.251111	0.676071
490	Q	0.125	-1.55066	0.0013	0	0.26	0.676071
491	D	0	-1.08892	0.0005	-0.2	0.342222	0.676071
492	V	0	-1.12501	0.0004	-0.2	0.402222	0.629795
493	S	0	-1.04974	0.0003	0	0.393333	0.629795
494	S	0	-1.38395	0.0002	0.2	0.564444	0.676071
495	K	0	-1.47542	0.0001	0.2	0.511111	0.612328
496	V	0	-1.43808	0.0001	0.2	0.613333	0.566053
497	A	0	-1.19662	0.0001	0.2	0.673333	0.566053
498	L	0	-0.717935	0.0001	0	0.86	0.629795
499	M	0	-0.561458	0.0001	0	0.851111	0.676071
500	I	0	-0.575845	0	0	0.851111	0.612328
501	L	0	-0.486989	0	0	0.751111	0.612328
502	A	0	-0.486833	0.0001	0	0.748889	0.612328
503	T	0	-0.275805	0.0001	0	0.742222	0.658604
504	A	0	-0.676932	0.0001	0	0.642222	0.676071
505	V	0	-0.436758	0.0001	0	0.593333	0.676071
506	T	0	-0.648572	0.0002	0	0.591111	0.676071
507	G	0	-0.882835	0.0003	0	0.535556	0.722346
508	S	0	-0.716258	0.0003	0	0.542222	0.722346
509	T	0	-0.917216	0.0002	0	0.528889	0.676071
510	I	0	-0.537346	0.0001	0	0.622222	0.676071
511	Y	0	-0.454417	0.0002	0	0.74	0.722346
512	L	0	-0.423443	0.0001	0	0.677778	0.676071
513	I	0	-0.276467	0.0002	0	0.542222	0.722346
514	Q	0	-0.100162	0.0004	-0.2	0.493333	0.722346
515	P	0	0.0120331	0.0003	0	0.308889	0.658604
516	D	0	0.106256	0.0001	0	0.293333	0.658604
517	R	0	0.0899543	0.0001	0	0.362222	0.658604
518	L	0	-0.0955383	0.0001	0	0.382222	0.612328
519	G	0	-0.0464397	0.0002	0.2	0.56	0.676071
520	T	0	0.313047	0.0002	0	0.582222	0.629795
521	I	0	0.244624	0.0001	0	0.582222	0.676071
522	N	0	0.482649	0.0003	0	0.675556	0.676071
523	L	0	0.452939	0.0001	0	0.673333	0.676071
524	L	0	0.447441	0.0001	-0.2	0.495556	0.676071
525	S	0	0.430729	0.0001	-0.2	0.557778	0.676071
526	D	0	0.875633	0	-0.2	0.528889	0.629795
527	T	0	1.15496	0	-0.2	0.544444	0.629795
528	C	0	1.15606	0	-0.2	0.655556	0.676071
529	I	0	1.05931	0	0	0.717778	0.612328
530	V	0	0.715246	0.0001	0	0.773333	0.612328
531	T	0	0.481078	0.0002	0	0.811111	0.676071
532	A	0	0.20861	0.0003	0	0.753333	0.676071
533	V	0	-0.0615559	0.0004	0	0.7	0.676071
534	M	0	0.182397	0.0008	0	0.637778	0.676071
535	A	0	0.035053	0.0011	0	0.58	0.676071
536	Q	0	-0.0340773	0.0013	0	0.58	0.722346
537	S	0	-0.177979	0.001	0	0.517778	0.722346
538	V	0	-0.535213	0.0007	0	0.4	0.722346
539	W	0	-0.323347	0.0006	0.2	0.391111	0.676071
540	N	0	-0.526838	0.001	0.2	0.331111	0.676071
541	K	0.125	-0.428553	0.0009	0.2	0.277778	0.676071
542	Q	0.125	-0.566375	0.0012	0.2	0.282222	0.629795
543	A	0.125	-0.780308	0.0011	0.4	0.26	0.676071
544	T	0.125	-1.03218	0.0009	0.2	0.268889	0.722346
545	R	0	-0.986402	0.0008	0	0.268889	0.722346
546	Q	0	-1.28703	0.0009	0	0.268889	0.722346
547	D	0	-1.48323	0.0005	0	0.326667	0.722346
548	A	0	-1.50252	0.0004	-0.4	0.348889	0.676071
549	M	0	-1.55275	0.0003	-0.2	0.326667	0.612328
550	E	0	-1.55985	0.0001	0	0.466667	0.658604
551	R	0	-1.53692	0.0001	0.2	0.34	0.612328
552	F	0	-1.03055	0.0001	0.2	0.288889	0.612328
553	K	0	-0.991096	0.0001	0.4	0.408889	0.612328
554	G	0	-1.07535	0.0003	0.2	0.564444	0.612328
555	M	0	-1.01379	0.0003	0.2	0.493333	0.676071
556	C	0	-0.812469	0.0003	0	0.571111	0.676071
557	G	0	-1.00228	0.0005	0	0.562222	0.629795
558	G	0	-0.802021	0.0006	0	0.562222	0.629795
559	S	0	-0.382668	0.0006	0	0.6	0.612328
560	M	0	-0.393041	0.0004	0	0.708889	0.612328
561	V	0	-0.704741	0.0002	0	0.757778	0.612328
562	I	0	-0.649633	0.0001	0	0.86	0.548586
563	A	0	-0.58557	0.0001	0	0.857778	0.548586
564	L	0	-0.386917	0.0001	0	0.848889	0.566053
565	A	0	-0.269815	0.0001	0	0.74	0.629795
566	L	0	-0.284882	0.0001	0	0.74	0.676071
567	G	0	-0.349101	0.0001	-0.2	0.577778	0.676071
568	A	0	-0.747817	0.0001	0	0.451111	0.676071
569	E	0	-0.542386	0	0	0.451111	0.722346
570	K	0	-0.383357	0	0	0.442222	0.676071
571	L	0	-0.111998	0	0.2	0.315556	0.676071
572	S	0	-0.0504783	0.0001	0.4	0.377778	0.722346
573	K	0	-0.303307	0	0.2	0.526667	0.768622
574	T	0	-0.296891	0.0001	0.2	0.482222	0.722346
575	F	0	-0.504467	0.0002	0	0.422222	0.658604
576	A	0	-0.434475	0.0003	-0.2	0.431111	0.658604
577	D	0	-0.108652	0.0003	-0.2	0.428889	0.612328
578	N	0	-0.0370676	0.0007	-0.2	0.451111	0.612328
579	S	0	-0.223322	0.0007	-0.2	0.511111	0.658604
580	L	0.125	-0.314591	0.0005	-0.2	0.511111	0.722346
581	I	0.125	-0.228094	0.0006	-0.2	0.571111	0.722346
582	E	0.125	-0.19169	0.0011	-0.2	0.571111	0.676071
583	S	0	-0.022084	0.0051	-0.2	0.451111	0.676071
584	S	0	-0.0419008	0.0084	-0.2	0.273333	0.658604
585	P	0	0.154967	0.0111	0	0.391111	0.658604
586	N	0	0.308769	0.0134	0	0.331111	0.658604
587	A	0	0.372094	0.0135	0	0.411111	0.658604
588	Q	0	0.756266	0.0137	0	0.417778	0.722346
589	F	0	0.960182	0.0122	0	0.535556	0.676071
590	Y	0	1.16461	0.0115	0	0.486667	0.612328
591	A	0	0.960771	0.0101	0	0.604444	0.566053
592	G	0	0.902223	0.0088	0	0.635556	0.629795
593	A	0	0.866172	0.0067	0	0.706667	0.566053
594	V	0	0.776103	0.0049	0	0.648889	0.612328
595	M	0	0.999571	0.0044	0	0.742222	0.658604
596	S	0	0.959975	0.0035	0	0.744444	0.676071
597	L	0	0.740307	0.0024	0	0.691111	0.676071
598	M	0	1.0674	0.0022	0	0.742222	0.629795
599	A	0	1.04928	0.0018	0	0.744444	0.676071
600	V	0	1.16755	0.0015	0	0.702222	0.676071
601	T	0	0.98444	0.0015	0	0.624444	0.629795
602	M	0	0.976778	0.0016	0	0.575556	0.629795
603	P	0	1.00638	0.0016	0	0.446667	0.629795
604	G	0	0.648721	0.0014	0	0.562222	0.612328
605	P	0	0.617187	0.0011	0	0.56	0.658604
606	I	0	0.597082	0.0006	0.2	0.495556	0.658604
607	A	0	0.461264	0.0006	0.2	0.495556	0.658604
608	R	0	0.165062	0.0005	0.2	0.571111	0.658604
609	G	0	0.421805	0.0005	0	0.393333	0.612328
610	A	0	0.281241	0.0003	0	0.437778	0.658604
611	E	0	0.176664	0.0002	-0.2	0.577778	0.722346
612	L	0	0.383134	0.0003	-0.2	0.628889	0.676071
613	A	0	0.771287	0.0008	-0.2	0.511111	0.722346
614	M	0	0.535992	0.0013	0	0.651111	0.722346
615	N	0	0.661106	0.0016	0	0.606667	0.676071
616	F	0	0.734414	0.0013	0	0.557778	0.629795
617	A	0	0.680592	0.0012	0	0.497778	0.676071
618	G	0	0.355334	0.0011	0.2	0.475556	0.629795
619	S	0	0.202253	0.0008	0.2	0.497778	0.676071
620	R	0	0.245354	0.0003	0.4	0.371111	0.676071
621	L	0	0.215124	0.0001	0.6	0.28	0.676071
622	K	0	0.24398	0	0.6	0.382222	0.676071
623	R	0	0.245895	0	0.4	0.544444	0.629795
624	L	0.125	0.240061	0	0.4	0.444444	0.583519
625	F	0.125	0.527654	0.0001	0.2	0.522222	0.629795
626	T	0.125	0.141295	0.0001	0	0.586667	0.566053
627	G	0.5	-0.0353753	0.0002	-0.2	0.424444	0.629795
628	P	0.625	-0.238988	0.0002	-0.2	0.353333	0.629795
629	E	0.625	-0.388505	0.0001	-0.2	0.353333	0.629795
630	G	0.75	-0.500771	0.0002	-0.2	0.326667	0.583519
631	T	0.75	-0.205151	0.0002	-0.2	0.446667	0.519777
632	P	0.875	-0.309526	0.0002	0	0.564444	0.566053
633	L	0.875	-0.467907	0.0002	0	0.557778	0.612328
634	A	0.875	-0.483173	0.0003	0	0.555556	0.566053
635	T	0.75	-0.414235	0.0003	0	0.631111	0.612328
636	S	0.75	-0.761638	0.0004	0	0.511111	0.612328
637	A	0.625	-0.687942	0.0005	0	0.453333	0.612328
638	P	0.625	-0.716319	0.0005	0	0.451111	0.612328
639	S	0.625	-0.806875	0.0004	0	0.562222	0.612328
640	S	0.625	-0.749669	0.0003	-0.2	0.444444	0.612328
641	V	0.625	-0.674214	0.0001	-0.4	0.402222	0.566053
642	E	0.625	-0.773356	0	-0.4	0.504444	0.502311
643	E	0.625	-0.900904	0	-0.4	0.444444	0.519777
644	L	0.375	-1.03463	0	-0.6	0.273333	0.566053
645	Q	0.375	-1.12788	0.0001	-0.2	0.251111	0.612328
646	E	0.125	-1.20714	0	0	0.313333	0.566053
647	R	0	-1.28965	0	0.2	0.128889	0.566053
648	T	0	-1.12346	0.0001	0.2	0.191111	0.612328
649	R	0	-0.740959	0.0001	0.4	0.253333	0.612328
650	T	0.125	-0.771779	0.0001	0.2	0.437778	0.548586
651	T	0.125	-1.01669	0.0001	0.2	0.493333	0.612328
652	L	0.125	-1.20844	0.0001	0	0.564444	0.658604
653	A	0.125	-1.40565	0.0001	0	0.664444	0.676071
654	Y	0.125	-1.25394	0.0002	0	0.722222	0.612328
655	L	0.125	-1.46019	0.0001	0	0.62	0.612328
656	M	0.125	-1.28278	0.0002	0	0.664444	0.676071
657	S	0.125	-1.36872	0.0002	0	0.677778	0.676071
658	L	0	-1.06458	0.0001	0	0.557778	0.612328
659	T	0	-0.877085	0.0001	-0.2	0.437778	0.612328
660	P	0	-1.01414	0.0001	-0.4	0.377778	0.612328
661	E	0	-1.00579	0	-0.4	0.377778	0.612328
662	E	0	-1.06583	0	-0.6	0.315556	0.676071
663	L	0	-0.972958	0	-0.6	0.273333	0.676071
664	D	0	-0.908646	0.0001	-0.4	0.322222	0.676071
665	Q	0.125	-0.925628	0.0005	-0.4	0.322222	0.676071
666	Y	0.125	-0.845026	0.0005	-0.4	0.16	0.722346
667	E	0.125	-0.465031	0.0003	-0.2	0.337778	0.676071
668	Q	0.125	-0.650453	0.0005	-0.2	0.455556	0.676071
669	I	0.125	-0.641719	0.0003	-0.2	0.475556	0.676071
670	A	0.125	-0.7158	0.0003	-0.2	0.475556	0.676071
671	G	0.125	-0.712021	0.0003	-0.2	0.535556	0.676071
672	E	0.125	-0.688235	0.0002	-0.2	0.477778	0.629795
673	S	0.125	-0.612809	0.0005	-0.2	0.522222	0.676071
674	M	0.125	-0.311164	0.0006	-0.2	0.453333	0.676071
675	L	0.125	-0.479639	0.0006	0	0.571111	0.612328
676	Q	0.375	-0.446873	0.001	0	0.688889	0.537244
677	A	0.5	-0.268955	0.0009	0	0.568889	0.537244
678	I	0.375	-0.551764	0.0008	-0.2	0.406667	0.537244
679	Q	0.375	-0.520777	0.0009	-0.2	0.524444	0.490968
680	E	0.625	-0.496926	0.0007	-0.2	0.475556	0.537244
681	A	0.75	-0.6371	0.001	-0.4	0.297778	0.537244
682	G	0.75	-0.638454	0.0013	-0.4	0.415556	0.566053
683	D	0.75	-0.584996	0.0014	-0.2	0.533333	0.548586
684	A	0.75	-0.550376	0.0021	-0.2	0.415556	0.548586
685	A	0.75	-0.542283	0.0029	-0.2	0.464444	0.612328
686	Q	0.75	-0.426929	0.0039	0	0.533333	0.658604
687	A	0.875	-0.707849	0.0038	0	0.457778	0.612328
688	G	0.75	-0.694414	0.0038	0	0.4	0.612328
689	P	0.75	-1.02895	0.0035	0	0.46	0.566053
690	S	0.75	-0.812199	0.0031	0	0.402222	0.566053
691	S	0.75	-0.206732	0.0025	0	0.504444	0.583519
692	S	0.75	-0.0850932	0.0017	0	0.524444	0.583519
693	V	0.75	0.110346	0.0007	0	0.642222	0.629795
694	T	0.625	0.105394	0.0004	0	0.644444	0.629795
695	I	0.875	0.105394	0.0001	-0.2	0.584444	0.676071
696	T	0.875	0.105394	0.0001	-0.2	0.591111	0.676071
697	E	0.875	0.105394	0	-0.4	0.528889	0.676071
698	I	0.75	0.105394	0	-0.6	0.351111	0.676071
699	D	0.75	0.105394	0.0001	-0.6	0.348889	0.676071
700	D	0.75	0.105394	0.0003	-0.4	0.348889	0.676071
701	S	1	0.105394	0.0009	-0.4	0.213333	0.676071
702	Q	1	0.105394	0.0014	-0.2	0.331111	0.676071
703	P	1	0.105394	0.0013	0	0.373333	0.612328
704	A	1	0.105394	0.0011	0.2	0.291111	0.658604
705	P	1	0.105394	0.001	0.2	0.353333	0.676071
706	R	1	0.105394	0.0007	0	0.311111	0.676071
707	T	1	0.105394	0.0006	0	0.311111	0.676071
708	E	1	0.105394	0.0005	0	0.337778	0.629795
709	A	1	0.105394	0.0012	-0.2	0.42	0.583519
710	G	1	0.105394	0.0018	-0.2	0.475556	-
711	S	0.875	0.105394	0.0022	-0.2	0.475556	-
712	A	1	0.105394	0.0024	-0.2	0.4	-
713	D	1	0.105394	0.0027	-0.2	0.373333	-
714	P	1	0.105394	0.0041	0	0.291111	-
715	P	0.875	0.105394	0.0052	0	0.233333	-
716	R	1	-	0.0061	0.2	0.302222	-
717	S	1	-	0.0079	0	0	-
718	G	1	-	0.0093	0	0	-
