# Supplementary material for: MolPhase, an advanced prediction algorithm for protein phase separation
Source: EMBO J. 2024 Apr 2;43(9):10. doi: 10.1038/s44318-024-00090-9 (PMC11065880; doi:10.1038/s44318-024-00090-9)
Supplement: Supplementary file 10 — EV Figure Source Data [file 44318_2024_90_MOESM10_ESM.zip › Figure EV2/EV2E/Figure EV2E-Feature scores of XopAH.xlsx]

## Sheet: Figure EV2E
Position	Amino acid	IDR	Pi-Pi	PLD	NCPR	Hydrophobicity	Shannon entropy
1	M	0.625	0.949125	0.0141	0	0	0.676071
2	W	0.75	0.949125	0.0129	0	0	0.676071
3	S	0.625	0.949125	0.0139	0	0.391111	0.676071
4	Q	0.75	0.949125	0.0146	0	0.442222	0.722346
5	P	0.625	0.949125	0.0137	0	0.442222	0.722346
6	V	0.5	0.949125	0.0126	0	0.382222	0.768622
7	W	0.5	0.949125	0.0126	0	0.424444	0.768622
8	N	0.5	0.949125	0.0161	0	0.431111	0.722346
9	P	0.25	0.949125	0.0166	0	0.377778	0.676071
10	Y	0.25	0.949125	0.0168	0	0.38	0.629795
11	A	0.375	0.949125	0.0164	0	0.52	0.566053
12	S	0.375	0.949125	0.0162	-0.2	0.477778	0.612328
13	F	0.375	0.949125	0.0157	-0.2	0.491111	0.612328
14	D	0.375	0.949125	0.0158	-0.2	0.442222	0.612328
15	T	0.625	0.949125	0.0179	-0.2	0.444444	0.566053
16	G	0.625	0.949125	0.0213	-0.2	0.422222	0.612328
17	T	0.625	0.949125	0.0235	0	0.482222	0.566053
18	A	0.75	0.949125	0.0269	0	0.48	0.566053
19	S	0.625	0.949125	0.031	0	0.417778	0.612328
20	S	0.5	0.949125	0.0342	0	0.415556	0.629795
21	H	0.5	0.949125	0.0368	0	0.297778	0.629795
22	S	0.375	1.02405	0.0401	0	0.355556	0.629795
23	Q	0.375	0.692486	0.0427	0	0.466667	0.629795
24	A	0.375	0.79582	0.0423	0	0.46	0.676071
25	V	0.25	0.361727	0.0422	0	0.468889	0.722346
26	Q	0.25	0.012348	0.0443	0	0.531111	0.676071
27	G	0.25	0.470342	0.0435	0	0.531111	0.676071
28	T	0.125	0.628166	0.0419	0	0.422222	0.676071
29	A	0.125	0.479346	0.0411	0	0.422222	0.676071
30	T	0.25	0.432359	0.0406	0	0.402222	0.676071
31	N	0.125	0.171551	0.0409	0	0.502222	0.676071
32	Y	0.125	0.282276	0.038	0.2	0.362222	0.722346
33	L	0.25	0.685907	0.0328	0.2	0.368889	0.722346
34	R	0.25	0.237197	0.0318	0.2	0.411111	0.722346
35	G	0.25	0.43545	0.0318	0.2	0.48	0.658604
36	P	0.375	0.4182	0.031	0.2	0.317778	0.658604
37	A	0.25	0.309353	0.03	0	0.388889	0.612328
38	N	0.125	0.195461	0.0292	0	0.38	0.612328
39	Y	0.125	0.127049	0.024	0.2	0.328889	0.537244
40	S	0.125	0.270858	0.0153	0.2	0.373333	0.490968
41	K	0.25	0.550572	0.0048	0.2	0.433333	0.566053
42	L	0.25	0.208902	0.0026	0.2	0.444444	0.566053
43	S	0.25	0.628776	0.002	0	0.384444	0.612328
44	S	0.25	0.513218	0.0012	-0.4	0.393333	0.629795
45	E	0.25	0.663278	0.0003	-0.4	0.231111	0.676071
46	E	0.25	1.30232	0.0002	-0.4	0.231111	0.722346
47	Q	0.25	0.850575	0.0004	-0.4	0.333333	0.722346
48	S	0.25	0.625994	0.0003	-0.2	0.504444	0.722346
49	L	0.25	0.655449	0.0002	0	0.573333	0.676071
50	V	0.375	0.109015	0.0002	0	0.691111	0.612328
51	G	0.375	0.42441	0.0002	0	0.748889	0.566053
52	A	0.375	0.427183	0.0002	0.2	0.564444	0.566053
53	A	0.375	-0.15009	0.0002	0.2	0.451111	0.629795
54	R	0.5	0.0823559	0.0001	0.2	0.424444	0.676071
55	W	0.625	-0.107683	0.0001	0	0.306667	0.676071
56	P	0.625	0.206458	0.0001	-0.2	0.188889	0.676071
57	D	0.5	0.111304	0.0002	-0.4	0.328889	0.676071
58	D	0.5	0.257359	0.0003	-0.4	0.313333	0.722346
59	A	0.625	0.614752	0.001	-0.4	0.34	0.676071
60	P	0.625	0.0906251	0.0017	-0.2	0.502222	0.612328
61	G	0.625	0.0166339	0.0023	0	0.502222	0.612328
62	L	0.75	0.0665654	0.0026	0	0.562222	0.612328
63	N	0.75	-0.211626	0.004	0	0.58	0.612328
64	I	0.75	-0.208203	0.0041	0	0.511111	0.612328
65	S	0.75	-0.271016	0.0052	0.2	0.34	0.566053
66	N	0.75	-0.665596	0.0059	0.2	0.4	0.548586
67	K	0.75	-0.284144	0.0056	0.2	0.222222	0.612328
68	S	0.625	-0.0754562	0.0063	0.2	0.224444	0.676071
69	N	0.5	0.0426034	0.0068	0.2	0.224444	0.612328
70	T	0.5	0.415943	0.0062	-0.2	0.233333	0.658604
71	Q	0.5	0.0089091	0.0059	-0.2	0.173333	0.658604
72	D	0.375	-0.086129	0.0038	0	0.164444	0.612328
73	N	0.25	0.123267	0.0034	0.2	0.0933333	0.537244
74	K	0	0.122741	0.0009	0.2	0.142222	0.537244
75	K	0	0.583141	0.0004	0.4	0.275556	0.566053
76	Y	0	0.27251	0.0003	0.6	0.266667	0.629795
77	C	0	0.643465	0.0001	0.4	0.335556	0.676071
78	K	0	0.466504	0.0001	0.2	0.506667	0.629795
79	S	0	0.120091	0.0001	0.2	0.506667	0.676071
80	L	0	0.332685	0.0001	0.4	0.364444	0.676071
81	Y	0	0.208973	0.0002	0.2	0.491111	0.629795
82	K	0	0.119306	0.0002	0.2	0.491111	0.583519
83	A	0	0.599236	0.0004	0.4	0.306667	0.519777
84	S	0	0.315368	0.0007	0.4	0.435556	0.519777
85	R	0	0.3621	0.0008	0.2	0.562222	0.519777
86	I	0	0.605566	0.001	0.2	0.513333	0.519777
87	A	0	0.0220847	0.002	0.2	0.522222	0.519777
88	G	0.125	-0.371719	0.0032	0	0.604444	0.566053
89	G	0.125	-0.120052	0.0038	0	0.604444	0.566053
90	S	0.125	-0.146004	0.0042	0	0.604444	0.612328
91	I	0.125	-0.163691	0.0044	0	0.595556	0.629795
92	A	0.125	-0.0336217	0.0055	0	0.595556	0.676071
93	S	0.125	0.433618	0.0069	0	0.535556	0.676071
94	G	0.125	0.00261137	0.0079	0	0.535556	0.722346
95	Q	0.125	-0.142009	0.0085	0	0.417778	0.676071
96	I	0	0.0848041	0.0078	0	0.417778	0.722346
97	N	0	-0.464452	0.0081	0	0.488889	0.722346
98	S	0	-0.133677	0.0071	0	0.488889	0.768622
99	F	0	0.117465	0.0057	-0.2	0.311111	0.722346
100	N	0	0.318205	0.005	-0.2	0.473333	0.676071
101	D	0	0.920174	0.0016	-0.2	0.471111	0.676071
102	L	0	0.551272	0.0006	-0.2	0.331111	0.629795
103	W	0	0.283761	0.0004	0	0.322222	0.676071
104	Q	0	0.539643	0.0005	0.2	0.44	0.676071
105	K	0	0.793984	0.0003	0.2	0.34	0.722346
106	A	0	0.640814	0.0003	0.2	0.282222	0.676071
107	T	0	0.944389	0.0003	0.2	0.34	0.612328
108	Q	0	1.12397	0.0004	0.2	0.326667	0.612328
109	W	0	1.019	0.0001	0.2	0.371111	0.612328
110	R	0	1.05085	0.0001	0.2	0.368889	0.612328
111	L	0	0.995626	0.0001	0.4	0.346667	0.583519
112	S	0.125	1.11728	0.0001	0.4	0.466667	0.583519
113	R	0.125	0.793547	0.0001	0.2	0.548889	0.612328
114	I	0.125	1.16213	0.0001	0.2	0.446667	0.566053
115	S	0.375	1.46042	0.0003	0.2	0.455556	0.566053
116	S	0.25	1.32877	0.0003	-0.2	0.477778	0.583519
117	G	0.5	1.80314	0.0003	-0.2	0.417778	0.566053
118	D	0.5	1.69965	0.0002	-0.2	0.417778	0.612328
119	A	0.375	1.46001	0.0002	0	0.348889	0.658604
120	S	0.5	1.37709	0.0002	0	0.348889	0.722346
121	K	0.5	0.851889	0.0001	0	0.348889	0.722346
122	G	0.625	0.986079	0.0001	0	0.371111	0.722346
123	D	0.625	1.55676	0.0001	0	0.428889	0.722346
124	F	0.5	1.73601	0.0001	-0.2	0.555556	0.676071
125	A	0.5	1.5095	0.0001	-0.4	0.486667	0.676071
126	A	0.375	1.3542	0.0001	0	0.464444	0.722346
127	E	0.25	1.01637	0.0001	0	0.444444	0.676071
128	R	0.25	1.27845	0.0003	0	0.368889	0.676071
129	M	0.25	1.6231	0.0007	0	0.251111	0.722346
130	P	0.375	1.45069	0.0009	0.2	0.313333	0.676071
131	N	0.25	1.39176	0.001	0.2	0.313333	0.612328
132	T	0.125	1.36673	0.0006	0.2	0.333333	0.612328
133	R	0.125	1.52836	0.0004	0.2	0.462222	0.658604
134	F	0.125	1.45427	0.0002	0.2	0.524444	0.722346
135	V	0.125	1.24481	0.0001	0.2	0.522222	0.676071
136	T	0.125	1.12728	0.0001	0	0.706667	0.676071
137	S	0.125	0.917439	0.0002	0.2	0.544444	0.676071
138	L	0.125	1.01971	0.0001	0.4	0.351111	0.722346
139	R	0.25	0.918709	0.0001	0.4	0.331111	0.658604
140	R	0.25	1.00882	0.0002	0.4	0.32	0.722346
141	P	0.25	1.22658	0.0003	0.4	0.164444	0.722346
142	Y	0.25	1.03674	0.0004	0.2	0.246667	0.722346
143	H	0.125	0.714758	0.0003	0	0.44	0.676071
144	S	0.125	0.828451	0.0002	0	0.575556	0.722346
145	V	0.125	0.96178	0.0001	-0.2	0.526667	0.722346
146	I	0.25	1.09748	0	0	0.497778	0.676071
147	E	0.25	1.31902	0	0	0.555556	0.629795
148	R	0.375	1.30812	0.0001	0.2	0.362222	0.676071
149	A	0.5	1.09797	0.0003	0.2	0.184444	0.676071
150	R	0.375	1.07632	0.0004	0.4	0.191111	0.722346
151	N	0.375	1.19842	0.0007	0.2	0.255556	0.722346
152	H	0.375	0.802674	0.0005	0	0.137778	0.658604
153	P	0.375	0.825569	0.0004	-0.2	0.277778	0.658604
154	D	0.25	1.02784	0.0001	-0.4	0.277778	0.583519
155	A	0.25	0.905383	0.0001	-0.4	0.333333	0.537244
156	E	0.125	0.846872	0	-0.6	0.291111	0.537244
157	T	0.125	1.09857	0	-0.4	0.453333	0.612328
158	E	0.125	0.798801	0	-0.4	0.384444	0.537244
159	L	0.125	0.700422	0	-0.4	0.384444	0.612328
160	Y	0.125	0.925659	0.0001	-0.4	0.391111	0.537244
161	E	0	0.846674	0	-0.4	0.391111	0.583519
162	G	0.125	1.18256	0.0001	-0.4	0.277778	0.612328
163	E	0	0.780364	0	-0.4	0.368889	0.566053
164	Y	0	0.313991	0.0001	0	0.36	0.583519
165	F	0	0.200412	0	-0.2	0.291111	0.629795
166	K	0	0.0468884	0	0	0.468889	0.629795
167	E	0	-0.45907	0	-0.2	0.42	0.676071
168	I	0	-0.294297	0	-0.2	0.451111	0.722346
169	E	0	-0.130315	0	-0.2	0.451111	0.722346
170	V	0	-0.126593	0	0	0.622222	0.722346
171	K	0	-0.127906	0	0	0.493333	0.768622
172	V	0	0.0400063	0.0001	0.4	0.471111	0.722346
173	Y	0	-0.110044	0.0003	0.4	0.3	0.722346
174	R	0	-0.578877	0.0003	0.2	0.442222	0.722346
175	Q	0	-0.471649	0.0004	0.2	0.34	0.676071
176	C	0	-0.238808	0.0002	0.2	0.408889	0.676071
177	G	0	-0.225318	0.0003	0	0.608889	0.676071
178	A	0	-0.122114	0.0002	0	0.668889	0.676071
179	I	0	-0.191273	0.0002	0	0.604444	0.612328
180	S	0	-0.574342	0.0002	-0.2	0.535556	0.658604
181	G	0.125	-0.763082	0.0002	-0.2	0.48	0.658604
182	E	0.25	-1.53807	0.0001	-0.2	0.48	0.658604
183	T	0.125	-1.20835	0.0001	-0.2	0.462222	0.612328
184	I	0.125	-0.661984	0.0001	-0.2	0.513333	0.629795
185	P	0.125	-0.381139	0.0002	0	0.575556	0.629795
186	M	0.125	-0.603988	0.0002	0	0.575556	0.583519
187	T	0.125	-0.497773	0.0002	0	0.568889	0.583519
188	T	0.125	-0.614413	0.0001	0	0.586667	0.566053
189	V	0.125	-0.781194	0.0001	0	0.584444	0.566053
190	S	0.125	-0.976514	0.0002	0	0.64	0.566053
191	A	0.125	-1.15879	0.0002	0	0.748889	0.537244
192	A	0.125	-1.38591	0.0001	-0.2	0.577778	0.612328
193	V	0	-1.31118	0.0001	-0.4	0.517778	0.676071
194	D	0	-1.1341	0.0001	-0.4	0.4	0.629795
195	D	0	-1.00988	0.0001	-0.4	0.4	0.629795
196	N	0	-1.19843	0.0004	-0.4	0.406667	0.583519
197	A	0	-1.39725	0.0003	-0.2	0.466667	0.629795
198	I	0	-1.2494	0.0002	0	0.584444	0.676071
199	S	0	-1.40389	0.0003	0.2	0.562222	0.676071
200	A	0.125	-1.01038	0.0003	0.2	0.606667	0.629795
201	R	0.25	-0.706283	0.0002	0.4	0.406667	0.566053
202	L	0.25	-0.285425	0.0002	0.4	0.346667	0.629795
203	R	0.375	-0.373277	0.0004	0.4	0.391111	0.629795
204	N	0.375	-0.783192	0.0008	0.2	0.455556	0.676071
205	L	0.5	-1.09204	0.0006	0.4	0.284444	0.629795
206	P	0.5	-1.3312	0.0008	0	0.306667	0.566053
207	K	0.625	-1.05089	0.0009	0.2	0.297778	0.566053
208	D	0.625	-0.875785	0.0016	0.4	0.113333	0.612328
209	K	0.75	-0.737734	0.0043	0.4	0.0711111	0.566053
210	R	0.625	-0.830914	0.0168	0.2	0.08	0.519777
211	Q	0.625	-0.820365	0.0394	0.4	0.197778	0.502311
212	Q	0.625	-0.465975	0.0452	0.4	0.184444	0.566053
213	A	0.625	-0.637514	0.0462	0.2	0.206667	0.612328
214	R	0.625	-0.817564	0.0475	0.2	0.266667	0.658604
215	Q	0.75	-0.749234	0.0505	0.2	0.386667	0.612328
216	S	0.75	-0.61986	0.0502	0.2	0.386667	0.612328
217	M	0.75	-0.765321	0.0495	0	0.468889	0.676071
218	A	0.75	-1.08078	0.0479	0	0.528889	0.676071
219	S	0.75	-0.952123	0.0467	0	0.475556	0.629795
220	S	0.625	-1.11662	0.045	0	0.397778	0.629795
221	H	0.5	-1.03838	0.0428	0	0.28	0.676071
222	P	0.5	-1.60647	0.0411	0	0.34	0.722346
223	N	0.5	-1.39807	0.0389	0	0.457778	0.722346
224	M	0.5	-1.02398	0.0289	0	0.513333	0.676071
225	I	0.375	-0.966686	0.0146	0	0.477778	0.676071
226	T	0.375	-1.17416	0.0103	0	0.54	0.658604
227	H	0.125	-1.10169	0.0076	0	0.48	0.676071
228	T	0.25	-1.21248	0.0053	0	0.42	0.676071
229	S	0.125	-1.2662	0.0039	-0.2	0.357778	0.722346
230	A	0	-1.20671	0.0022	-0.2	0.4	0.722346
231	E	0	-1.09079	0.0006	-0.2	0.515556	0.722346
232	Y	0	-1.0827	0.0005	0	0.446667	0.722346
233	I	0	-0.976975	0.0002	0	0.391111	0.722346
234	K	0	-0.910196	0.0001	0.2	0.568889	0.722346
235	T	0	-1.00201	0	0.4	0.497778	0.722346
236	I	0	-1.04066	0	0.2	0.32	0.658604
237	R	0	-1.05756	0	0	0.335556	0.658604
238	D	0	-0.88344	0	0	0.435556	0.658604
239	H	0	-0.963651	0	-0.2	0.257778	0.658604
240	L	0	-1.11388	0	-0.4	0.34	0.658604
241	E	0	-1.25501	0	-0.2	0.502222	0.722346
242	S	0	-1.10394	0.0001	-0.2	0.544444	0.676071
243	L	0	-0.977246	0.0001	-0.2	0.544444	0.658604
244	Y	0	-1.17147	0.0002	0	0.544444	0.722346
245	L	0	-1.292	0.0002	0	0.602222	0.722346
246	Q	0	-1.16245	0.0004	0	0.617778	0.768622
247	A	0	-1.02504	0.0002	-0.2	0.568889	0.722346
248	I	0	-1.05879	0.0001	-0.2	0.448889	0.722346
249	D	0	-1.03495	0.0001	-0.2	0.508889	0.722346
250	P	0	-0.936498	0.0001	-0.2	0.553333	0.658604
251	S	0	-0.542175	0.0001	-0.4	0.375556	0.612328
252	L	0	-0.278028	0	0	0.366667	0.612328
253	E	0	-0.683892	0	0	0.331111	0.612328
254	K	0	-0.754739	0	-0.2	0.271111	0.676071
255	H	0	-0.513649	0	-0.2	0.226667	0.629795
256	E	0	-0.746195	0	0	0.366667	0.629795
257	A	0	-1.23442	0	-0.4	0.375556	0.676071
258	F	0	-0.988705	0	-0.4	0.531111	0.676071
259	E	0	-0.588026	0	-0.2	0.708889	0.629795
260	L	0	-0.637223	0	-0.2	0.708889	0.566053
261	I	0	-0.440086	0	0	0.546667	0.612328
262	A	0	-0.496941	0	0.2	0.708889	0.537244
263	R	0	-0.740448	0	0.2	0.553333	0.537244
264	L	0	-0.558621	0	0.2	0.433333	0.537244
265	H	0	-0.937723	0	0.2	0.373333	0.537244
266	W	0	-1.28963	0	0	0.513333	0.537244
267	W	0	-1.65544	0	0	0.468889	0.583519
268	A	0	-1.64758	0.0001	0	0.522222	0.583519
269	A	0	-1.73016	0.0002	0	0.582222	0.612328
270	S	0	-1.7123	0.0003	0	0.642222	0.612328
271	A	0	-1.82093	0.0003	0	0.566667	0.583519
272	A	0.25	-1.84968	0.0002	-0.2	0.448889	0.612328
273	P	0.25	-1.48387	0.0002	0	0.38	0.612328
274	D	0.25	-1.269	0.0001	0.2	0.24	0.612328
275	K	0.25	-1.23675	0.0001	0.2	0.191111	0.612328
276	R	0.25	-0.922129	0.0001	0.2	0.208889	0.583519
277	G	0.25	-0.409086	0.0003	0.4	0.326667	0.5
278	S	0.25	-0.266996	0.0003	0.2	0.453333	0.5
279	A	0.125	-0.858295	0.0002	0.2	0.466667	0.5
280	A	0.125	-0.737086	0.0002	0.2	0.515556	0.583519
281	K	0.125	-0.889679	0.0001	0	0.455556	0.583519
282	A	0.125	-1.04267	0.0001	0	0.477778	0.537244
283	E	0.25	-0.998022	0	0	0.477778	0.537244
284	F	0.125	-0.992646	0.0001	-0.2	0.604444	0.537244
285	A	0	-0.653454	0.0001	0	0.464444	0.537244
286	A	0	-0.462306	0.0002	0.2	0.524444	0.566053
287	R	0	-0.101088	0.0002	0.2	0.562222	0.629795
288	S	0	0.118096	0.0002	0.2	0.562222	0.629795
289	I	0	0.199395	0.0002	0.2	0.504444	0.676071
290	A	0	0.324186	0.0003	0	0.644444	0.676071
291	S	0.125	0.263434	0.0003	0	0.591111	0.722346
292	A	0.125	-0.0697068	0.0003	0	0.482222	0.722346
293	H	0.125	-0.160735	0.0003	0	0.542222	0.676071
294	G	0.125	-0.358205	0.0003	-0.2	0.482222	0.676071
295	I	0.125	-0.362126	0.0001	-0.2	0.484444	0.676071
296	E	0.125	-0.385601	0.0001	-0.2	0.52	0.722346
297	M	0.25	-0.514933	0.0002	-0.2	0.493333	0.658604
298	P	0.25	0.071436	0.0003	-0.2	0.455556	0.658604
299	P	0.25	0.179693	0.0003	0.2	0.433333	0.676071
300	F	0.25	0.170605	0.0002	0.2	0.32	0.722346
301	R	0.125	0.16321	0.0002	0.2	0.346667	0.722346
302	H	0	0.705009	0.0002	0.2	0.482222	0.722346
303	G	0	0.940763	0.0002	0.2	0.513333	0.722346
304	I	0	1.0064	0.0001	0	0.577778	0.722346
305	V	0	0.952534	0.0001	-0.2	0.571111	0.768622
306	P	0	1.26648	0.0001	-0.2	0.68	0.722346
307	D	0	1.54176	0	-0.4	0.502222	0.676071
308	I	0	1.54176	0	-0.4	0.448889	0.676071
309	E	0	1.54176	0	-0.4	0.526667	0.676071
310	A	0	1.54176	0.0001	-0.2	0.688889	0.722346
311	M	0	1.54176	0.0001	0	0.488889	0.722346
312	L	0	1.54176	0.0001	0.2	0.548889	0.722346
313	R	0	1.54176	0.0001	0	0.431111	0.722346
314	S	0	1.54176	0.0001	0	0.371111	0.722346
315	E	0	1.54176	0.0001	0	0.208889	0.768622
316	S	0	1.54176	0.0004	-0.2	0.371111	0.722346
317	Q	0	1.54176	0.0006	-0.2	0.482222	0.658604
318	F	0.125	1.54176	0.0005	0	0.6	0.658604
319	V	0.125	1.54176	0.0004	-0.2	0.54	0.722346
320	A	0.125	1.54176	0.0005	-0.2	0.588889	0.676071
321	D	0.125	1.54176	0.0005	-0.2	0.491111	0.612328
322	Y	0.25	1.54176	0.001	-0.2	0.32	0.612328
323	P	0.25	1.54176	0.0011	-0.2	0.342222	-
324	N	0.25	1.54176	0.0012	0	0.482222	-
325	F	0.375	1.54176	0.0008	-0.2	0.433333	-
326	F	0.375	1.54176	0.0005	0	0.368889	-
327	E	0.375	1.54176	0.0003	0	0.411111	-
328	R	0.75	1.54176	0.0006	0	0.313333	-
329	P	0.75	-	0.001	0	0.351111	-
330	P	0.625	-	0.0013	0	0	-
331	I	0.625	-	0.0016	0	0	-
