# Supplementary material for: MolPhase, an advanced prediction algorithm for protein phase separation
Source: EMBO J. 2024 Apr 2;43(9):10. doi: 10.1038/s44318-024-00090-9 (PMC11065880; doi:10.1038/s44318-024-00090-9)
Supplement: Supplementary file 10 — EV Figure Source Data [file 44318_2024_90_MOESM10_ESM.zip › Figure EV2/EV2F/Figure EV2F-Feature scores of XopAY.xlsx]

## Sheet: Figure EV2F
Position	Amino acid	IDR	Pi-Pi	PLD	NCPR	Hydrophobicity	Shannon entropy
1	M	1	-1.0007	0.0044	0	0	0.629795
2	T	1	-1.0007	0.003	0	0	0.629795
3	S	0.875	-1.0007	0.0021	0	0.642222	0.629795
4	V	0.875	-1.0007	0.001	0.2	0.5	0.629795
5	A	0.875	-1.0007	0.0006	0	0.437778	0.612328
6	R	0.875	-1.0007	0.0003	0	0.495556	0.612328
7	E	0.875	-1.0007	0.0001	0	0.495556	0.629795
8	A	0.875	-1.0007	0.0001	0.2	0.355556	0.629795
9	V	0.875	-1.0007	0.0001	0	0.384444	0.629795
10	R	0.875	-1.0007	0.0001	0	0.384444	0.629795
11	H	0.875	-1.0007	0.0002	0	0.266667	0.629795
12	D	0.875	-1.0007	0.0003	0.2	0.0733333	0.583519
13	Q	0.875	-1.0007	0.0006	-0.2	0.0955556	0.583519
14	R	0.875	-1.0007	0.0006	-0.2	0.206667	0.629795
15	E	0.875	-1.0007	0.0006	0	0.206667	0.676071
16	A	0.875	-1.0007	0.0016	0	0.324444	0.722346
17	Q	0.875	-1.0007	0.0027	-0.2	0.388889	0.722346
18	A	0.875	-1.0007	0.0028	0.2	0.366667	0.722346
19	P	0.875	-1.0007	0.0029	0	0.248889	0.676071
20	R	0.875	-1.0007	0.0029	0	0.42	0.629795
21	E	0.875	-1.0007	0.0032	0	0.371111	0.676071
22	V	0.875	-1.01296	0.0067	0	0.377778	0.676071
23	G	0.875	-1.0172	0.0167	-0.2	0.46	0.629795
24	Y	1	-1.07527	0.0233	0	0.52	0.676071
25	S	1	-0.861341	0.0273	0	0.348889	0.676071
26	S	1	-1.01047	0.0305	0.2	0.257778	0.676071
27	Q	1	-1.13995	0.0331	0.2	0.277778	0.612328
28	R	1	-1.25866	0.0329	0	0.217778	0.676071
29	G	1	-1.35751	0.0337	0	0.2	0.676071
30	D	1	-1.09598	0.0338	0	0.2	0.612328
31	P	1	-0.915662	0.0366	-0.2	0.34	0.612328
32	Q	1	-0.90605	0.039	-0.2	0.271111	0.612328
33	A	1	-0.727039	0.0386	0	0.313333	0.676071
34	N	1	-0.412548	0.0384	0	0.271111	0.676071
35	P	0.875	-0.339907	0.0345	0	0.433333	0.676071
36	Q	1	-0.677417	0.03	0.2	0.306667	0.676071
37	L	0.75	-0.603503	0.0123	0.2	0.306667	0.722346
38	K	0.75	-0.542292	0.0075	0	0.264444	0.722346
39	Q	0.625	-0.538928	0.0066	0	0.426667	0.676071
40	D	0.75	-0.707094	0.0026	0	0.324444	0.612328
41	L	0.5	-0.408937	0.0015	0	0.311111	0.548586
42	S	0.5	-0.717037	0.0012	0	0.428889	0.548586
43	R	0.5	-0.732799	0.0009	0.2	0.471111	0.548586
44	A	0.375	-0.412022	0.0007	0.2	0.48	0.537244
45	P	0.375	-1.01426	0.0005	0.4	0.397778	0.566053
46	V	0.375	-0.671165	0.0003	0.2	0.537778	0.548586
47	R	0	-0.573521	0.0002	0.2	0.537778	0.548586
48	A	0.125	-0.603437	0.0002	0.4	0.473333	0.566053
49	A	0	-0.312354	0.0002	0.4	0.464444	0.629795
50	R	0	-0.161908	0.0001	0.4	0.477778	0.676071
51	L	0.125	-0.0334713	0	0.4	0.477778	0.676071
52	K	0.125	-0.0478338	0	0.4	0.402222	0.676071
53	A	0.125	-0.18084	0.0001	0.4	0.402222	0.629795
54	P	0.125	-0.113989	0.0001	0.4	0.411111	0.629795
55	R	0.125	-0.180031	0.0001	0.2	0.462222	0.676071
56	V	0.125	0.06292	0.0001	0.2	0.522222	0.676071
57	P	0.125	-0.23653	0.0001	0.2	0.548889	0.676071
58	I	0.125	-0.162732	0.0001	0	0.742222	0.676071
59	G	0	-0.288752	0.0002	0	0.577778	0.722346
60	V	0	-0.248391	0.0002	0	0.713333	0.722346
61	H	0	-0.595872	0.0004	0	0.653333	0.658604
62	I	0	-0.253222	0.0005	0	0.584444	0.658604
63	A	0	-0.449465	0.001	0	0.475556	0.658604
64	N	0	-0.637768	0.0015	0	0.537778	0.658604
65	T	0	-0.15844	0.0014	0	0.522222	0.612328
66	G	0	-0.633897	0.0015	0	0.404444	0.658604
67	L	0	-0.374499	0.0013	0	0.522222	0.583519
68	Q	0	-0.247531	0.0015	0	0.577778	0.583519
69	A	0	-0.335119	0.0012	0.2	0.486667	0.5
70	A	0	-0.456396	0.001	0.2	0.464444	0.583519
71	R	0	-1.0404	0.0007	0.2	0.582222	0.658604
72	F	0	-0.988006	0.0006	0.2	0.526667	0.583519
73	A	0	-0.924777	0.0005	0.2	0.468889	0.583519
74	T	0.125	-0.806008	0.0005	0	0.608889	0.583519
75	S	0.125	-0.741118	0.0005	0	0.64	0.5
76	A	0.125	-0.829351	0.0004	0	0.64	0.453724
77	V	0.125	-0.380142	0.0003	0	0.646667	0.537244
78	A	0.125	-0.583515	0.0004	0	0.628889	0.583519
79	G	0.125	-0.106757	0.0004	0	0.628889	0.583519
80	P	0	-0.188325	0.0004	-0.2	0.457778	0.537244
81	A	0	0.208486	0.0002	-0.2	0.457778	0.537244
82	E	0	-0.367929	0.0001	-0.2	0.506667	0.537244
83	A	0	0.0732303	0.0001	-0.2	0.635556	0.537244
84	A	0	0.523239	0.0001	-0.2	0.68	0.537244
85	V	0	0.210439	0	-0.2	0.68	0.537244
86	L	0	0.721979	0	-0.2	0.68	0.5
87	D	0	0.617062	0	-0.2	0.733333	0.409759
88	A	0	0.68841	0.0001	-0.2	0.568889	0.409759
89	V	0	0.545015	0.0001	-0.2	0.524444	0.5
90	H	0	0.667624	0.0002	0	0.566667	0.453724
91	A	0	0.989559	0.0003	0	0.566667	0.363484
92	P	0	0.76176	0.0004	0	0.513333	0.453724
93	A	0	0.598811	0.0005	0	0.624444	0.453724
94	A	0	0.491901	0.0005	0	0.624444	0.537244
95	A	0	0.260319	0.0005	0	0.631111	0.612328
96	A	0	0.181193	0.0005	-0.2	0.513333	0.676071
97	Y	0	0.0661287	0.0005	-0.2	0.444444	0.722346
98	D	0	0.0117668	0.0003	-0.2	0.444444	0.722346
99	Y	0	-0.0300465	0.0003	0	0.317778	0.658604
100	A	0	0.291285	0.0002	0	0.337778	0.658604
101	K	0	0.0482554	0.0001	0	0.337778	0.658604
102	G	0	0.49459	0.0001	0	0.46	0.676071
103	E	0	0.332851	0	0	0.402222	0.676071
104	V	0	0.0860391	0	-0.2	0.468889	0.676071
105	S	0	0.0442193	0.0001	0	0.391111	0.722346
106	W	0	-0.0546846	0	0.4	0.382222	0.676071
107	K	0	0.104714	0	0.4	0.211111	0.676071
108	K	0	-0.155285	0.0001	0.4	0.268889	0.658604
109	N	0	-0.273419	0.0005	0.4	0.28	0.612328
110	A	0.125	-0.215814	0.0004	0.2	0.46	0.537244
111	G	0.125	-0.394915	0.0004	0	0.531111	0.612328
112	V	0	-0.138407	0.0002	0	0.693333	0.537244
113	T	0	-0.103759	0.0002	0	0.693333	0.537244
114	L	0	-0.0448738	0.0001	0	0.666667	0.490968
115	A	0	-0.170582	0.0002	0	0.613333	0.537244
116	P	0	-0.098226	0.0003	0	0.713333	0.612328
117	A	0	0.330347	0.0003	0	0.668889	0.612328
118	L	0	0.00748766	0.0003	0	0.6	0.629795
119	A	0	0.112067	0.0005	0	0.675556	0.676071
120	Y	0	-0.364672	0.0007	0	0.728889	0.676071
121	A	0	-0.345066	0.0008	0	0.737778	0.612328
122	V	0	-0.759322	0.0008	0	0.74	0.658604
123	V	0	-0.717744	0.0011	0	0.76	0.722346
124	M	0	-0.85337	0.0021	0	0.704444	0.722346
125	G	0	-0.880094	0.0027	0	0.695556	0.676071
126	T	0	-0.468421	0.0031	0	0.584444	0.676071
127	L	0	-0.826574	0.0036	0	0.582222	0.676071
128	S	0	-0.860766	0.0061	0	0.684444	0.676071
129	A	0	-0.546263	0.008	0	0.622222	0.629795
130	V	0	-1.00468	0.0103	0	0.508889	0.629795
131	Q	0	-0.773315	0.0169	0	0.611111	0.583519
132	Y	0	-0.468109	0.0185	0	0.611111	0.583519
133	L	0	-0.445423	0.0192	0	0.44	0.629795
134	A	0	-0.566928	0.0229	0.2	0.417778	0.612328
135	N	0	-0.395716	0.0272	0.2	0.417778	0.658604
136	R	0	-0.350986	0.0277	0.2	0.417778	0.612328
137	Y	0	-0.622309	0.0293	0.2	0.3	0.612328
138	L	0	-0.412889	0.0299	0.2	0.417778	0.548586
139	Q	0	-0.697221	0.0339	0	0.44	0.548586
140	A	0.25	-0.528448	0.0343	0	0.451111	0.566053
141	Q	0.375	-0.573692	0.035	0	0.288889	0.612328
142	S	0.375	-0.424608	0.0331	0	0.351111	0.658604
143	Q	0.375	-0.675037	0.0308	0	0.293333	0.676071
144	T	0.375	-0.382459	0.0211	0	0.464444	0.629795
145	S	0.375	-0.181556	0.0149	0	0.464444	0.629795
146	V	0.375	-0.444972	0.0074	0.2	0.455556	0.676071
147	S	0.375	-0.102047	0.0048	0.2	0.511111	0.676071
148	K	0.5	-0.151147	0.0017	0	0.451111	0.676071
149	A	0.5	-0.633108	0.001	0.2	0.257778	0.722346
150	D	0.375	-0.308051	0.0004	0.2	0.315556	0.722346
151	R	0.375	-0.266399	0.0002	0.2	0.315556	0.676071
152	A	0.375	-0.457435	0.0001	0	0.197778	0.676071
153	K	0.125	-0.793647	0	0.2	0.36	0.676071
154	E	0.125	-0.46704	0	0	0.451111	0.676071
155	L	0.125	-0.932289	0	0	0.504444	0.676071
156	G	0	-1.05031	0.0001	-0.2	0.575556	0.658604
157	V	0	-1.03909	0	-0.2	0.575556	0.583519
158	T	0	-1.48991	0	-0.2	0.531111	0.5
159	E	0	-1.32127	0	-0.2	0.595556	0.5
160	A	0	-1.52848	0	-0.2	0.586667	0.5
161	C	0	-1.19223	0	-0.4	0.524444	0.583519
162	L	0	-1.29474	0	-0.2	0.642222	0.583519
163	D	0	-1.32217	0.0001	-0.2	0.642222	0.583519
164	A	0	-1.71288	0.0002	-0.2	0.626667	0.583519
165	A	0	-1.96029	0.0003	-0.2	0.582222	0.612328
166	A	0	-2.03169	0.0003	0	0.702222	0.612328
167	A	0	-2.36815	0.0004	0	0.755556	0.629795
168	M	0	-2.41289	0.0004	0	0.637778	0.676071
169	V	0.125	-2.25842	0.0004	0.2	0.511111	0.612328
170	N	0.125	-2.42859	0.0005	0.2	0.462222	0.583519
171	K	0.125	-2.59661	0.0002	0	0.342222	0.537244
172	G	0.125	-2.52452	0.0002	0	0.342222	0.537244
173	E	0.375	-2.43934	0.0001	0	0.46	0.612328
174	V	0.375	-2.82198	0.0002	-0.2	0.537778	0.612328
175	A	0.5	-2.65094	0.0004	-0.2	0.511111	0.548586
176	G	0.5	-2.13369	0.0006	0	0.58	0.473501
177	P	0.625	-1.88409	0.0006	0	0.477778	0.537244
178	G	0.625	-1.43832	0.0006	-0.2	0.36	0.490968
179	G	0.625	-1.44744	0.0004	-0.2	0.411111	0.473501
180	E	0.5	-1.55093	0.0001	-0.2	0.431111	0.473501
181	M	0.5	-1.58787	0.0001	-0.4	0.362222	0.473501
182	T	0.25	-1.58623	0.0001	-0.6	0.293333	0.389982
183	E	0.25	-1.28172	0	-0.6	0.293333	0.389982
184	E	0.125	-1.00868	0	-0.6	0.291111	0.407449
185	E	0.125	-0.631058	0	-0.6	0.346667	0.453724
186	A	0.125	-0.601057	0.0001	-0.4	0.464444	0.453724
187	A	0.25	-0.437919	0.0001	-0.2	0.626667	0.473501
188	A	0	-0.842043	0.0001	0	0.744444	0.473501
189	L	0	-0.917879	0.0001	0	0.744444	0.548586
190	A	0	-0.561737	0.0001	-0.2	0.626667	0.537244
191	A	0	-0.753882	0.0002	-0.2	0.671111	0.566053
192	D	0	-0.642652	0.0002	-0.2	0.508889	0.629795
193	L	0	-0.390798	0.0004	-0.2	0.391111	0.676071
194	Q	0	-0.511031	0.001	-0.2	0.435556	0.676071
195	N	0	-0.511161	0.0011	0	0.553333	0.629795
196	L	0	-0.493105	0.0005	0	0.453333	0.629795
197	A	0	-0.380234	0.0004	0	0.571111	0.629795
198	T	0.25	-0.437781	0.0003	-0.2	0.571111	0.676071
199	A	0.25	-0.35354	0.0002	0	0.386667	0.629795
200	D	0.25	-0.0309606	0.0001	0	0.328889	0.629795
201	R	0.25	-0.0343849	0.0001	0.2	0.244444	0.566053
202	S	0.25	-0.128728	0.0001	0.2	0.288889	0.629795
203	R	0.25	-0.423115	0.0001	0.4	0.331111	0.583519
204	L	0.25	-0.395819	0.0001	0.2	0.395556	0.629795
205	P	0.125	-0.228385	0.0001	0	0.335556	0.676071
206	P	0	0.0240714	0.0001	-0.2	0.52	0.722346
207	E	0.125	0.153384	0	-0.2	0.415556	0.676071
208	L	0.125	0.534478	0	0	0.351111	0.676071
209	W	0	0.548514	0	0	0.426667	0.629795
210	R	0	0.332924	0.0001	0.2	0.544444	0.566053
211	A	0	0.299519	0.0002	0.2	0.442222	0.566053
212	A	0	0.236159	0.0003	0.2	0.453333	0.566053
213	S	0.125	-0.0160021	0.0003	0	0.646667	0.629795
214	G	0.25	0.0567253	0.0003	0	0.597778	0.583519
215	V	0.125	0.231592	0.0002	-0.2	0.48	0.629795
216	G	0.125	0.0977802	0.0002	-0.4	0.42	0.676071
217	D	0.125	-0.0894027	0.0001	-0.4	0.468889	0.629795
218	D	0	-0.185781	0.0001	-0.4	0.346667	0.612328
219	A	0	-0.304517	0.0002	-0.4	0.395556	0.537244
220	Y	0	-0.212195	0.0002	-0.2	0.557778	0.537244
221	A	0	-0.212195	0.0002	0	0.728889	0.473501
222	L	0	-0.212195	0.0001	0	0.673333	0.537244
223	V	0	-0.212195	0.0001	0	0.624444	0.548586
224	T	0	-0.212195	0.0002	0	0.668889	0.502311
225	Q	0	-0.212195	0.0002	0	0.668889	0.427226
226	L	0	-0.212195	0.0001	0	0.66	0.427226
227	L	0	-0.212195	0	0	0.715556	0.407449
228	L	0	-0.212195	0.0001	0	0.833333	0.453724
229	A	0	-0.212195	0.0001	0.2	0.648889	0.363484
230	A	0	-0.212195	0.0002	0.2	0.604444	0.407449
231	R	0.125	-0.212195	0.0002	0.4	0.42	0.407449
232	A	0.25	-0.212195	0.0002	0.4	0.42	0.389982
233	R	0.375	-0.212195	0.0003	0.4	0.362222	0.398417
234	A	0.375	-0.212195	0.0004	0.2	0.502222	0.398417
235	S	0.375	-0.212195	0.0004	0	0.384444	0.473501
236	A	0.375	-0.212195	0.0004	-0.2	0.524444	-
237	E	0.375	-0.212195	0.0004	-0.2	0.466667	-
238	A	0.75	-0.212195	0.0011	-0.2	0.524444	-
239	S	0.75	-0.212195	0.0018	-0.2	0.466667	-
240	A	0.875	-0.212195	0.0023	0	0.526667	-
241	S	1	-0.212195	0.0029	-0.2	0.408889	-
242	S	0.875	-	0.0033	-0.2	0.417778	-
243	D	0.875	-	0.0036	0	0	-
244	G	0.875	-	0.0051	0	0	-
