# Supplementary material for: MolPhase, an advanced prediction algorithm for protein phase separation
Source: EMBO J. 2024 Apr 2;43(9):10. doi: 10.1038/s44318-024-00090-9 (PMC11065880; doi:10.1038/s44318-024-00090-9)
Supplement: Supplementary file 10 — EV Figure Source Data [file 44318_2024_90_MOESM10_ESM.zip › Figure EV2/EV2G/Figure EV2G-Feature scores of HopE1.xlsx]

## Sheet: Figure EV2G
Position	Amino acid	IDR	Pi-Pi	PLD	NCPR	Hydrophobicity	Shannon entropy
1	M	0.75	0.145141	0.0326	0	0	0.583519
2	N	0.75	0.145141	0.0316	0	0	0.583519
3	R	0.75	0.145141	0.0259	0.2	0.44	0.583519
4	V	0.75	0.145141	0.0228	0.2	0.388889	0.583519
5	S	0.75	0.145141	0.0221	0.2	0.448889	0.537244
6	G	0.875	0.145141	0.021	0	0.531111	0.612328
7	S	0.75	0.145141	0.0191	0	0.42	0.612328
8	S	0.75	0.145141	0.0167	0	0.477778	0.676071
9	S	0.625	0.145141	0.0137	0	0.471111	0.722346
10	A	0.5	0.145141	0.0101	0	0.468889	0.676071
11	T	0.5	0.145141	0.0069	0	0.408889	0.722346
12	W	0.375	0.145141	0.0049	0	0.466667	0.676071
13	Q	0.25	0.145141	0.0048	0	0.52	0.612328
14	A	0.125	0.145141	0.0037	0	0.457778	0.658604
15	V	0.25	0.145141	0.0026	-0.2	0.4	0.612328
16	N	0.25	0.145141	0.0024	-0.2	0.562222	0.676071
17	D	0.125	0.145141	0.0007	-0.2	0.615556	0.676071
18	L	0.125	0.145141	0.0002	-0.4	0.444444	0.629795
19	V	0.125	0.145141	0.0001	-0.4	0.444444	0.629795
20	E	0.125	0.145141	0.0001	-0.2	0.615556	0.629795
21	Q	0.25	0.145141	0.0002	-0.2	0.513333	0.612328
22	V	0.25	0.282426	0.0001	-0.4	0.342222	0.537244
23	S	0.5	0.154052	0.0001	0	0.32	0.537244
24	E	0.5	0.286583	0	0	0.382222	0.583519
25	R	0.5	0.234641	0.0001	0	0.273333	0.583519
26	T	0.5	0.345318	0.0002	0	0.375556	0.5
27	T	0.5	0.259925	0.0003	0.2	0.435556	0.583519
28	L	0.375	0.280454	0.0004	0	0.52	0.658604
29	S	0.375	0.229223	0.0011	0	0.52	0.612328
30	T	0.5	0.328233	0.0015	0	0.526667	0.612328
31	T	0.375	0.40361	0.0023	0	0.413333	0.676071
32	G	0.375	0.618729	0.0035	0	0.353333	0.722346
33	Y	0.5	0.480692	0.0042	0	0.353333	0.768622
34	Q	0.5	0.218426	0.0045	0	0.408889	0.768622
35	T	0.5	0.0291714	0.0038	0	0.46	0.768622
36	A	0.5	0.298637	0.0035	0	0.48	0.722346
37	M	0.5	0.0579126	0.0032	0.2	0.457778	0.722346
38	G	0.5	-0.223591	0.0026	0.2	0.557778	0.722346
39	R	0.5	-0.418449	0.0017	0.2	0.44	0.722346
40	L	0.5	-0.086151	0.0012	0.4	0.311111	0.676071
41	N	0.5	0.165508	0.0011	0.4	0.284444	0.629795
42	K	0.5	-0.241761	0.0004	0	0.306667	0.629795
43	P	0.375	-0.328814	0.0003	0.2	0.135556	0.676071
44	E	0.5	-0.0991017	0	0.2	0.195556	0.676071
45	K	0.5	-0.185478	0	-0.2	0.204444	0.629795
46	S	0.375	-0.182738	0.0001	-0.2	0.28	0.629795
47	D	0.375	-0.354602	0.0001	-0.2	0.28	0.583519
48	A	0.25	-0.377275	0.0001	-0.4	0.406667	0.566053
49	D	0.25	-0.40665	0.0001	-0.4	0.508889	0.629795
50	A	0.25	-0.371948	0.0003	-0.2	0.628889	0.583519
51	L	0.25	-0.588639	0.0004	-0.2	0.573333	0.629795
52	M	0.25	-0.485362	0.001	0	0.693333	0.583519
53	T	0.25	-0.243464	0.0013	0.2	0.553333	0.629795
54	M	0.25	-0.523007	0.0019	0.4	0.368889	0.676071
55	R	0.125	-0.62938	0.0022	0.4	0.366667	0.629795
56	R	0.125	-0.749969	0.0029	0.4	0.304444	0.676071
57	A	0	-0.677208	0.0041	0.4	0.184444	0.676071
58	Q	0	-0.482468	0.0055	0.2	0.255556	0.676071
59	Q	0	-0.776877	0.0056	0	0.34	0.676071
60	Y	0.125	-1.10571	0.0045	-0.2	0.222222	0.676071
61	T	0.125	-0.684809	0.0026	-0.2	0.282222	0.676071
62	D	0.125	-0.401297	0.0014	-0.2	0.4	0.722346
63	S	0.125	-0.261839	0.0011	0	0.342222	0.676071
64	A	0.125	-0.638124	0.0007	0.2	0.257778	0.722346
65	K	0.125	-0.813782	0.0003	0.4	0.32	0.722346
66	R	0.125	-0.762715	0.0002	0.4	0.308889	0.722346
67	T	0	-1.05269	0.0002	0.4	0.368889	0.676071
68	Y	0	-0.615255	0.0002	0.2	0.437778	0.722346
69	I	0	-0.827279	0.0001	-0.2	0.46	0.722346
70	S	0	-0.977116	0.0001	-0.2	0.46	0.658604
71	E	0	-0.962204	0.0001	-0.2	0.573333	0.658604
72	T	0	-1.07393	0.0001	-0.2	0.515556	0.612328
73	L	0	-1.05996	0.0002	-0.2	0.455556	0.612328
74	M	0	-0.992466	0.0005	0	0.617778	0.676071
75	N	0	-0.736647	0.0007	0	0.673333	0.676071
76	L	0	-0.882776	0.0004	-0.2	0.511111	0.676071
77	A	0	-0.844157	0.0005	-0.2	0.553333	0.676071
78	D	0.125	-0.7064	0.0005	-0.2	0.553333	0.676071
79	L	0.125	-0.556642	0.0007	-0.2	0.391111	0.676071
80	Q	0	-0.137167	0.0018	0	0.251111	0.676071
81	Q	0	-0.631385	0.0019	0.4	0.242222	0.722346
82	R	0	-0.861573	0.0014	0.4	0.257778	0.676071
83	K	0	-0.97904	0.0012	0.4	0.306667	0.722346
84	I	0	-0.900834	0.0014	0.6	0.284444	0.676071
85	Y	0	-0.734802	0.0023	0.4	0.368889	0.629795
86	R	0	-0.645807	0.0028	0.2	0.377778	0.629795
87	T	0	-0.821411	0.0037	0.2	0.26	0.676071
88	N	0	-0.648458	0.0052	0.2	0.28	0.676071
89	S	0.125	-0.721062	0.0053	0	0.302222	0.722346
90	G	0.25	-0.826936	0.0052	0	0.402222	0.722346
91	N	0.25	-0.887101	0.0048	0.2	0.38	0.768622
92	L	0.125	-0.96476	0.0024	0.2	0.388889	0.722346
93	R	0.125	-1.1577	0.0018	0.2	0.437778	0.722346
94	G	0.125	-1.1807	0.0015	0.2	0.615556	0.722346
95	A	0.125	-0.946461	0.0009	0	0.453333	0.658604
96	I	0.125	-0.917176	0.0003	-0.2	0.595556	0.658604
97	E	0.125	-0.805784	0.0002	-0.2	0.588889	0.658604
98	M	0.125	-1.13537	0.0003	-0.2	0.513333	0.658604
99	T	0.125	-1.03274	0.0004	-0.2	0.397778	0.612328
100	P	0.125	-1.22145	0.0004	0	0.397778	0.676071
101	T	0	-0.779263	0.0004	0	0.44	0.629795
102	Q	0	-0.496839	0.0005	0	0.44	0.676071
103	L	0	-0.595876	0.0002	-0.2	0.397778	0.722346
104	T	0	-0.672798	0.0001	-0.2	0.468889	0.676071
105	D	0	-0.27392	0	-0.2	0.64	0.676071
106	C	0	-0.556275	0	-0.2	0.477778	0.676071
107	V	0	-0.782968	0.0001	0	0.406667	0.722346
108	Q	0	-0.75202	0.0001	0.2	0.54	0.722346
109	K	0	-0.750762	0	0.4	0.384444	0.676071
110	C	0	-1.09157	0	0.2	0.213333	0.676071
111	R	0	-0.673541	0	0	0.213333	0.722346
112	E	0	-0.648102	0	-0.2	0.291111	0.722346
113	E	0	-0.434079	0	-0.2	0.297778	0.768622
114	G	0	-0.670197	0.0002	-0.4	0.38	0.768622
115	F	0	-0.778457	0.0003	-0.2	0.38	0.768622
116	S	0	-0.632265	0.0004	0	0.513333	0.722346
117	N	0	-0.90974	0.0005	-0.2	0.444444	0.722346
118	C	0	-0.400298	0.0001	-0.2	0.482222	0.676071
119	D	0	-0.231921	0.0001	-0.2	0.422222	0.676071
120	I	0	-0.340043	0.0001	-0.2	0.54	0.612328
121	Q	0	-0.246422	0.0003	-0.2	0.568889	0.658604
122	A	0	-0.157354	0.0002	-0.2	0.568889	0.612328
123	L	0	-0.207828	0	-0.2	0.568889	0.612328
124	E	0	0.00987732	0	-0.2	0.637778	0.612328
125	I	0	0.115973	0	-0.2	0.682222	0.566053
126	G	0	0.219405	0.0001	-0.2	0.526667	0.566053
127	L	0	0.328491	0	0	0.688889	0.612328
128	H	0	0.364647	0	0.2	0.488889	0.676071
129	L	0	0.308412	0	0.2	0.426667	0.722346
130	R	0	0.77691	0	0.4	0.255556	0.768622
131	H	0	1.01359	0	0.4	0.411111	0.722346
132	K	0	1.15663	0	0.4	0.317778	0.722346
133	L	0	0.603945	0	0.2	0.517778	0.676071
134	G	0	1.05411	0.0001	0.2	0.571111	0.676071
135	I	0	1.25068	0.0001	-0.2	0.58	0.676071
136	S	0	1.14478	0.0001	-0.2	0.557778	0.722346
137	D	0	1.03969	0.0001	-0.2	0.551111	0.768622
138	F	0	0.876797	0.0001	-0.2	0.551111	0.722346
139	T	0	0.574924	0.0002	-0.2	0.54	0.722346
140	I	0	0.613871	0.0003	0	0.6	0.676071
141	Y	0	0.796581	0.0008	0	0.46	0.629795
142	S	0	0.418304	0.001	0.2	0.375556	0.676071
143	N	0	0.713296	0.0011	0.4	0.188889	0.676071
144	R	0	0.617923	0.0007	0.4	0.302222	0.722346
145	K	0	1.00027	0.0004	0.4	0.302222	0.676071
146	L	0	0.602612	0.0005	0.4	0.308889	0.676071
147	S	0	0.209458	0.0009	0.2	0.331111	0.629795
148	H	0	0.41435	0.0012	0	0.388889	0.629795
149	N	0	0.165606	0.0015	0	0.397778	0.676071
150	Y	0	0.135308	0.0013	0	0.508889	0.722346
151	V	0	-0.0276168	0.0007	0	0.68	0.676071
152	V	0	-0.371074	0.0006	0	0.686667	0.722346
153	I	0	-0.328302	0.0006	0	0.68	0.722346
154	H	0	-0.234499	0.001	0	0.568889	0.676071
155	P	0	-0.41126	0.0014	0	0.397778	0.676071
156	S	0	-0.289651	0.0017	0	0.337778	0.722346
157	N	0.125	-0.0371735	0.0019	0	0.471111	0.722346
158	A	0.125	0.242431	0.0014	0	0.471111	0.722346
159	F	0.125	0.206994	0.0009	0.2	0.402222	0.768622
160	P	0.25	-0.0124994	0.0007	0.2	0.471111	0.768622
161	K	0.25	0.0919329	0.0004	0.2	0.471111	0.722346
162	G	0.125	0.229719	0.0004	0.2	0.508889	0.722346
163	A	0.125	0.174934	0.0002	0.2	0.637778	0.722346
164	I	0.125	0.313015	0.0001	-0.2	0.646667	0.676071
165	V	0	0.0789758	0.0001	-0.2	0.637778	0.612328
166	D	0	0.172769	0.0001	-0.2	0.577778	0.676071
167	S	0	0.136811	0.0001	-0.2	0.462222	0.676071
168	W	0	0.171703	0.0001	-0.2	0.36	0.676071
169	T	0	0.0784808	0.0004	0	0.36	0.676071
170	G	0	0.258048	0.0008	0	0.368889	0.676071
171	Q	0	0.368351	0.001	0	0.482222	0.722346
172	G	0	0.261876	0.0007	0	0.591111	0.722346
173	V	0	0.303089	0.0002	-0.2	0.522222	0.676071
174	V	0	0.735258	0.0001	-0.2	0.684444	0.676071
175	E	0	0.387719	0	-0.4	0.615556	0.629795
176	L	0	0.351173	0	-0.4	0.584444	0.566053
177	D	0	0.160294	0	-0.2	0.404444	0.612328
178	F	0	0.0379987	0	0	0.466667	0.566053
179	K	0	-0.134327	0	0.2	0.282222	0.612328
180	T	0	0.0169815	0	0.4	0.444444	0.629795
181	R	0.125	-0.0372311	0	0.6	0.295556	0.629795
182	L	0.125	-0.454282	0	0.4	0.444444	0.676071
183	K	0.125	-0.487556	0	0.6	0.373333	0.676071
184	F	0.125	-0.662087	0	0.4	0.402222	0.722346
185	K	0.125	-0.673351	0	0.6	0.217778	0.676071
186	H	0.125	-0.759758	0.0001	0.2	0.226667	0.629795
187	R	0.125	-0.842191	0.0001	0	0.0866667	0.566053
188	E	0.125	-0.842191	0.0001	-0.2	0.0955556	0.566053
189	E	0.125	-0.842191	0.0004	-0.2	0.137778	0.612328
190	N	0.125	-0.842191	0.0034	-0.4	0.277778	0.612328
191	Y	0.125	-0.842191	0.004	-0.2	0.448889	0.676071
192	A	0.125	-0.842191	0.0043	0	0.448889	0.676071
193	V	0.125	-0.842191	0.0045	0	0.566667	0.676071
194	N	0.125	-0.842191	0.0057	0	0.517778	0.676071
195	A	0.125	-0.842191	0.0057	0	0.52	0.722346
196	N	0.125	-0.842191	0.0056	0	0.355556	0.722346
197	M	0.125	-0.842191	0.0042	-0.2	0.355556	0.722346
198	H	0	-0.842191	0.002	-0.2	0.295556	0.722346
199	E	0	-0.842191	0.0003	-0.2	0.473333	0.722346
200	W	0	-0.842191	0.0001	-0.4	0.353333	0.768622
201	I	0	-0.842191	0.0001	-0.2	0.324444	0.722346
202	E	0	-0.842191	0.0001	0	0.373333	0.768622
203	R	0	-0.842191	0.0006	0	0.384444	-
204	Y	0.25	-0.842191	0.0014	0	0.206667	-
205	G	0.25	-0.842191	0.0018	0.2	0.324444	-
206	Q	0.125	-0.842191	0.002	0	0.353333	-
207	A	0.25	-0.842191	0.0015	0	0.475556	-
208	H	0.625	-0.842191	0.0011	0	0.584444	-
209	V	0.625	-	0.0008	-0.2	0.584444	-
210	I	0.75	-	0.0007	0	0	-
211	D	0.75	-	0.001	0	0	-
