# Supplementary material for: MolPhase, an advanced prediction algorithm for protein phase separation
Source: EMBO J. 2024 Apr 2;43(9):10. doi: 10.1038/s44318-024-00090-9 (PMC11065880; doi:10.1038/s44318-024-00090-9)
Supplement: Supplementary file 10 — EV Figure Source Data [file 44318_2024_90_MOESM10_ESM.zip › Figure EV2/EV2H/Figure EV2H-Feature scores of HopQ1-2.xlsx]

## Sheet: Figure EV2H
Position	Amino acid	IDR	Pi-Pi	PLD	NCPR	Hydrophobicity	Shannon entropy
1	M	0.875	-1.86456	0.0103	0	0	0.658604
2	S	0.875	-1.86456	0.009	0	0	0.583519
3	S	0.875	-1.86456	0.0074	0	0.511111	0.612328
4	P	0.75	-1.86456	0.0053	0	0.553333	0.629795
5	A	0.625	-1.86456	0.0029	-0.2	0.493333	0.676071
6	L	0.625	-1.86456	0.0008	0	0.411111	0.676071
7	E	0.625	-1.86456	0.0002	0	0.428889	0.676071
8	R	0.75	-1.86456	0.0002	0.2	0.302222	0.629795
9	S	0.625	-1.86456	0.0002	0.2	0.2	0.566053
10	K	0.75	-1.86456	0.0001	0.4	0.317778	0.583519
11	S	0.75	-1.86456	0.0002	0.2	0.382222	0.583519
12	A	0.75	-1.86456	0.0002	0.2	0.384444	0.629795
13	P	0.625	-1.86456	0.0002	0	0.555556	0.676071
14	T	0.5	-1.86456	0.0001	0	0.657778	0.676071
15	L	0.125	-1.86456	0.0001	0	0.602222	0.658604
16	L	0.125	-1.86456	0.0001	0	0.62	0.676071
17	T	0.25	-1.86456	0.0002	0	0.675556	0.722346
18	S	0.25	-1.86456	0.0004	0	0.513333	0.722346
19	A	0.125	-1.86456	0.0005	0.2	0.328889	0.722346
20	Q	0	-1.86456	0.0006	0	0.266667	0.768622
21	R	0	-1.86456	0.0003	0	0.326667	0.768622
22	E	0	-1.9145	0.0001	0	0.371111	0.768622
23	M	0	-2.10758	0.0001	0	0.488889	0.722346
24	L	0	-2.06443	0.0001	-0.2	0.517778	0.722346
25	A	0	-2.18637	0.0002	0	0.56	0.722346
26	H	0	-2.21136	0.0002	0	0.611111	0.676071
27	P	0	-2.19142	0.0002	-0.2	0.448889	0.629795
28	V	0	-1.97247	0.0002	-0.2	0.331111	0.629795
29	D	0	-1.92309	0.0002	-0.2	0.373333	0.676071
30	Q	0	-1.7928	0.0005	-0.2	0.493333	0.722346
31	Y	0	-1.65358	0.0004	0	0.3	0.722346
32	L	0	-1.61483	0.0002	0	0.3	0.676071
33	R	0	-1.43264	0.0001	0	0.471111	0.722346
34	D	0	-1.22621	0.0001	0	0.422222	0.676071
35	V	0	-1.33367	0.0001	0.2	0.251111	0.676071
36	Q	0	-1.27915	0.0002	0	0.333333	0.676071
37	K	0	-1.02028	0.0001	0.2	0.451111	0.629795
38	S	0	-0.877976	0.0001	0.2	0.442222	0.676071
39	A	0	-0.656287	0.0001	0.4	0.433333	0.676071
40	L	0	-0.480298	0	0.2	0.511111	0.676071
41	K	0	-0.0301165	0	0.2	0.613333	0.658604
42	G	0	0.109858	0.0001	0.2	0.553333	0.612328
43	L	0	-0.0876121	0	0	0.391111	0.612328
44	W	0	-0.0542073	0	-0.2	0.468889	0.676071
45	E	0	-0.158901	0	-0.2	0.577778	0.612328
46	G	0	-0.104067	0.0002	-0.2	0.415556	0.548586
47	I	0	-0.209475	0.0003	-0.2	0.475556	0.612328
48	Q	0	-0.386688	0.0006	0	0.544444	0.566053
49	A	0	-0.509715	0.0005	0	0.637778	0.566053
50	G	0	-0.335248	0.0004	0	0.622222	0.566053
51	L	0	-0.319086	0.0002	0	0.664444	0.612328
52	L	0	-0.655916	0.0001	0	0.615556	0.629795
53	P	0	-0.334637	0.0002	0	0.708889	0.676071
54	G	0	-0.552591	0.0002	-0.2	0.546667	0.676071
55	L	0	-0.561819	0.0001	-0.4	0.384444	0.612328
56	D	0	-0.357305	0	-0.4	0.402222	0.612328
57	D	0	-0.15725	0	-0.4	0.391111	0.658604
58	S	0	-0.0838047	0.0001	-0.4	0.368889	0.658604
59	W	0	0.117559	0	-0.2	0.508889	0.658604
60	F	0	-0.00423356	0.0001	0.2	0.486667	0.658604
61	F	0	0.149753	0.0003	0.2	0.488889	0.722346
62	R	0	0.0135794	0.0005	0.2	0.571111	0.768622
63	T	0	0.228526	0.0009	0.2	0.551111	0.722346
64	F	0	0.741977	0.0015	0.2	0.453333	0.658604
65	M	0	0.893092	0.0025	0	0.475556	0.612328
66	P	0	0.974653	0.0032	0	0.531111	0.612328
67	N	0	1.05318	0.0037	0	0.391111	0.612328
68	A	0	1.18774	0.0034	0	0.448889	0.612328
69	Q	0	1.39868	0.003	-0.2	0.406667	0.676071
70	I	0	1.12094	0.0013	-0.2	0.524444	0.676071
71	E	0	1.23087	0.0008	-0.2	0.524444	0.629795
72	A	0	1.39229	0.001	-0.2	0.524444	0.676071
73	A	0	1.20506	0.0011	-0.2	0.466667	0.722346
74	Q	0.25	1.47122	0.0013	-0.2	0.466667	0.722346
75	M	0.375	1.22711	0.0009	0	0.34	0.676071
76	D	0.375	1.14863	0.0004	0	0.222222	0.612328
77	K	0.25	1.09326	0.0003	0.2	0.213333	0.676071
78	N	0.375	0.951401	0.0003	0	0.0933333	0.722346
79	K	0.375	0.7133	0.0001	0.4	0.0711111	0.722346
80	E	0.25	0.562885	0	0.2	0.14	0.722346
81	R	0.25	0.479271	0.0001	0.2	0.28	0.722346
82	S	0.125	0.314211	0.0001	-0.2	0.288889	0.722346
83	F	0.125	0.0614362	0.0001	-0.2	0.288889	0.722346
84	D	0	-0.0483641	0	-0.4	0.488889	0.722346
85	D	0	-0.296008	0	-0.4	0.486667	0.768622
86	I	0	-0.320937	0	-0.4	0.388889	0.722346
87	W	0	-0.427277	0	0	0.38	0.722346
88	P	0	-0.704971	0	0.2	0.551111	0.722346
89	K	0	-0.615125	0	0.2	0.435556	0.658604
90	V	0	-0.504459	0	0	0.377778	0.583519
91	T	0	-0.287819	0	0	0.497778	0.537244
92	E	0	-0.475536	0	-0.2	0.506667	0.5
93	L	0	-0.531573	0.0001	-0.2	0.497778	0.5
94	N	0	-0.555076	0.0002	-0.2	0.484444	0.583519
95	L	0	-0.37682	0.0001	-0.2	0.484444	0.583519
96	Y	0	-0.495703	0.0001	-0.2	0.484444	0.658604
97	D	0	-0.731167	0	-0.2	0.646667	0.658604
98	L	0	-1.00161	0	-0.2	0.546667	0.658604
99	L	0	-0.904264	0	-0.2	0.66	0.676071
100	T	0	-0.691093	0.0001	0	0.78	0.658604
101	L	0	-0.724498	0.0001	0	0.735556	0.658604
102	M	0	-0.625894	0.0002	0	0.633333	0.658604
103	A	0	-0.365462	0.0003	0	0.742222	0.612328
104	S	0	-0.581998	0.0003	0	0.622222	0.676071
105	V	0	-0.481538	0.0003	0	0.571111	0.629795
106	P	0	-0.680622	0.0004	0	0.571111	0.583519
107	G	0	-0.785371	0.0004	0	0.628889	0.566053
108	A	0	-0.550723	0.0003	0.2	0.448889	0.502311
109	A	0	-0.887085	0.0002	0.2	0.568889	0.566053
110	K	0	-0.917432	0	0.2	0.662222	0.612328
111	L	0	-0.768533	0	0.2	0.684444	0.676071
112	L	0	-0.996728	0	0.4	0.557778	0.722346
113	F	0	-0.735973	0	0.2	0.608889	0.722346
114	K	0	-0.537126	0	0.4	0.437778	0.722346
115	P	0	-0.707064	0.0001	0.4	0.393333	0.722346
116	K	0.125	-0.536896	0	0.4	0.315556	0.722346
117	A	0.125	-0.755668	0.0001	0.2	0.331111	0.722346
118	T	0.125	-0.769572	0.0001	0.2	0.348889	0.676071
119	H	0.125	-0.830769	0.0001	-0.2	0.357778	0.676071
120	S	0.125	-0.751308	0.0001	-0.2	0.308889	0.629795
121	E	0.125	-0.646423	0.0001	-0.2	0.386667	0.566053
122	G	0.125	-0.756515	0.0001	-0.2	0.448889	0.612328
123	F	0.125	-0.755239	0.0001	-0.2	0.56	0.676071
124	G	0.25	-0.754857	0.0001	0	0.722222	0.629795
125	V	0.25	-0.729934	0.0001	-0.2	0.653333	0.612328
126	L	0.25	-0.715055	0	-0.2	0.513333	0.676071
127	E	0.375	-0.666343	0	-0.2	0.615556	0.676071
128	Q	0.375	-0.615864	0.0003	-0.2	0.513333	0.629795
129	V	0.5	-0.715446	0.0002	-0.2	0.393333	0.629795
130	G	0.5	-0.632505	0.0002	-0.2	0.393333	0.676071
131	P	0.375	-0.838837	0.0002	-0.4	0.393333	0.676071
132	D	0.25	-0.959503	0.0001	-0.4	0.393333	0.676071
133	D	0.25	-0.789548	0	-0.4	0.386667	0.722346
134	V	0.125	-0.982618	0	-0.4	0.351111	0.676071
135	T	0.125	-0.855992	0.0001	-0.2	0.393333	0.676071
136	H	0.125	-0.974494	0.0001	-0.2	0.393333	0.676071
137	P	0	-0.974494	0.0001	0	0.213333	0.629795
138	E	0	-0.974494	0	0	0.268889	0.566053
139	K	0	-0.974494	0	0.2	0.253333	0.519777
140	A	0	-0.974494	0	0.2	0.373333	0.519777
141	K	0	-0.974494	0	0.4	0.535556	0.502311
142	L	0	-0.974494	0	0.2	0.664444	0.502311
143	L	0	-0.974494	0.0001	0.2	0.606667	0.502311
144	M	0	-0.974494	0.0002	0	0.733333	0.566053
145	S	0	-0.974494	0.0002	0	0.733333	0.566053
146	A	0	-0.974494	0.0002	0	0.631111	0.566053
147	L	0	-0.974494	0.0001	0.2	0.502222	0.612328
148	S	0.125	-0.974494	0.0001	0.2	0.502222	0.612328
149	K	0.125	-0.974494	0.0001	0.2	0.502222	0.629795
150	S	0.125	-0.974494	0.0002	0.2	0.502222	0.629795
151	A	0.25	-0.974494	0.0002	0.2	0.613333	0.676071
152	L	0.25	-0.974494	0.0002	0	0.622222	-
153	V	0.375	-0.974494	0.0004	0	0.622222	-
154	Q	0.625	-0.974494	0.001	0	0.566667	-
155	S	0.625	-0.974494	0.001	0	0.522222	-
156	T	0.5	-0.974494	0.0009	0	0.522222	-
157	A	0.625	-0.974494	0.0009	0	0.564444	-
158	V	0.75	-	0.0009	-0.2	0.504444	-
159	P	0.75	-	0.0012	0	0	-
160	D	0.75	-	0.0014	0	0	-
