# Supplementary material for: MolPhase, an advanced prediction algorithm for protein phase separation
Source: EMBO J. 2024 Apr 2;43(9):10. doi: 10.1038/s44318-024-00090-9 (PMC11065880; doi:10.1038/s44318-024-00090-9)
Supplement: Supplementary file 10 — EV Figure Source Data [file 44318_2024_90_MOESM10_ESM.zip › Figure EV2/EV2I/Figure EV2I-Feature scores of XopAZ.xlsx]

## Sheet: Figure EV2I
Position	Amino acid	IDR	Pi-Pi	PLD	NCPR	Hydrophobicity	Shannon entropy
1	M	0.625	0.639575	0.0022	0	0	0.722346
2	E	0.625	0.639575	0.0008	0	0	0.676071
3	I	0.75	0.639575	0.0007	-0.2	0.471111	0.676071
4	T	0.625	0.639575	0.0008	-0.2	0.42	0.722346
5	Q	0.625	0.639575	0.0011	0.2	0.397778	0.722346
6	G	0.375	0.639575	0.0009	0.2	0.391111	0.722346
7	R	0.375	0.639575	0.0005	0.2	0.446667	0.722346
8	V	0.125	0.639575	0.0003	0.2	0.508889	0.722346
9	A	0.25	0.639575	0.0003	0.2	0.617778	0.676071
10	T	0.25	0.639575	0.0002	0	0.646667	0.629795
11	I	0	0.639575	0.0001	0	0.524444	0.676071
12	H	0.125	0.639575	0.0002	0	0.468889	0.676071
13	Y	0.125	0.639575	0.0002	0	0.568889	0.676071
14	T	0.25	0.639575	0.0002	0	0.451111	0.629795
15	L	0.25	0.639575	0.0001	-0.2	0.444444	0.566053
16	S	0.25	0.639575	0.0001	-0.4	0.395556	0.612328
17	D	0.25	0.639575	0.0001	-0.4	0.393333	0.612328
18	D	0.375	0.639575	0.0002	-0.4	0.3	0.676071
19	S	0.5	0.639575	0.0004	-0.4	0.24	0.722346
20	G	0.5	0.639575	0.0006	-0.2	0.411111	0.722346
21	Q	0.5	0.639575	0.0006	0	0.573333	0.676071
22	V	0.5	0.499982	0.0002	-0.2	0.513333	0.629795
23	L	0.5	0.40646	0.0001	0	0.422222	0.583519
24	D	0.375	0.435794	0.0001	0	0.482222	0.583519
25	R	0.5	0.450591	0.0001	0	0.373333	0.629795
26	S	0.5	0.515647	0.0002	0	0.253333	0.583519
27	T	0.5	0.652118	0.0002	0	0.253333	0.629795
28	P	0.5	0.69285	0.0002	-0.2	0.337778	0.676071
29	D	0.25	0.509276	0.0001	-0.2	0.32	0.722346
30	T	0.375	0.458418	0.0002	-0.2	0.42	0.676071
31	P	0.375	0.497897	0.0003	-0.2	0.437778	0.676071
32	L	0.25	0.548149	0.0003	0	0.486667	0.676071
33	S	0.25	0.777142	0.0005	0	0.586667	0.722346
34	Y	0.375	0.399643	0.0007	0	0.551111	0.722346
35	L	0.375	0.150906	0.0007	0	0.457778	0.658604
36	H	0.25	0.178747	0.001	0	0.515556	0.658604
37	G	0.25	0.303568	0.0013	0	0.535556	0.658604
38	A	0.375	0.47798	0.0014	0	0.373333	0.722346
39	G	0	0.547296	0.0016	0	0.544444	0.722346
40	N	0	0.513041	0.0016	0	0.646667	0.722346
41	I	0	0.715615	0.0007	0	0.571111	0.722346
42	V	0	0.225884	0.0005	0	0.571111	0.676071
43	P	0	0.375792	0.0005	0	0.733333	0.676071
44	G	0	-0.000671965	0.0004	-0.2	0.555556	0.676071
45	L	0.25	-0.0749646	0.0002	-0.2	0.384444	0.722346
46	E	0.25	0.00614183	0.0001	-0.2	0.46	0.722346
47	Q	0.25	-0.683266	0.0003	-0.2	0.553333	0.676071
48	A	0.25	-0.29122	0.0002	-0.4	0.391111	0.629795
49	L	0.25	-0.337254	0.0001	-0.2	0.46	0.583519
50	D	0.25	-0.332414	0.0001	0	0.451111	0.566053
51	G	0.25	-0.449799	0.0001	0.2	0.311111	0.612328
52	K	0.25	-0.802822	0	0.2	0.211111	0.612328
53	R	0.375	-1.01448	0.0001	0.4	0.28	0.612328
54	T	0.375	-0.274413	0.0001	0.2	0.211111	0.566053
55	G	0.375	-0.232075	0.0001	0	0.282222	0.629795
56	D	0.375	0.17517	0.0001	-0.2	0.466667	0.629795
57	T	0.375	-0.183063	0.0001	-0.2	0.466667	0.676071
58	L	0.375	-0.27096	0	-0.2	0.515556	0.722346
59	T	0.375	-0.239797	0.0001	-0.2	0.515556	0.722346
60	A	0.375	0.087948	0.0001	-0.2	0.624444	0.676071
61	D	0.375	0.101318	0.0001	-0.2	0.58	0.676071
62	V	0.625	0.578532	0.0002	-0.2	0.56	0.676071
63	A	0.625	0.560964	0.0005	-0.4	0.442222	0.676071
64	P	0.5	0.578253	0.0009	-0.2	0.442222	0.676071
65	E	0.5	0.482975	0.0011	-0.2	0.34	0.676071
66	Q	0.625	0.649061	0.0036	-0.2	0.271111	0.676071
67	G	0.5	0.977268	0.0041	-0.2	0.297778	0.722346
68	Y	0.5	0.842824	0.0043	0	0.34	0.722346
69	G	0.25	0.995	0.0042	0.2	0.317778	0.676071
70	P	0.25	1.12156	0.0037	0.2	0.255556	0.676071
71	R	0.25	0.979712	0.0032	0.2	0.324444	0.676071
72	H	0.25	1.30924	0.0029	0.2	0.255556	0.676071
73	A	0.25	1.70945	0.0028	0.2	0.375556	0.722346
74	Q	0.25	1.0229	0.0026	0	0.575556	0.722346
75	L	0.25	1.17772	0.0015	0	0.568889	0.768622
76	I	0.25	0.934215	0.0012	0	0.457778	0.722346
77	Q	0.25	0.859984	0.0013	0	0.628889	0.722346
78	H	0.25	0.602481	0.0008	0	0.508889	0.722346
79	V	0.25	0.497475	0.0005	0.2	0.308889	0.676071
80	P	0.25	-0.0808781	0.0004	0	0.308889	0.676071
81	R	0.25	0.0825852	0.0002	0	0.42	0.676071
82	E	0.125	-0.0480237	0.0001	0	0.388889	0.612328
83	A	0.125	-0.113959	0.0001	0	0.388889	0.566053
84	F	0.25	0.11688	0.0001	-0.2	0.471111	0.566053
85	P	0	0.381607	0.0002	-0.2	0.471111	0.566053
86	S	0.25	0.356926	0.0001	-0.2	0.524444	0.612328
87	D	0.125	0.185379	0.0001	-0.4	0.384444	0.612328
88	V	0.125	0.532235	0	-0.4	0.513333	0.658604
89	D	0.125	0.376749	0	-0.4	0.624444	0.676071
90	V	0.25	0.30574	0.0001	-0.2	0.666667	0.676071
91	V	0.125	0.417487	0.0003	-0.2	0.564444	0.722346
92	P	0.125	0.456079	0.0008	0	0.682222	0.676071
93	G	0.125	-0.0013826	0.0011	0	0.511111	0.612328
94	A	0.25	0.242808	0.0013	0	0.48	0.612328
95	Q	0.25	-0.0103123	0.0015	-0.2	0.437778	0.658604
96	F	0.25	0.0797965	0.0011	-0.2	0.486667	0.722346
97	E	0.25	0.274244	0.001	0	0.346667	0.722346
98	A	0.125	0.64614	0.0015	0	0.408889	0.676071
99	R	0.25	0.742568	0.0022	0	0.268889	0.629795
100	T	0.25	0.855514	0.0033	0.2	0.268889	0.566053
101	Q	0.25	0.573006	0.0052	0.2	0.22	0.566053
102	Q	0.375	0.644097	0.0054	0	0.284444	0.612328
103	G	0.25	0.528202	0.0047	0	0.393333	0.537244
104	P	0.25	0.73027	0.0034	0	0.513333	0.537244
105	V	0.25	0.0352701	0.0019	0	0.684444	0.537244
106	M	0.125	-0.0655589	0.0014	0	0.677778	0.566053
107	V	0.25	-0.0274693	0.0006	0	0.806667	0.566053
108	T	0.125	-0.352763	0.0003	0	0.697778	0.566053
109	V	0.25	-0.00179383	0.0001	-0.2	0.577778	0.566053
110	T	0.125	-0.15259	0.0001	-0.2	0.577778	0.566053
111	E	0.125	-0.496139	0	-0.2	0.584444	0.612328
112	V	0.125	-0.286642	0.0001	-0.2	0.455556	0.612328
113	G	0.125	-0.142396	0.0002	-0.4	0.393333	0.676071
114	P	0.125	-0.265551	0.0002	-0.2	0.393333	0.722346
115	E	0.125	-0.135632	0.0001	-0.2	0.393333	0.722346
116	Q	0.125	0.107958	0.0003	-0.2	0.386667	0.722346
117	V	0.25	-0.155034	0.0002	-0.2	0.515556	0.722346
118	T	0.375	-0.161462	0.0002	-0.2	0.515556	0.722346
119	V	0.375	0.0315302	0.0003	-0.2	0.584444	0.722346
120	D	0.375	0.0491413	0.0005	-0.2	0.413333	0.722346
121	G	0.375	0.0858359	0.0013	-0.2	0.357778	0.676071
122	N	0.375	0.163687	0.0018	-0.2	0.228889	0.676071
123	H	0.375	0.296065	0.0016	0	0.391111	0.676071
124	P	0.25	0.30264	0.0014	0	0.44	0.676071
125	L	0.125	0.191155	0.0012	0	0.508889	0.676071
126	A	0	0.151767	0.0014	0	0.502222	0.722346
127	G	0	-0.132339	0.0016	0	0.522222	0.722346
128	Q	0	0.00753074	0.0016	0	0.522222	0.676071
129	T	0	-0.129318	0.0008	0	0.411111	0.629795
130	L	0.125	-0.377038	0.0004	0	0.482222	0.612328
131	H	0.125	-0.0276709	0.0003	0	0.6	0.612328
132	F	0.125	-0.246316	0.0002	0	0.708889	0.566053
133	A	0.125	-0.211015	0.0001	-0.2	0.546667	0.502311
134	V	0.125	-0.211015	0	-0.2	0.711111	0.519777
135	E	0	-0.211015	0	-0.2	0.633333	0.519777
136	V	0	-0.211015	0	-0.2	0.633333	0.519777
137	T	0.125	-0.211015	0	-0.2	0.633333	0.502311
138	A	0.125	-0.211015	0.0001	0.2	0.611111	0.566053
139	V	0.125	-0.211015	0	0	0.44	0.612328
140	R	0.125	-0.211015	0	0	0.495556	0.612328
141	E	0.125	-0.211015	0	0	0.44	0.612328
142	A	0.125	-0.211015	0	0	0.331111	0.676071
143	T	0.125	-0.211015	0	-0.4	0.353333	0.676071
144	T	0.25	-0.211015	0	-0.4	0.353333	0.676071
145	E	0.375	-0.211015	0	-0.4	0.397778	0.676071
146	E	0.25	-0.211015	0	-0.6	0.335556	0.722346
147	L	0.375	-0.211015	0	-0.6	0.273333	0.722346
148	D	0.375	-0.211015	0.0002	-0.4	0.342222	0.676071
149	Q	0.625	-0.211015	0.0006	-0.2	0.348889	-
150	G	0.625	-0.211015	0.0005	-0.2	0.357778	-
151	H	0.625	-0.211015	0.0004	0	0.42	-
152	V	0.75	-0.211015	0.0003	-0.2	0.42	-
153	T	0.75	-0.211015	0.0003	-0.2	0.528889	-
154	D	0.75	-0.211015	0.0003	-0.2	0.64	-
155	I	0.75	-	0.0005	-0.2	0.586667	-
156	A	0.75	-	0.0013	0	0	-
157	A	0.75	-	0.0021	0	0	-
