# Supplementary material for: MolPhase, an advanced prediction algorithm for protein phase separation
Source: EMBO J. 2024 Apr 2;43(9):10. doi: 10.1038/s44318-024-00090-9 (PMC11065880; doi:10.1038/s44318-024-00090-9)
Supplement: Supplementary file 10 — EV Figure Source Data [file 44318_2024_90_MOESM10_ESM.zip › Figure EV3/EV3A/Figure EV3A-KEGG enrichment of Xcc non-PS protein.xlsx]

## Sheet: Figure EV3A
Pathway	-log10(p)	Ratio	Count
Transporters	18.5367	0.64467	127
Amino acid related enzymes	14.1404	0.945946	35
Transfer RNA biogenesis	12.4197	0.760563	54
ABC transporters	11.6279	0.82	41
Exosome	11.4	0.857143	36
Ribosome	10.0815	0.758621	44
Purine metabolism	9.46059	0.77551	38
Cysteine and methionine metabolism	8.95696	0.833333	30
Ribosome biogenesis	8.68019	0.709677	44
Folate biosynthesis	6.91346	0.846154	22
