# Supplementary material for: MolPhase, an advanced prediction algorithm for protein phase separation
Source: EMBO J. 2024 Apr 2;43(9):10. doi: 10.1038/s44318-024-00090-9 (PMC11065880; doi:10.1038/s44318-024-00090-9)
Supplement: Supplementary file 10 — EV Figure Source Data [file 44318_2024_90_MOESM10_ESM.zip › Figure EV3/EV3B/Figure EV3B-KEGG enrichment of Pst non-PS protein.xlsx]

## Sheet: Figure EV3B
Pathway	-log10(p)	Ratio	Count
Transporters	47.346	0.743733	267
ABC transporters	28.3003	0.823129	121
Transfer RNA biogenesis	22.6336	0.894118	76
Two-component system	17.4732	0.762295	93
Transcription factors	16.6542	0.8375	67
Purine metabolism	15.7854	0.875	56
Amino acid related enzymes	14.0465	0.95122	39
Ribosome	11.2108	0.824561	47
Pyruvate metabolism	9.96884	0.891892	33
Exosome	8.91771	0.864865	32
